# Supplementary material for: Satellite DNA-like repeats are dispersed throughout the genome of the Pacific oyster Crassostrea gigas carried by Helentron non-autonomous mobile elements
Source: Sci Rep. 2020 Sep 15;10:15107. doi: 10.1038/s41598-020-71886-y (PMC7492417; doi:10.1038/s41598-020-71886-y)
Supplement: Supplementary file 2 — Supplementary Table1 [file 41598_2020_71886_MOESM2_ESM.xlsx]

## Sheet: CL1
Supplementary Table S1. List of all arrays of TRs detected in the genome assembly of the Pacific oyster C. gigas and grouped into clusters CL1-13.
Cluster name	Fasta header	First index	Last index	Pattern size	Copy number	Array length	Array sequence
CL1	C24428	6	381	171	2.27326	376	AGAGTAAATCTTTAAAAATCTTCTTCTCAGAAACCAGCCAGGAAAACTGAAACTTGTGTGGAAGCATCCTCAGGTAGTGTAGATTCAAATTTGTGAAAATAATGATCCCCAGGGGTAGGTTTGGGCCACAATGGGAGGTCGATGTTTTACATAGGAATAAACCGAGTAAATCTTTAAAAATCTTCTTCTCAGAAACTAATCAGCCAGAAAAGCTGAAACTTGAGTGAAAGCATCCTCAGGTAGTGTAGATTTGAAGTTGTGAAAATAATGATCCCCAGGGGTAGGGTGGGGCCACAATGGGGGGGGGGGTCAAAGTTTAACAAAGGAATATATAGGGTAAATCTTTAAAAATCTTCTCAGAAACTAATCAGCCAGA
CL1	C24442	456	1309	166	5.14045	854	AGGGTGGGGCCACAATGGGGGGGGGGTCGAAGATTAACAAATGAATAATTAAATAGAGTAAATCTTTAAAAATCTTCTTCTCAGAAACTAATCAGCCAGGAAAGCTAAAACTTCTGTGAAAGCATCATCAGGTAATGTAGATTCAAATTATGAAAATCATGACCCCCGGGGGTAGGGTGGGGCCACAATCGGAGATCGAAGTTTAACATATGAATATATAAAGTACATCTTTAAAAATCATCTTCTCAGAAACTAATCGGCCAGGAAAGCTGACACTTGTGTGGATGCATCCTCAGGTTGTGTTAATTCAAAGTTGTGAAAATCATGACCCCCAGGGGTAGGGTGGGGCCACAATGGGGGATCGAAGTTTAACAAAGGAATATAGAGTAAATCTTTAAA…
CL1	C24654	508	845	168	2.02381	338	CCAGGAAAGCTGAAACTTGTGTGAAAGCATCGTCAGGTAGTATAGATTCAAAGTTGTGAAAATCATGACCCCCGGGGGTAGGGTGGGGGCCACAATAGGGGGTCGAAGTTTTACATAGGAATTTACAGAGTAAATCTTTAAATACCTTCTTCTCAGAAACTAATCAGCCAGGAAAGCTGAAACTTGTGTGAAAGCATCCTCAGGTAGTGTAGATACAAAGTTATGAAAATCATGACCCCCGGGGGGTAGGGTGGGGCCACAATAGGGGGTCGAAGTTTTACATAGGAATATACAGAGTAAATCTTTAAAAATCTTCTCCTCAGAAACTAATCAGCCAG
CL1	C24952	1	627	166	3.77193	627	GATTCATAGTTGTGAAAATCATGACCCCCGAGGGTAGGGTGGGGCCTTAATGGGTGGTCGAAGTTTTACATAGGAATATATAGAGTAAATCTTTAAAAATCTTCTTCTCAGAAAATAATCAGCCAGAAAAGCTGAAACTTGTGTGGAAGCATCCTCAGGTAGTGTAGATTCAAAGTTGTGAAAATCATGATCCCCGGGGGTAGGGTGGGGCCACAATATGGGGGATCGAAGTTATACATAGGAATATATAGAGTAAATCTTTAAAAATCTTCTTCTCAGAAACTAATCAGCCAGAAAAGCTGAAACTTGTGTGAAAGCATCCTCAGGTAGTGTAGATTCAAAGTTGTGAAAATCATGACCCCCCGGGGGTAGGGTGGGGCCACAATGGGGGATCGAAGT…
CL1	C26212	1	1348	167	8.11864	1348	AAGAAGATTTTTAAAGATTTACTTTATATATTCCTATGTTAAACTTTGACACCCCATTGTGGCCCCACCCTACTCCCTGGGATCATGATTTTCACAACTATGAATCTACACTACCTGATGATGCTTCCACACAAGTTTCAGCTTTCCTGGCTGATTAGTTTCTGAGAAGAAGATTTTTAAAGATTTACTCTATATATTCGTATGTAAAACTTCGACCACCCATTGTGGCCCCACCCTACCCCCAGGGATCATGATTTTCACAACTTTGAATTTACACTACCTGAGGACGCTTCCACATAAGTTTCAGCTTACCTGGCTGATTAGTTTCTGAGAAGAAGATTTTTAATGATTTACTCTATATATTCCTACGTAAAACTTCGACCTTCCATTGTGGCCCCA…
CL1	C26508	3465	3991	166	3.18675	527	CCACAATGGGGGGTCGAAGTTTTACATAGGTATATATAGAGTAAATCTTTAAAAATCTTCTTCTCAGAAACTAAACAGCCAGGAAAGCTGAAACTTGTGTGGAAGCATCCTCAGGTAGTGTAGATTCAAAGTTGTGAAAATCATGACCCCTTGGGGTAGGGTGAGGCCACAATGGGGGTCGAAGTTTTACATAGGAATATATAGAGTAAATCTTTAAAAATCTTCTTCTCAGAAACTAAACAGCCAGGAAAGCTGAAACTTGTGTGGAAGCATCCTCAGGTAGTGTAGATTCAAAGTTGTGAAAATCATGACCCCTTGGGGTAGGGTGAGGCCACAATGGGGGTCGAAGTTTTACATAGGAATATATAGAGTAAATCTTTAAAAATCTTCTTCTCAGAA…
CL1	C26614	1212	2058	166	5.03243	847	AGCCAGGAAAGCTGAAACTTGTGTGGAAGCATCCTCAGGTAGTGTAGATTCAAAGTTGGGAAAATCATGACCCCAGGGGTAGGGTGGGGCCACAATGGGGGGGTCATAGTTTAACATAGGGATATATAGAGTAAATCTTTTAAAATATTCTTCTCAGAAACTGATCAGCTGGGAAAGCTAAAACTTGTGTGGAAACATCCTTAGGTAGTGTAGATTCAAAGTTGTGAAAGTCATGATCCCCGGGGGTAGGGTGAGGCCACATTGGGGGGGGGGGTCAAAGTTTTACATAGGAATATATAGAGTAAATCTTTAAAACTATTCTTCTCAGAAACTAATCAGCAAGGAAAGCTGAAACTTATGTGGAAGCATCATCAGGTAATGTAGATTCAAAGTTGGGAA…
CL1	C28350	738	2198	167	8.72043	1461	TGTAGATTCAAAGTTGTGAAAATCATGACCCCGGGGTAGGGTGGGGCCACAATGGGGAGGTCGAAGTTTTACATAGGAATATATAGAGTAAATCTTTAAAAATGTTCGTCTCAAAAACTAATCAGCCAGGAAAAGTGAAACTTGTGTGGAAGCATCCTCAGGTAGTGTAAATTCTAAGTTGTGAAAATCATGGCCCCTTGGGGTAGGGTGGGGCCACAATGAGGGGTCGAAGTTTTTCATAGGAATATATAGAATAAATCTTAATTTTTTTTTTACTCAGAAACGAAACAGCCAGGAGAGCTGAAACTAGTGTGAAAGCATCCTCAGGTAGTATAGATTTAAAGCTGTGAAAATTATGACCCCCCGGGGTAGGATAGGGCCACAATGGGGGGGGGGGGG…
CL1	C28426	1	789	166	4.76331	789	AGATTCATAGTTATGAAAATCATGACCCCCTGGGGTAGGGTGGGGCCACAATGGGGGGTCGAAGTTTTACATAGGAATATATACAGTATATCTTTAAAAATCTGCTTCTCAGAAACAAATCAGCCAGGAAAGCTGACACTTGTGTGGATGCATCCTCAGGTAGTGTAAATTCAAAGTTGTGAAAATCATGACCCCCGGGGGTAGGGTGGGGCCACAATGGGGGATCGAAGTTTAACATATGAATATATAGAGTAAATCTTTAAAAATATTCTTCTCAGAAACTAATCAGCCGGCAAAGCTGAAACTTGTGTGGAAGCATCCTCAGGTAGTGTAGATTCAAAGTTGTGAAAATAATAACCCCTGGGGGTAGGTTGGGGCCACAATGGGGGATCGAAGTTT…
CL1	C28644	3521	4394	166	5.22099	874	GCTGATTAGTTTCTGAGAAGAAGATTTTTAAAGATTTACTTTATATATTCCTATGTAAAACTTTAACACCCCCACCATGTGGCCTCACACTACCCCCAGGGATCATGATTTTCACAACTTTGAATCTACACTACCTGAGGATACTTCCACACAAGTTTCACCTTTCCTGGCTGATTAGTTTCTGAGAAGAAGATTTTTAAAGATTTACTCTATATATTCCTATGTAAAACTTCGACCCCCCATTGTGCCCCACCCAACCCCCAGGGATAATGATTTTCACAACTTTGAATCTACACTACCTGAGGATGCTTCAACAACAGTTTCACCTTTCCTGGCTGATTAGTTTCTGAGAAGATTTTCAAAGATTTACTCTATATATTTCTATGTAAAATTTTAACA…
CL1	C28678	20	909	166	5.33333	890	ATTTTCACAACTTTGAATCTACACTACCGGAGGATGCTTTCACACAAGTTTCAGCTTTCCTGGCTGATTAGTTTCTGAGAAGAAGATTTTTAAAGAATAACTCTGTTTATTCCTATGTAAAACATCGACCTCCCATTGTGGCCCCAACCTACCCCCAGGGGTCATGATTTTCACAAATTTGAATCTACACTACCTGAGTATGCTTCAACACAAGTTTTAGCTTTTCTGTCTAATTAGTTTCTGAGAAGAAGATTTTTAAAGATTTACTGTATATAATCATATGTTAAACTTCGATCCCCCATTGTGGCCCCAACCTACCCCCAGGGGTCATGATTTTCACAACTTTGAATCTACACTACCTGAGGATGCTTCCACACAAGTTCCAGCTTTGCCGGCGAA…
CL1	C29444	3816	4893	165	6.52	1078	TGATTAGTTTCTGAAAAGATTTTTAAAGATTTACCCTATATATTCCTTTGTTAAACTTTGACCCCCCCCCCTTTATGGCCCCACCCTACCCCTGGGGATCATTATTTTCACAACTTTGAATCTACACTACCTGAGGATGCTTTCACACAAGTTTCAGCTTTCCTGGCTGATTAGTTTCTGAGAAGAAGATTTTTAAAGATTTACTCTTTTTATTTCTCTGTAAAACATCGACCTCCCATGGTGGCCCAAACCTACCCCCAGGGGTCATGTTTTCACAAATTTGAATCTACACTACCTGAGGATGCTTCCACACAAGTTGCAGTTTTCCTGGCTTGTTTCTGAGAAGAAGATTTTAAAAGATTTACTCTATATAATCATATGTTAAACTTCGACCCCCCA…
CL1	C29510	1620	2067	167	2.69491	448	TCGAATTTTACATAGGAATTTATAAAGTAAATCTTTAAAAATCTTCTTCTCAAGAACCAATTGGTCAGGAAAGCTGAAACTTTTGTGGAAGCATCCTCATGTAGTGTAGATTCAAAGTTGTGAAAATTATGCCCCAGGGGTAGGGTGGGGCCACAATGGTGGAGGTCAATTTTTTACATTGGAATATATAGAGTAAATCCTTAAAAATCTTCTCAGAAACCAATCAGCCAGGAAAGCTGAAACTTATGTGAAGACATCCTTAAGTAGTGTAGATTCAAAGTTGTAAAAGTCATGACTCCCAGGGGTAGGGCGGGCCCACAATGGGGGGGGTTCGAATTTTTACATAGGAGTATATAGTGAAAAGTCTGTTGAAATCTTCTTCTCAGAAACTAATCAACC…
CL1	C29540	4751	5162	168	2.47619	412	ATGCTTGCACACAAGTTTCAGCTTTCCTGGCTGATTAGTTTCTTAGAAGAAGGTTTTTAAAGATTTACTCTATATATTCCTTTGTTAAACTTTCACCCCCCTATTGTGGCCCCACTCTACCCCAGGGGATCATGATTTTCACAACTTTGAATCTACACTACCTGAGGATGCTTCCACACAAGTTTCAGCTTTCCTGGCTGATTACTTTCTGAGAAGAAGATTTTTAAATATTTACTCTATATATTCCATTGTAAAATTTGACCCCCATGGTGGCCCCACCCTACCCCCGGGGGGTCATGATTTTCACAACTTTGAATCTACACTACCTGAGAATGCTTCCACACAAGTTTCAGCTTTCCTGGCTGATAAGTTTCTGAGAAGAAGATTTTTAAAGATTGA…
CL1	C29730	3961	4459	166	2.97191	499	AGAAGAAGATTTTATGTAAAAATTACTCTATGTATTCTTATGTATAACTTTGACCCCCATTGTGGGCCCACACCACCATAGGGATTATGATTTTCACAACTCTGAATCTACACTACCTGAGGATGCTTCCACACAAGTTTCAGCTTTCCTGGCTGATTAGTATCTGAGAAGATATTTTTAAAGATTTACTCTATATATTCCTATGTAAAACTTTGCCCCCCCCCCCCCATTGTGGTCCCAACCTATCCTCGGGGGTCATAATTTTCACTACTTTGAATCTACACTACCTGAGGATGCTTCCAAACAAGTTTCAGATTTCCTGGCTGATTAGGATCTGAGAAGAAGATTTTTAAAGATTTACTCTATATATTCCTATGTAAAACTTTGTCCCCCCCATTG…
CL1	C30294	4373	5443	164	6.52273	1071	TGGGGCCACAATGGGGGGTCGAAGTTTAACAAATGAACAGAGTAAATCTTTAGAAATCCTCTTCTCAGAAACTAATTGGCCAGGAAAGCTGAAACTTGTGTGGAAGCATCCTCAGGTAGTGTAGATTCAAAGATATGAAAATCATGACCCCTGGGGATAAGTGGGGCCACAATGGAAGGTCGAAGTTTAACATATGAATATAAAAAGTAAATCTTTAAAAATCTTCTTCTCAGAAACTAATTGGCCAGAAAAGCTGACACTTGTGTAGATGCATCCTTATGTAGTGAAGATTCAAATTTGTGAAAATCATGACCCCCGGGGGTAGGTTTGGGCCACAATGGGAGATCGACGTTTTACATAGGAATATACACAGTTAATCTTTAAAAATCTTCTTCTCAG…
CL1	C30340	1	723	165	4.35593	723	TTTACTCTATATAATCATATGTTAAACTTCGACCCCCCACTGTGGCCCCACCGTACCCCCAGGGGTTATTATTTTCCCAACTTTGAATCAACACTACCTGAGGATGCTTCCAAAGAAGTTTCAGCTTTCCGGGCTAATTAGTTGCTGAGAAGAAGATTTTTAAAGATTTACCATATATATTCCTTTGTTAAACTTTGACCCCCCCCCCCCATTGTGGCCCCACCCTACCCCTGGGGATCATGATTTTCACAACTATGAATCTACACAACCTGAGGATGCTTTCACATAAGTTTCAGCTTTCCTGGCTGATTAGTTTCTGAGAAGAAGATTTTTAAAGATTTACTGTTTATTCCTATGTAAAACATCGACCCCCCATTGTGGCCCCACCGTACCCCGGGG…
CL1	C30792	326	1189	165	5.25	864	AAATTTTCAAAAATCTTCTTCTCATGAACCATAAAACCAGGAAAGCTGAAACTTGTGTGGAAGCATCCTCAGGTAGTGTAGATTTTAATTTGTGAAAATCATTACCCCCGGGGGTAGGGTGGGGCCACAATGGGGGTCGAAATTTAACATAGAAATATATAGAGTAAATTTTTAAAAATCTTCTTCTCAGAAACTAATCAGCCAGGACTGAAACTTGTGTGAAAGCATCCTCAGGTAGTGTAAATTCAAAGTTGTGAAAATCATGATCCCCGGAGGTAGGATCGGGCCACAATGGGGGGTCAAAGTTTTACATAGGAATATATAGAGTAAATCTTTAAAAATCTTCTTCTCAGAAACTAATCAGCCAGGAAAGCTGAAACTTGTGTGGAAGCATCCTCA…
CL1	C30876	6531	7033	167	3.0339	503	GATGCTTGCACACAAGTTTCAGCTTTCCTGGCTGATTGGATTCTGAGAACAAGATTTCTAAATATTTACTCTATACATTCCTATGTAAAAAGTCGACCCCCCCGCCTTGTGGCCCCATCCTACCCACAGAGGTCATGCTTTTCTTTGAATCTACACTACCTCAGGATGCTTCCAAACAAGTTTCAGCTTTCCTTGCAAAATGGTTTCTGAGAAAAAGATTTCTAAATATTACCTAACTTATTTCTATGTAAAAATTCGATCCTCCATTGTGGCCCCACCCTACCCCCGGGGATCATGATTTTCACAACTTTGAATTTACACAACCTGAGAATGCTTCTACACAAGTTTCAGCTTTCCTAGCTGATTGGTTTCTGAGAAGAAGATTTTTTAAGATTTACT…
CL1	C30908	5325	6401	166	6.42938	1077	CCTGAGGATACTTCCACACAAGTTTCAGCTTTCCTGCCTGATTAGTTTCTGAGAAGAAGAATTTTAAAGATTTACTCTATATATTCCTATGTAAAACTTCGACCCCCCATTGTGGCCCCACCCTACCCCCAGGGATCATGATTTTCACAACTTTAAATCTGCACTACCTGAGGATGCTTCCACATAAGTTTCTGCTTTCCTGGCTGATTAGTTTCTGAGAAGAAGATTTTAAAGATTTACTCTATATATATAAATTCTTATGTAAAACTTCAACCCCCCATTGTGGCCCCACCCTACCCTTGGGGGTCATGATATTCGCAACTTTGAATCTACACTACCTGAGAATGCTTCCACACAAGTTTCAGCTTTCCTGGGTGATTAGTTTCTGAGAAGAAGATT…
CL1	C31036	1	397	171	2.4152	397	GGGGTCATGATTTTCACAACTTTGAATCTACACTACCTGAGGATGCTTCCACACAAGTTTCAGCTTTCCTGGCTGATCAGTTTCTGAGAAGAAGATTTTTAAAGATTTCCTCTATATATTCCTATGTAAAACTTTAACCCCCCCCCCCATTGTGGCCCCACCCTACCCCTGGGGTCATGATTTTCACAAATTTAAATCTACACTACCTGAGGATGCTTCAACACAAGTTTCAGCTTTCCTGGCTGATAAGTTTCTGAGAAATAAGATTTACTCAATATATTCCTATGTAAGAATTCGACCCCCCATTGTGGCCCCACCCTACCCCGGGGGTCATGATTTACACAACTTTGAATCTACACTACCTTAGGATGCTTCCACACAAGTTTCAGCTTTCCTG
CL1	C31262	7275	9140	165	11.2743	1866	AAAAATCTTCTTCTCATGAACCATAAGACCAGGAAAGCTAAAACTTGTGTGAAAGCATCCTCAGGTAGTGTAGATACAAAATTGTGAAAATCATGACCCCCGGGGGTAGAGTGGGGCCACAATAGGGGTCGAAGTTTAACATAGGAATATATAGAGTAAATCTTTAAAAATCTTCTTCTCAGAAACTAATTGGTCAGGAAAGCTGACACTTGTGTGGAAGCATCCTCAGGTAGTGTAGATTCAAAGTTGGAAAAATCATGACTCCCGGAGGTAGGGTGGGCTACAATGGGGGGTCGAAGTTTTACATAGGAATATATAGAGTAAATCTTTAAAAATCTTCTTCTCAGAAACTAATCAGCCAGCAAAGCTGAAACTTGTGTGAAAGCATCCTCAGGTAGT…
CL1	C31346	5218	5809	165	3.55429	592	CTGGCTGATTAGTTTCTGAGAAGATTTTTAAAGATTTACCCTATATATTCCTTTGTTAAACTTTAACCACCCACCCTCATTGTGGCCCCACCCTACCTCTGGGGATCATTATTTTCACAACTTTGAATCTACACTACCTGAGGATGCTTTCACACAAGTTTTAGCTTTCCTGGCTGATTAGTTTTTGAGAAGAAGATTTTTAAAGATTTACTCTGTTTATTCCTATGTAAAACATCGACCTCCCATTGTGGCCCAAACCTACACCCAGGGGTCATGATTTTCACAAATTTGAATCTACACTACCTGAGGATGCATCCACACAAGTTCCAGCTTTGCCGGCGGATTAGTTTCTGAGAAGAAGATTTTTAAAGATTTACTGTATATATTCCTTTGTTAAAC…
CL1	C31504	7390	7982	164	3.57838	593	CTGGCTGATTAGTTTCTGGGAAGATTTTTAAAGATTTACCCTATATATTCCTTTGTTAAACTTTGATCCCCCCCTCCATTGTGACCCCACCCTACCCCTGGGGATCATTATTTTCACAACTTTGAATCTACACTACCTGAGGATGCTTTCACACAAGTTTCAGATTTCCTGGCTGGTTTCTGAGAAGAAGAATTTTAAAGAATAAAAATAATTACTCTATATAATCATATGTTAAACTTCGACCCCCCATTGTGGCCCCAACCTACACCCAGGGGTTATTATTTTCACAACTTTGAATCTACACTACCTGAGGATGCTTCCACACAAGTACCAGCTTTGCCGGCGGATTAGTTTCTGAGAAGAAGATTTTTAAAGATTTACTGTATATATTCCTATGTT…
CL1	C31626	4627	5629	165	6	1003	CTGGCTGAATAGTTTCTGAGAAGAAGATTTTTAAAGATTAACCCTACATATTCCTTTGTTAAACTATGACTCCCCATTGTGGCCCCATCCTACCCCCGGGGTTCATGATTTTCACAACTTTGAATCTACACTACCTAAGGATGCGTCCACACAAGTGTCAGCTTTCCTGGTCTTAAGGTTCATGAGAAGAAGATTTTTAAAGATTTACTCTGTATATTCCTATGTAAAATTTCGACCCCCCCCCCCATTGTGGCCCCACCCTACTCCCGGGGGTCATGATTTTCACAACTTTGTATCTACACTACCTGAGGATGCTTTCTCACATGTTTCAGCTTTCCTGGCTAATTAGTTTCTGAGAAGAAGATTTTTGAAGATTCACTCTGTATACTCCCATGTTAA…
CL1	C31840	9035	9409	173	2.23034	375	AAATTTTCAAAAATCTTCTTCTCAAGAACCAGAAAGCCAGGAAAGCTGAAACTTGTGTGGAAGCATCCTCAGGTAGTGTAGATTCAAAGTTGTGAAATTCATGACTACCGGGGGTAGGGTGGGGCCACAATGGGGGGTCGAAGTTTTACATAGGAAAATATTGAGTAAATCTTTAAAAATCTTCTTCTCAGAAACTAATCAGCCAGGAAAGCTGAAACTTGTGTTGAAGTATCTTCAGGTAGTGTAGATTCAAAGTTGTGAAAATCATGATCCCTGGGGGTAGGGTGAGGCCACATTGGGGATGTTGTGTTAAAGTTTTACATAGGAATACATAGAGTAAATCTTTAAAAATCTTCTTCTCAGAAACTAAACAGC
CL1	C32082	9364	10611	166	7.54762	1248	CTGGCTGATTAGTTTCTGAGAAGATTTTTAAAGATTTACCCTATATATTCCTTTGTTAAATTTTGACCCCCCCATTGTGGCCCCACCCTACCCCTGGGGATCATGATTTTCACAACCATGAATCTACACTACCTGAGGATGCTTTCACACACGTTTCAGCTTTCCTGGCTGATTAGTTTCTGAGATGAAGATTTTTAAAGATTTACTCTGTTTATTCCTATCTAAAACATCGACCTCCCATTGTGGCCCAAACCTACCCCCAGGGTTTGATTTTCACAAATTTGAATCTACACTACCTGAGGATGCTTCCACACAAGTTTCAGCTTTCCTGGCTAATTAGTTTCTGAGAAGAAGATTTTTAAAGATTTACTCTATTTAATCATATGTTAAACTTCGACC…
CL1	C32084	9418	10786	165	8.1676	1369	CTGGCTGATTAGTTTCTGAGAAGATTTTTTAAAGATTTACCCTATATATTCCTTTGTTAAACCTTGACCCCCCCCCCATTGTGGCCCCACCCTACCCCTGGGGATCATGATTTTCACAACTTTGAATCTACACTACCTGAGGATGCTTTCACACAAGTGTCAGCTTTCCTGGCTGATTAGTTTCTGAGAAGAAGATTTTTTAAGATTAACTCTGTGTATTTCTATGTAAAACATCGACCTCCAATTGTGGCCCCACCCTACCTCCGGGGGTCATGATTTTCACAAATTTGAATTTACACTACCTGAGGATGCTTCCACACAAGTTTCACCTTTCATTGCCGATTAGTTTCTGAGAAGCAGATTTTTAAAGATTTACTCTATATATTCCTATGTAAAACT…
CL1	C32224	6781	7587	167	4.87861	807	AAAAATCTTTTTCTCGAAAACCATCAGGCCAGAAAAGCTGAAAACTTGTGTGGAAGCATCCTCAAATAGTGTAGATTCAAATTTATTCAAATCATGGTCCCCGGGGGTAAGGTGGGGCCACAATGGGGAGGTCGAAGTTTTACATAAGAGTATATAGGGTTAATATTAAAAAATCTTCTTCTCAAAAACCATTTGGCCAGAAAAGCTGAAACTTGTGTGGAAGCAGATCATGTAGATTCAAGTTTGTTCAAATCATGGTCCCCGGGGGTAAGTTGGGGCCACAATGGGGAGTCGAAGTTTACATAGGAGTATATAGAGTTATCTTTAAAAATCTTCTTCTCAAAAACCATTTGGCAAGAAAAGCTGAAACTTGTGTGGAAGCATCCTCAGATAGTGTAG…
CL1	C32260	3649	4519	166	5.25581	871	AAATTTTCAAAAATCTTCTTCTCATGAACCATAAGACCAGGAAAGTTGAAACTTATGTGAAAGCATCCTCAGGTAGTGTAGATTCAAATTTGTGAAAATCATGACCCCCCAGGGGTAGGGTGGGGCCACAATGGGGGGTCGAAGTTTATCATAGGAATATAAATAGTAAATCTTTAAAAATCTTCTTCTCAGACACTAATCAGCCAGGAAAGCTAAAACTTGTGTGGAAGCATTCTCAGGTAATGTAGATTCAAAGTTGTGAAAATCATGACCCCCGGGGGTAGGGTGGGGCCACAATCGGGGGTGGAAGTTTTACATAGGAATATAAAGAGTAAATCTTTAAAATCTTCTTCTCGGAAACTAATCAGCCAGGAAAGCTGACACTTGTGTGAAAGCATC…
CL1	C32292	2	939	165	5.66861	938	CCAGGAAAGCTGAAACTTGTGTGGAAGCATCCTCAGGTAGTGTAGATTCTTATTTGTGAAAATCATGACCCCGGGGGGTAGGGTGGGGCCACAATGGGGGGTCGAAGTTTTACATAGGAATATATAGAGTAAATCTTTAAAAATCTTCTTCTCATGAACCATAAGACCAGGAAAGCTGAAACTTGTGTGGAAGCATCCTCAGGTAGTGTAGATTCTAATTTGTGAAAATCATGACCCCGGGGGGTAGGGTGGGGCCACAATTGGGGGTCGAAATTTAACATAGGAATATACAGAGTAAATCTTTAAAAATCTTCTTCTCATGAACCATAAGACCAGGAAAGCTGAAACTTGTGTGGAAGCATCCTCAGGTAGTGTAGATTCATAGTTGTGAAAATCAAG…
CL1	C32406	2912	3400	159	3.02222	489	CCCATTGTGGCCCAACCTTACCCCCGGGTGTCATGATTTGAACAAACTTTAATCTACACTATCTGGGAATGCTTCCACACAAGTTTCAGCTTTTCTGGCCAAATGATTTCTTAGAAGAAGATTTTTTAAAAGATTTACACAATATAGTCCTATGTTAAAATCCCACTGTGGCCCCACCCTACCACTGTGGGTCATGATTTTCTCAACTTAAAATCTACACTAAATGATGATGCTTCTACACCAGTTTCAGCTTTCCTGGCTGATTGATTTCGGAGAAGAAGATTTTTAAAGATTTGATTATCACATTCTATGTAAAACTTTGATCCACATTGTGGCCCAACCCTACCCTGGGGATCATGATTTGAACAAACTATAACTATCCTACCTGAGGATGCTTCC…
CL1	C32406	8382	8818	172	2.5896	437	GAATATATAGAGTAAATCTTTAAAAATCTTCTTCTTAAGAACCATCTGGCAATGAATGTTGAAACATATGTGAAAGCATCCTTAGCTGGCGTAAATTCAAGGTTGTGAAAATCATGACCCTCAGGGGTAGGGTGGGGCCACAATGGGGGGTAAAATTTTTACATAAGAACATATAGAGTAAATCTTTAAAAATCATCTTTTCAGAACCATTATGCGAGGAAAGATTAAACTTATTTTAAAGCATCCTCAGGTAGTGAAAATTCAAGGTTGTGAAAATCATGACCCTCGGGGGTTCGGTGGGGCCACAATGGGGGGGGGGGGTCGACTTTTTACATAGGAATATATAGAGTAATCTTTGAAAATCTTCTTATCAAGAACCATTTGGGAAGGAAAGCTGAA…
CL1	C32986	4077	4769	168	4.12	693	ACAAGTTTCAGCTTTCCTGGCTGATTAGTTTTTGAGAAAAAGATTTTTAAAGAATTACTCTATATATTCCTATGTAAAACTTCGACCCCCCATTGTGGCCCCACCCTACATCATGGGAGTTCATGATTTTCAAAACTTTGAATCTACACTACCTGAAGATGCTAACACACAAGTTTCAGCTTTCCTGGCTGATTAGTTCCTAAGACAAAGATTTTTAAAGAATTACTCTATATATTCCTATGTAAAACCTCGACCCCCCCATTGTGGCCCCACCCTACCCCCAGGGGGTCATGATTTTCACAACTCTGAATCTTCACTACCTGAAAAAGCTTCCACACAAGTTTCATCTTTCCTGGCTGATTATTTCTAAGAAGAAGATTTTTAAAAATTTACTCTATA…
CL1	C33148	414	1682	166	7.51323	1269	TGAACAAACTTGAATCTGCACTATCTGAGGATGTTTCCACACAAGTTGCAGCTTTTCTGTCCAATTAGTTTTTAAAAAGTAAATTCTAAAAGTTTAACTCTATATACTCCTCTTTAAAACTTTGACCTCCCCATTGTGGCCCCATCTTACCCCTGGAGACCATGATTTGAAGAAACTTGAATCTACACTATCTGAGGATGCTTCCACACAAGTTTCAGCTTTTCTGGCCGAATGGTTTTTGAGAAGAAGATTTTTAAAGATTAACTCTATATACTCCCATGTAAAACTTCGACCTCCCCATTGTGACCCCATCTTACCCCCGGGATCATGCTTTGAAGAAACTTGAATCTACACGATCTGAGGATGCTTCCACACAAGATTCAGCTTTTCTGGTCAAAT…
CL1	C33148	2396	2823	168	2.57895	428	CCCCCATTGTGGTCAAACCCTACCCCTGGGAATCATGATTTTCACAACCTTGAATCTACACTACCCGAGGACACTTCCACACAAGTTTAAGCTTTCCTGGCTGAATTCTTTCTGAGAAGAAGAATTTTAAAGACTTACTCTATATATTCTTATGTAAAAATTCAATCCCCCATTGTGGCCCCATCCTACCCTCGGGAGTCATGATTTTCACAACCTTGAATTAACACTACCCGAGGATACTTCCACACAAGTTTCAGCTTTCCTGGCTGATTGCTTTCTGAGAAGAAGATTTTAAAAAATTTACTCTATATATTCCTATGTAAAAAGTCGATACCCCAATGTGGCCCCACCCTACCCCCAAGGGTCATGAATTTCACAACTTTGAATCTACACTACTTG…
CL1	C33176	7262	8256	165	5.99415	995	CTGGATGATTAGTTTCTGAGAAGAAGATTTTTAAAGATTTACCCTATATATTCCTTTGTTAAACTTTGACCCCTCATTGTGGCCCCACCCTACCCTTTGGGATCATGATTTTCACAACTTTGAATTTACAATACCTGAGGATGCTTTCACACAAGTTTCAGCTTTCCTGGCTGATAAGTTTCTGAGAAGAATATTTTTAAAGATTTACTCTGTATATTCCTATGTAAAACTTCGATCCCCCAGTATGGCCACACCCTACCCCCGGGGGTCATGATTTGCACAGCTTTGAATCTACACTACCTGAGAATGCTTCCACACAAGTTTCAGCTTTGCTGGCTGATTAGTTTCTGAGAAGAAGATTTTTAAAGATTTACTCTGTATATTCCTCTGTAAAATTTC…
CL1	C33496	12138	12853	164	4.27273	716	AGGAAAACTGAAAATTGTGTGGAAGCATTCTCAGGTAGTGTAGATTCAAAGTTGTGAAAATCATTAACCCCAGGGTAAGGTGAGGCCACAATGGGGAGTTGCATTTTTACATATGATTATATAGAGTAAATCTTTAAAAATCTTCTACTCAGAAACCATTAGGCCAGGAAAGCTGAAACATGTGGAGAAGCTTCCTTTATGTAGTGAATATTCAAAGTTGTGAAAATAATGACCTTCGGGGATAGGGTGGGGCCACAATGGGGGATTGTTTACATACAATGTACTTAGGAATATATTGAATAAAACTTTCAAAATCTTCTCAAGAACCATTTGCCCAGGAAAGCTTAAACTTATGTGGAAGCATCCCCAGGCAGTGTAGATTCACGGTTGTGAAAATCA…
CL1	C33510	13015	13764	165	4.54438	750	CTGGCTGATTAGTTTCTGAGAAGATTTTGAAAGATTTACCCTATATATTCCTTTGTTAAACTTTGACCCCCATTGTGGCCCCACCCTACCCCTGGGGATCATGATTTTCACAACTTTGAATCTACACTACCTGAGGATGCTTTCACACAAGTTTCAGCTTTCCTGACTGATTAGTTTCTGCGAGGAAGATTTTTAAAGATTAACTCTGTTTATTCCTATGTAAAACATCGACCTCCCATTGTGGCCCAAACCTACCCCCAGGGTTATGATTTTCACAAATTTGAATTTACACTACCTGAGGATGCTTCTACACAAGTTTCAGCTTTCCTGGCTAATTAGTTTCTGAGAAGAAGATTTTTAAAGATTTACTCTATATAATCATATGTTAAAATTCGACCC…
CL1	C33918	14734	15937	166	7.12169	1204	AATCTTCTTCTCAAGAACCAGAAAGCCAGGAAAGCTGAAACTTGTGTGGAAGCATCCTCAGGTAATGTAGATTCAAAGTTGTGAAATTCATGACCCCCGTGGATAGGGTGGGGCCACAATGGTGGGGTCGAAGTTTTACATATGAATATATAGAGTAAATCTTTAAAAATCTTCTTCTCAGAAACTAAACAGCCAGGAAAGCAGACACTTGTGTGGAAGCATCCTCAGGTAGTGTAGATTCAAAGTTGTGAAATTCATTACCCCTGGGGGTAGGGTGGGGCCACAATGGGGGGTCGAAGTTTTACATAGGAATATATAGAGTAAATCTTTAAAAATCTTCTTCTCCGAAACTAAACAGCCAGGAAAGCTGAAACTTGTGTGGAAGCATCCTCAGGTAGT…
CL1	C34208	16978	17536	164	3.47904	559	ACCAGGAAAGCTGGAACGTGTGTGAAAGCATCCTCAGGTAGTGTAGATTCAAAGTTGTGAAAATCATGACCCCCAGTTCTAGGGTGGGCCACAATGGGGGTCGAAGTTCAACATAGGAATATATAGAGTAAATCTTTCAAATCTTCTTCTCAGAAACTAATCAGCCAGCAAAGCTGAAATTTGTGTGAAAGCATCCTCATGTAGTTTAGATTCAAAGTTGTGAAAATCATGACCCCCGGGGTAGGGTGGGGCCACAATGGGGGATCGAAGTTTTACATAGGAATATACAGAGTAAATCTTTAAAAATCTTCTTCTCAGAAACTAATCAACCAGCAAAGCTGAAACTTGTGTGGAAGCATCCACAGGTAGTGTAGATTTAAAGTTGTGAAAATCATGACC…
CL1	C34256	15756	16297	165	3.24719	542	AAATTTTTCAAAAATCTTCTTCTCAAGAACCATAAAGCCAGGAAAGCTGAAAATTGTGTGGAAGCATCCTCAGGTAGTGTAGATTCAAAGTTGTGAAATTCATGACCTCCGGGGTAGGGTGGGGCCACAATGGGGGCTCGAAGTTTTACATTGGAATATATAGAGTAAATCTTAAAAAATCTTCTTCTCAGAAACTAATCAGCCAGGAAAACTGAAACTTGTATGGAAGCATCCTCAAGAAAAGTAGATTCAAATTTGTGAAAATCGTGACCCCCAAGGGTAGGGTAGGGCCACAATGGAGGGTCGAAGTTTTACATAGGAATATATAGAGTAAATTTTTAAAAATCCTCTTCTCAGAAACTAATCAGCCAGGAAAGCTGAAACTTGTGTTGAAGCATC…
CL1	C34270	12408	12763	177	2.10735	356	AAGTTTCAGCTTTCCTGGCTGATTGGTTTCTGAGAATAAGATTTTTAAAGATTTACTCTATATTCCTATGTAAAAATTTGACCCTTCCATTGTAGCCCCATCCTACCCCCAGAAGTCATGATTTTCACAACTCTTAATCAACACTACATGAGAGTGCTTCCACATAAGTTTCAGCTTTCCTGGCTAAATGGTGACTGAAAAGAAGATTTTTAAAGATTTACTCTATATATTCCTGAGTAAAAATTCGACCCCCCCCCCCCAATGGTGTCCCACCCTACCCCCGGGAGTAATGATTTTCACAACCTTGAAATTACACTACCTGAAGATGCATCCAAATAAGTTTTAGCTTTCCTGGC
CL1	C34274	2862	3701	166	5.0226	840	CTGGCTGATTAGTTTCTGAGAAGAAGATTTTTAAAGATTTACCATATATATATATTCCTTTGTTAAACTTTGCCCCCCCCCCCCATTGTGGCCCCACCCTACCCCTGGGGATCATAATTTTCACAACTATGAATCTACACTACCTGAGGATGCTTCCACACAAGTGTCAGCTTTACTGGCTGATTAGTTTCTGAGAAGAAGATTTTTAAAGATTTACTTTATATATTCCTATGTTAAACTTCGACACCCCATTGTGGCCCCACCCTACCCCCGGGGATCATGATTTTCACAACTTTGAATCTACACTACCTGAGGATGCTTCCACACAAGTTTCAGATTTACTGGCTGATTAGTTTCTGAGAAGATTTTTAAAGATTTACTCTATATATTCCTATGTAA…
CL1	C34372	12121	12568	165	2.69942	448	GCTGATTAGTTTCTGAGAAGAAGATTTTCAAAGATTTACTCTATATATTCCTATGTAAAACTTCGACCCCCCATTGTTGCCCAACCCTACATCCGGGGGTCATGATTTTCACAACTATGAATCTACACTACCTGATGATGCTTTCACACAAGTTTCAGCTTTCCTGGCTGATTAGTTTCTGAGAACAAGATGTTTAAAGATTTACTCTATATATTCCTTTGTTAAACTTCGACCCCCCATTGTGGCCCCACCCTACCCCCGGGGATCATGATTTTCATAATTTTGAATCTACACTACCTGAGGATGCTTCCACACAAGTGTCAGCTTTCCTGGCCGATTAGTTTCTGAGAAATTTTTTTTAAAGATATACTCTATATATTCATGTTAAAATTCGACCCC…
CL1	C35168	5877	6770	166	5.4	894	CTGGCTGATTAGTTTCTAAGAAGATTTTTAAAGATTTACCCTATATATTCCTTTGTTAAACTTTGACCCCCCATTGTGGCCCCACCCTACCCCTGAGGATCATGATTTTCACAACCTTGAATCTACACAACCTGAGGATGCTTTCACACAAGTTTCAGCTTTCCTGGATGATTAGTTTTTGAGAAGAAGATTTTTAAATATTTACTCTGTTTATTCCTATGTAAAATATCGACCTCCCATTGTGGCCCAAACCTATCCCCAGGGGTCATGATTTTCACAAATTTGAATCTACACTACTTGAGGATGCTTCCACACAAGTGCCAGCTTTCCTGGCTAATTAGTTTCTGAGAAGAAGATTTTTAAAGATTTACTCTATATAATCATATGTTAAACTTCGAT…
CL1	C35386	5632	6132	165	3.02353	501	CCAGGAAAGTGGAAACTTGTGTGAAAGCATCCTCAGGTAGTGTAGATACAAAATTGTGAAAATCATGACCCCCCGGGGTAGAGTGGGGCCACAATGGGTGGTCGAAGTTTAACATATGAATATATAGAGTAAATCTTTAAAAATCTTCTTCGCAGAAACTAATCAGCCAGGAAAGCTGAAACTTGTGTGAAAGCATCCTCAGGTAGTGTAGATACAAAGTTGTGAAAATCATGACCCCCGGGGGTAGGGTGGGGCCACAATGGGGGGTCAGAATTTTACATAGGAATATATAGAGTAAATCTTTAAAAATATTCTTCTCAGAAACTAATCAGCCAAGAAAGCTGAAACTTGTGTGAAAGCATCCTCAGGTAGTGTAGATTCAAATTTGTGAAAATCATG…
CL1	C37392	8621	9212	164	3.56322	592	GATGCTTCCACACAAGTTTCAGCTTTCCTGGCTGATTAGTTACTGAGAAGAAGATTTTTAAAGATTTACTCTATATAGTCCTATGTTAAACTTTAACCCCCCATTTTGCCCCACCCACCCCCTTGGGTCATGATTTTCACAACATTGAATCTACACTACCTGAGGATGCTTCCACAAAAGTTTTAACTTTGCTGCCTGATTAGTTTCTGAGAAGAAGATTTTTAAAGATTTACTCTATATATTTATATGTCAAACTTCGACCCCCCCTCTATTGTGGCCCCATCCTACCCCCGGGGTCATGATTTTCACAATTTTCTATCTACACTACCTGAAAATGCTTCCACACAAGTGTCAGCTTTCCTGGCTGATTAGTTTCTGAGAAGATTTTTAAAGATTTAC…
CL1	C37392	9222	10422	166	7.16304	1201	TTTAAAGATTTACTCTGTATATTCCTATGTAAAATTTCGAACCCCCCCCCCCATTGTGGCCCCACCCTACCACCAGGGGTAATGATTTTCACAACTTTGAATCTACACTACCTTAGGATGCTTTCACACAAGTGTCAGCTTTCCGTTCTGATTAGTTTCTGAGAAGAAGATTTTTAAAGATTTACTCTCTATATTCCTATGTTAAACTTCAACCCCCCATTGTGGCCCCATCCTACCCCCGGGGGTCACGATTTTCACAATATTTAAACTACACTACCTGAGGATGCTTTCACACAAGTTTCAGCTTTCCTGGTTGATTAGTTTCTGAGAAAAAGATTTTTAAAGATTTACTCTGTATATTCCTATGTTAAACTTCGACCCCCTCATTGTGGCCCTATC…
CL1	C37392	10442	11480	165	6.13684	1039	TTTAAAGATTTACTCTGTATATTCCTATGTAAAATTTCGAACCCCCCCCCCCATTGTGGCCCCACCCTACCACCAGGGGTAATGATTTTCACAACTTTGAATCTACACTACCTTAGGATGCTTTCACACAAGTGTCAGCTTTCCGTTCTGATTAGTTTCTGAGAAGAAGATTTTTAAAGATTTACTCTCTATATTCCTATGTTAAACTTCAACCCCCCATTGTGGCCCCATCCTACTCCCGGGGGTCACGATTTTCACAATATTGAAACTACACTACCTGAGGATGCTTTCACACAAGTTTCAGCTTTCCTGGTTGATTAGTTTCTGAGAAGAAGATTTTTAAAGATTTATTCCATATATTCCTTTGTTAAACTTTGACCCCCCCCCCCAATTGTGGCC…
CL1	C37392	43263	43706	165	2.69822	444	GGGGGTCGAAGTTTAACATGAATATATAGAGTAACTCTTAAGAAATCTTCTTCTCAGAAACTAATCGGCCAGGAAAGCTGAAACTTGTGTGGAAGCATCTTCAGGTAGTGTAGATTCAAAGATGTGAAAATCATGACCCCTGGGGGTAGGGTGGGGCCACAATGGAGGGTCGAAGTTTAACATATGAATATAAAAAGTAAATCTTTAAAAATCTTCTTCTCAGAAACTAATCAGCCAGGGAAGCTGACACTTGTGTGGATGCATCCTTAGGTAGTGAAGATTCAAATTTGTGAAAATCATGACCCCCGAGGGTAGGGAGGGGCCACAATAGGGGATCGACGTTTTACATAGGAATATATACAGTAAATCTTTAAAAATCTTCTTCTCAGAAAATAATCA…
CL1	scaffold10	62807	63350	166	3.24157	544	CTGGCTGATTAGTTTCTGAGAAGAAGATTTTAAAAGATTTACTCTATATATTCCTATGTAAAACTTTAACACCCCCCCCCCCAATGTGGGCTCACCCTACCCCCAGGGATCATGTTTTCACAACTTTGAATCTGCACTACCTGAGGATACTTCCACACAAGTGTCAGCTTTCCTGGCTGATTAGTTTCTGAGAAGAAGATTTTTAAAGATTTACTCTATATATTCCTATGTAAAACTTCGACCTCCCATTGTTGCCCCACCCTATCCCCAGGGATCATGATTTTCACAACTTTGAATCTACACTGCCTGAGGATGCTTCCACACGAGTGTCAGCTTTCCTGGCTGATTAGTTTCTGAGGAGAAGATTTTCAAAGATTTACTCTATATATTCCTATGTAA…
CL1	scaffold100	1148790	1149984	167	7.19653	1195	AAAATCTTCTTCTCATGAACAATAAAACCAGGAAAGCTGAAACTTGTGTGGAAGCATCCTCAGGTAGTGTAGATTCTAATTTGTGAAAATCATGACCCCCGGGGGTAGGGTGGGGCCACAATGGGGGGTCGAAGTTTTACATAGGAATATACAGATTAAATCTTTAAAAATCTTCTTCTCATGAACCATAAGGCCAGGAAAGCTGAAACTTGTGTGGAAGCATCCTCAGGAAGTGTAGACTTCTAATTTGTGAAAATAATGATCCCCGGTGGTAGGGTGGGGCCACAATGGGGGATCGAAGTTTTACATAGGAATATAAAGAGTAAATCTTTAAAAATCTTCTTCTCATGAACCATAAGACCAGGACAGCTGAAACTTGTGTGGAAGCATCCTCAGGAA…
CL1	scaffold1001	43565	44068	166	3.02381	504	CTGGCTGATTAGTTTCTGAGAAGAAGATTTTTAAAGATTTACTCTATATATTCCTATGTAAAACTTTGATCCCCCATTGTGGCCCCACCCTGTCTCCGGGGGTCATGATTTTCACAACTTTGAATCTACACTACCTGAGGATGCTTCCACACAAGTTTCAGCTTTCCTGGCCGATTAGTTTCTGAGAAGAAGATTTTTAAAGATTTACTCTATATATTCCTATCTAAAACTTCGACCCCCCATTGTGGCCCCACCCTACCCCCGGGGGTCATGATTTTCACAACTTTGTATGTACACTACCTGAGGATGCTTTCACACAAGTTTCAACTTTCCTTGCTGATTAGTTTCTGAGAAGAAGATTTTTAAAGATTGACTCTATATATTCCTATGTTAAACTTC…
CL1	scaffold1001	81917	82332	166	2.52047	416	CTGGCTGATTAGTTTCTGAGAAGAAGATTTTTAAAGATTTACCATATATATTCCTTTGTAAAACTTCGACCCCCCATTGTGGCCCCATCCTACCCCCGGGGGTCATGATTTTCACAACTTTGAATCTACACTACCTAAGGATGCTTCCATACAAGTTTCAGCTTTACTGGTCTTATGGTTCATGAGGAGAAGATTTTTAAAGATTTACTCTATATATTCCTATGTTAAATTTCGACCCCCCATTGTGGCCACATCCTACCCCTGGGGATCATGATTTTCACAACTATGAATTTATACTAACTGAGGATGCTTCCACACAAGTTTCAGCTTTCCTGGCTGATTAGTTTCTGAAAGGAAGATTTTTAAAGATTTACTTTATATATTCCTATGTTAAAATTC…
CL1	scaffold1004	193325	193858	162	3.18784	534	CAGAAACTAATCTACCAGGAAAGATGAAAGTTGTGTCGAAGCATCCTTAGGTAAAGTTAATTCAAAGTTGTAAAAATCATGATCCCTGGGGGGGGGGGGGGAGGGGGGGGCCACAATGGGGGGTCAAAGTTTTACATAGGAATATATAGAGTAAATCTTTAAAAATTTCTTCCAGGAAACTAATCAACCAGGAAAGCTGAAACTTGTGAGGAAGTATAACCAGGTAGTGTTAATTCAAAGTTGTGAAAATCATGACCCCTGGGGTAGGGTGGGGCCACAATGGGGGTCGAAGTTTTACAAAGGAATATTTAGAGTAAATCTTTAAAAATCTTCTTCTCAGAAACTAATCAGCCAGGAAAGCTGAAACTTGTATGGAAGCATCTTTAGGTAAAGTTAATT…
CL1	scaffold1009	159314	159841	164	3.1676	528	CAGGTAGTGCAAATTTAAAGTTGTGAAAATCATGTTCCGGGGGTAGTATGTGGTCACAATGGGGGTCGAATTTTTACATAGAAATATAAAGACTGAATTTTGAAAAATTCTTCTCGGACACCAATCAGCCAGGAAAGCTCAAACTTGTGTGGAAGTATTCGCAAGTATTGTAGATTCAAAGTTGTGAATATCATGACCCTCAGAGGTAGTATGGGGACACAATGGGGGATCATATTTCTACATAGAAATATAGGAGTAAATCTTTAAAAATCTTCTTCTCAGAAACTAATCAGCCAGGAAAGCTGAAACTTGCGTGGAAGTAGCCGCAGGGAGTGTTGATTGAAAGTTGTGAAAATCATGACCCCCGAAGGTAGGGTGGGGCCACAAAGAGGGGATGGT…
CL1	scaffold1009	1638060	1638557	169	2.92614	498	AGCCAGGAAAGCTGAAACTTTTGTGGAAGCATCTTCAGGTAGTGTAGATTCAAAATTGTGAAAATCATGACTTCTAGGGGTAGGGTGGGGCCACAATGGGGGGGGGGTCAAAGTTTAACATAGGAATATATAGAGTAAATCTCTATAAATCTTCTTTACAAAAACTAATCAGCCAGGAAAGCTTAAACTTATGTGGAAGCATCCTCAGGCAGTGTAGATTCAAAGTTGTGAAAATCATGACTTCTGGGGGAAGGATGGGACCACAATGGGGGGAGGGGGGTCAAAATTTAACATTGGAATATATTGAGTAAATCTTAAAAATTTTCTCAGTAACTAATCAGCCAGGAAAGCTGAAACTTGTGTGGAAGCATCCTCAGGTAGTGTAGATTCAAAGTTGTA…
CL1	scaffold1009	1638836	1639513	172	3.97753	678	AGCCAGGAAAGCTGATACTTGTTTGGAAGCATCTTCAGGTAGTGTAGATTCAAAATTGTGAAAATCATGACTTTGGGGGTAGGGTGGGGCCACAATGGGGGGGGGGGTCGCAGTTTAACATAGGAATATATAGAGTAAATCTTTATAAATCTTCTTTACAAAAACTAATCGGCCAGGAAAGCTTAAACTTGTGTGGAAGCATCCTCAGGTAGTGTAGATTTAAAGTTGTGAAAATCATGACCCCCTTGGCGTAGGGTTGTCCACAATGGGGGGGATCCAAGTTTTACATAGGAATATATATAGTAAATCTTTAAAAAAACTTCTTTTCAGAAACAAATCAGCCAGGAAAGCTTAAACTTGTGTGGAAGCATCCTCAGGAGTGTAGATTTAAAGTTGTGA…
CL1	scaffold101	175102	176801	166	10.2389	1700	CTGGCTGATTAGTTTCTGAGAAGAAGATTTTAAAAGATTTACTCTATATATTCGTTTGTAAAACTTTAACACCCCCCCCCCCAATGTGGCCTCACCCTACCCCAAGGGATCATGAATTTCACAACTTTGAATCTACACTACCTGAGGATACTTCAACACAAGTTTCAGCTTTCCTGGCTGTTTAGTTTCTGAGAAGAAGATTTTTAAAGATTTACTCTATATATTCCTATGTACAACTTCGACCCCCCATTGTGCCTCACTCTACCCCCAGGGATCATGAATTTCACAACTTTGAATCTACACTACCTGAGAATGCTTCCACACGAGTTTCAGCTTTCCTGGCTGAGAAGAAGATTTTCAAAGATTTACTTTATATATTCCTATGTAAAACTTCGACCC…
CL1	scaffold101	203333	204046	166	4.30114	714	ACCCCCCATTGTGGCCCCACCCTACTCCTGGGGATCATTATTTTCACAACTTTGAATCTACACTACCTGAGGATGCTTTCACACAAGTTTCAGCTTTCCTGGTTGATTAGTTTCTGAGAAGAAGATTTTTAAAGATTTACTCTGTTTATTCCTATGTAAAACATCGACCTCCCATTGTGGCCCCACCCTACCCCCAGGGGTCATGATTTTCACAACTTTGAATCTACACTACCTGAGGATGCTTCCACACAAGTTCCAGCTTTGCCGGCGGGTTAGTTTCTGAGAAGAAGATTTTTAAAGATTTACTGTATATATTCCTATGTTAAACTTCGATCCCCCATTGTGGCCCCACCCTACCCCCGGGGGTCATGATTTTCACAACTTTGAATTTACACTACC…
CL1	scaffold1010	51699	52417	170	4.27746	719	GTTTCTAAGAAGAAGATTTTTAAAGATTTGCTCTATATATTCCTATGTAAAACTTTAACACCCCCCCCCAATGTGGCCTCACCCTACCCCCAGGGATCATGATTTTCACAACTTTCAATCTACACTACCTGAGGATAATTCCACACAAGTTTCAGCTTTCCTGGCTGAATAGTTTCTGAGAAGAAGATTTTTAAAGATTTACTCTATATATTTCTATGTAAAATTTTAACACCCCCCCCCAATGTGGCCTCACCCTACCCCCAGGGATCATGATTCACAACTTTGAATCTACACTACCTGAGGATGCTTCCACACAAGTTTCAGCTTTCCTGGCTGTTTAGTTTCTGAGAAGAAGATTTTTAAAGATTTACTCTATATTTTCCTATGTAAAACTTCGAC…
CL1	scaffold1014	572663	573371	164	4.23626	709	CTGGCTGATTAGTTTCTGGGAAGAAGATTTTTAAAGATTTACTCTGTATATTCCTTATATGTAAAACTTTAACACAAATCCCCCTATGCTGCCCCACCCTACCCCCAGGGATCATGATTTTCACAACTTTGAATCTACACTACCTGAGGATGCTTCCACACAAGTCTCAGCTTTCCTGGCTAATTAGTTTCTGAGAAGAGGATTTTTAAAGATTTACTCTATATAATCCTATGTAAAACTTCGACCTCCATTTTGGTCCCACCCTACCCCCGGGTTCATGATTTTCACAACTTTGAATCTCCACTTCTTGAGGATGCCTCCACGCAAGTTTCAGCTTTCCTGGCTGATTAGTTTCTGAGAAGAGGATTTTTAAAAATTTACTCTATATATTCCTATGTA…
CL1	scaffold1016	341974	343677	166	10.2429	1704	AAATTTTCAAAAATCTTCTTCTCAAGAACCAGAAAGCCAGGAAAGCGGAAACTTGTGTGGAAGCATCCTCATGGTAGTGTAGATTCAAAGTTGTGAAAATCATGACCCCCAGTGGTAGGGCGGGGCCACAATGGGGGGTCGAAGTTTTACATAGGAATATATAGAGTAAATCTTTAAAAATCTTCTTCTCAGAAACTAATCAGCCAGGAAAGCTGAAACTTGTGTGGAAGCATCCTCAGGTAGTGTAGATTCAAAGTTGTGAAAATCATGACCTCCGGGGGTAGGGTGGGGCCACAATTGGGGATCAAAGTTTTACATAGGAATATATAGAGTAAATCTTTAAAAATCTTCTTCTCAGAAACTAATCAGCCAGGAAAGCTGAAACTTGTGTGGAAGCAT…
CL1	scaffold1017	17163	17561	174	2.35593	399	TGAGAATGCTTCCACACAAGTTTTAGCTTTCCTGGCTAATTAGTTTTTGAGAAGAAGATTTTTAAAGATATTCTCTATATATACCTACCAGGTATGTAAAAAGTCAACCACCTCCATTTTGGCCCCATCCTACCCCCAGGGGTCTTAATTTTAACAACTTTAAATGTACAGTACATGAGAATGCTTGCACATAAGTTTCAGCTTTTCTGGCCAATGGTTCTTGAGAAGATTTTTAAAGATTTACTCTATATGTTCCTATGTAAAAAGTCGACCCCCTCCATTTTGGCCCCATCCTACCCCCGGGGGTCATGAATTTCACAACTTTGAACCTATATTACTTGAGGATGCTTCCTCATAAGTTTCAGCTTTCCTGGCCAAATGGTTCTTGAGAAGTTTTTT
CL1	scaffold1017	56325	56970	163	3.9774	646	CCCCCATTGTGGCCCCACCGAACCCCCGAGGGTCATGATTTTCACAACTTTGAATTTTCACTACCTGACGATGCTTCCATACACGTTTCAGCTTTCCTGGCATAATGGTTTCTGAGAAGAAGATTTTTCAAGATTTACTTTATACATTCATATGTAAAAATGCAACCCCCAATGTGGCCTCACCCTACCCCCGGTGTTCATGATTTTCACAACTTTGAACCTACACTATCTTAGGATGCTTCCTTTCAAGTTTCAGCTTTCCTGACTAAATGGTTCTTGAGAAGAAGATTTAATCCATATATCCAAATGTAAAAATTCAACCCCCATTGTGGCTACCATCTACCCTAGGGAGTCATGATTTTCACAACCTTGAATCAACACTACCCAAGGATGCTTCCA…
CL1	scaffold1017	203153	203708	172	3.22951	556	CTGGCTGATTAGTTTCTGAGAAGATTTTTAAAGATTTACTCTACATATTCCTATGTAAAACTTTGACCCCCCCCCCCCATTGTGGCCCAACCCTACTCCTGGGGTGTCATTATTTTCACAACTTTGAATCTACACTACCTGAGGATGCTTCCACACAGGTTTCGGCTTTCCTGGCTGATTAGTTTCTGAGAAGAAGATTTTTAAAGATTTACTCTATATATTCCTATTTAAAACTTTAACACCCCCCCCCCCCCAATGTGGCTCCATCCTTCCCCGGGGTCATGTTTTTCACAATTTTGAATCTACATTACCTGAGGATGATTCCACACAAGTTTCAGCTTTTCTGGCTGATTAGTTTCTGAGAAGAAGATTTTTAAAGATTTACTCTATATATTCCTA…
CL1	scaffold1017	334398	335549	163	6.96111	1152	GTTTCTGAAAAGAAGATTTTTAAAGATTTACTCTATATATTCCTATGTAAAAGTTTGTTTGACCCCCCATCCATTGTGGCCCCACCCTACTCCCGGGGTTGTCATTATTTTCACAACTTTGAATTTACAGTACCCGAGGATGCTTCCACACAAGTTTCAGCTTTCCTGGCTGATTAGTTTCTGAGAAGAAGATCTTTAAAGATTTACTCTATATGTTCCTATGTACAACTTTAACACCCCCCATGTGGCCCCACCTTACCCCCGGTGGTCATGATTTTCACAACTTTGAATCTACAGTACCTGAGGATGCTTCTACACAAGTTTCAGCATTCCTGGCTGTTTCTGAGAAGAAGTTTTTAAAAGATTTACTCAATATGTTTCTTTGTAAAACTTCGACCC…
CL1	scaffold1017	393871	394420	172	3.22346	550	AAATTTTCAAAAATCTTCTTCTCAAGAACCAGAAAGCCAGGAAAGCTGAAACTTGTGTGGAAGCATCCCCAGGCAGTGTAGATTCAAAGTTGTGAAATTCATGACCCCCTGGGGTAGGGTGGGGCCACAATGGGGGGGTCGAAGTTTTACATAGGAATATATAGAGTAAATCTTTAAAAATCTTCTTCTCAGAAACTAAACAGCCAGCAAAGCTGAAACTTGTGTGGAAGCATCCTCAGGTAGTGTAGATTCAAAGTTGTGAAAATCATGATCCCTGGGGGTAGGGTGAGGCCACATTGGGGGGGGGGTGTTAAAATTTTACATAGGGATATATAGAGTAAATCTTTAAAAATCTTCTTTTCAGAAAATAAACAGCCAGGAAAGCTGAAACTTGTGTGG…
CL1	scaffold1017	436163	436501	169	2.0355	339	AGCCAGGAAAGCTGAAACTTTTGTGGAAGCATCCCCAGGTAGTGTAGATTCAAAGTTGTGAAATTCATGACCCCCGGGGGTAGGGTGGGGCCACAATGGGGGGGTCGAAGTTTTACATAGGAATATATAGAGTAAACATTTAAAAATCTTCTTCTTAGAAACTAATCAGCCAGGAAAGCTGAAACTTGTGTGGAAGCATCCTCAGTCAGTGTAGATTCAAAGTTGTGAAATTCATGACCCCTGGATGTAGGGTGGGGCTTCAATGGGGGGTCGAAGTTTTACATAGGAATATATAGAGGAAATCTTTAAGAATATTCTTCTCAGAAACTAATCAGCCAG
CL1	scaffold1017	626022	627266	166	7.53714	1245	AGGGTGGGGCCACGATGGGGGGTCGAAGTTTAACATAGGAAAATAGAGTAAATCTTTAAAAATCTTCTTCTCAGAAACTAATCAGCCAGGAAAGCTGAACCTTGTGTGAAAGCATCATCAGGTAAAGTAGATACACATTTGTGAAAATCAAGACCCCCGGAGGTAGGGTGGGGCCACAATGAAGGATCGAAGTTTTACATAGGAATATATAGAGTAAATCTATAAAAATCTTCTTCTCAGAAACTAATCGGCAAGGATAGCTGACACTTGTGTGGAAGCATTCCCATGTAGTGTAGAATCAAAGTTGTGAAAATAATGACCCCCGGGGGTAGGGTGGGGCCACAATGGGGGGGTCAAAGTTTAACATATGAATGTATAAAGTAAATCTTTAAAAATCTT…
CL1	scaffold1018	94081	94997	166	5.48421	917	CTGGCTGATTAGTTTCTGAGAAGATTTTAAAAGTTTTACTCTATATATTCTTATGTAAAACTTTAACCCCCCACCCATGTGGCTCCACCCTACCCCCAGGGATCATGATTTTCACAACTTTGAATCTACACTACCTGAGGATACTTCCACACAAGTTTCAGCTTTCCTGGCTGATTAGTTTCTTAGAAGAAGATTTTTAAAGACTTTCTCTATATATTCCTATGTAAAATTTCGACCCTCCATTGTGCCCCACCCTACCCCCAAGGATCATGATTTTCACAACTTTAAATCTACACTACCTTACGATGCTTCCACACAAGTTTCAGCTTTCCTGGCTGATTAGTTTTTGGGAAGAAGATTTTAAAAGATTAACTACACAAATGTGTATATATTCCTATG…
CL1	scaffold102	174960	175345	166	2.35714	386	CACATACTTTGTATCTACACTACCTGAGGCTTTCACAAAAGTTTCAGCTTTCCTGGCTGATTAGTTTCTGAGAAGAAGATTTTTAAGGTATACTCTAGGTATTCATATGTTAAACTTCGACCCTCATTGTCGCCCCACTGTACCCCCGGGGGTCATGATTTTCACAACTTTGAATTTACACTATCTGAGGATGCTTCCACAAAAGTGTCAGATTTCCTAGGCGATTAGTTTCTGAAAAGAAGATTTTTAAAGATATACTCTATATATACATATGTTAAACTTCGACCCCCCATTGTGGCCCCACCCTACTCTCGGGGGTCATGAATTTCACAATTTTGTATCTACACTACCTGAGGTTGCTTCCACACAAGTTTCAGTTTTCCTGG
CL1	scaffold102	477553	478249	167	4.18857	697	AAATTTTCAAAAATCTTCTTCTCATGAAACATAAGACCAGGAAAGCTGAAACTTGTGTGAAAGCATCCTCAGGTAGTGTGGATACAAAGTTGTGAAAATTATAACCCCTGGGGGTAGGGTGGGGCCACAATGGGGGTCGAAATTTTACATAGGAATATATAGAGTAAATCTTTAAAAATCTTTTTCTCATGAACCATAAGACCAGGAAAGCTGAAACTTGTGTGGAAGCATCCTCAGGTAATGTAGATTCAAAGTTGAGAAAATCATGACCTCCAGGGGTAGGATGGGGCCACAATGGGGGGTCAAAATTTAACATATGAATATATATAGAGTAAATATTTTAAAATTTTCTTCTCAGAAACTAATCAGCCAGGAAAGCTGAAACTTGTGTGGAAGCAT…
CL1	scaffold102	526639	527168	166	3.19048	530	AGAAGATTTTTAAAAATTTACCCTATATATTCCTTTGATAAACTTTGACTCCCCATTGTGGCCCCATCCTACCCCTTGGGATCATGATTTTCACAACTTTGAGTCTACACTACCTGAGGATGCTTTCACACAAGTTTCAGCTTTCCTGGCTAATTAGTTTCTGAGAAGAAGATTTTTAAAGATTTACTCTGTTTATTCCTATGTAAAACATCGACCTCCCATTGTGGCCCAAACCTACCCCCAGGGGTCATGATTTTCACAAATTTGAATCTACACTACCTGAGGATAGTTCCACACAAGTTTCAGCTTTCCTGGCTAATTAGTTTCGGAGAAGTAGATTTTTAAAGATTTACTCTATATAATCATATGTTAAATTTCGACCCCCCATTGTGGCCCCCA…
CL1	scaffold102	1033814	1034188	172	2.26163	375	AGAGTAAATCTTTAAAAATCTTCTTCTCAGAAACCAGCCAGGAAAACTGAAACTTGTGTGGAAGCATCCTCAGGTAGTATAGATTCAAATTTGTGAAAATCATGACCCCTTGGGGTAGGTTTGGGCCACAATGGGAGGTCGATGTTTTACATAGGAATAAACAGAGTAAATCTTTAAAAATCTTCTTCTCAGAAACTAATCAGCCAGGAAAGCTGAAACTTGTGTGAAAGCATCCTCAGGTAGTGTAGATTCAGAGTTGTGAAAATAATGATCCCCAGGGGTAGGGTGGGGCCACAATGGGGGGGGGGGTCAAAGTTTAACAAAGGAATATATAGGGTAAATCTTTAAAAATCTTCTCAGAAACTAATCAGCCAG
CL1	scaffold102	1099900	1100980	165	6.53371	1081	TGGGGCCACAATGGGGGGTCGAAGTTTAACAAATGAATATATAGAGTAAATCTTTAGAAATCCTCTTCTCAGAAACTAATCGACCAAGAAAGCTGAAACTTGTGTGGAAGCATCCTCAGGTAGTGTAGATTCAAAGATGTGAAAATCATGACCCCTGGGGATAGGGTGGGGCCACAATGGAGGGTCGAAGTTTAACATATGAGTATAAAAAGTAAATCTTTAAAAATCTTCTTCTCAGAAACTAATTGGCCAGGAAAGCTGACACTTGTGTGGATTCATCCTTATGTAGTGAAGATTCAAATTTGTGAAAATCATGACCCCCGGGGGTAGGTTTGGGCTACAATGGGAGATCGACGTTTTACATAGGAATATACACAGTTAATCTTTAAAAATCTTCTT…
CL1	scaffold102	1184825	1185195	166	2.25444	371	AAATTTTCAAAAATCTTCTTCTCAAGAACCAGAAAGCCATGAAAGCTGAAACTTGTGTGAAAGCATCCTCAGGTAGTGTAGATTCAAAGTTGTGAAATTCATGACCCCCGGGGGTAGGGTGGGGCCACAATGGGGGGTCGAAGTTTTACATAGGAATATATAGTGTAAATCTTTAAAAATTTTCTTTTCAGAAACTGATCAGCCAGGAAAGCTGAAACTTATGTGGAAGCAACCTCAGGTAGTGCAGATTCAAAGTTGTGAAAATCATGATCCCTGGGGGTAGGGTGGGGCACAATGGAGGGTCGAAGTTTTACATAGGAATATATAGAGTAAATCTTTGAAAATCTTCTTCTCAGAAACTAATCAGCCAG
CL1	scaffold1020	298871	300255	165	8.51704	1385	CTGGCTGATTAGTTTCTGAGAAGATTTTTAAAGATTTACCCTATATATTCCTTTGTTAAACTTTGACCCCCCATTGTGGCCCCACCCTACCCCTGGGGATCATGATTTTCACAACTATGAATCTACACTACCTGAGGATGATTTCACACAAGTTTCAGCTTTCCTGGCTGATTAGTTTCTGAGAAGAAGATTTTTAAAGATTTACTCTATTTATTCCTATGTAAAACATCGACCTCCCATTGTGGCCCAAACCTACCCCCAGGGTTATGATTATCACAAATTTGAATTTACACTACCTGAGGATGCCTCCACAAAAGTGTCAGCTAGTTAGTTTCTGAGAAAAAGATTTTTAAAGATTTACTCTATATATTCCTATTTTAAACTTTGATCCCCCATTGT…
CL1	scaffold1020	303085	304166	165	6.52809	1082	TGGCTGATTAGTTTCTGAGAAGATTTTTAAAGATTTACCCTATATATTCCTTTGTTAAACTTGCCCCCCCCCCCCCATTGTGGCCCCACCCTACCCATGGGGATCATTATTTTCACAATTTGAATTTACACTACCTGAGGATGCTTTCACACAAGTTTCAGCTTTCCTGGCTGATTAGTTTCTGAGAAGAAGATTTTTAAAGATTTACTTTGTTTATTCCTATGTAAAACATCGACCTCCCATTATGGCCCCAACCTACCCCCAGAGGTCATGTTTTCAAAAATTTGAATCTACACTACCTGAGGATGCTTCCACACAAGTTTCAGCTTTCCTGGCTGATTAGTTTCTGAGAAGAAGATTTTTAAAGATTTACTCTATATAATCATATGTTAAACATCG…
CL1	scaffold1021	265384	267401	167	12.2373	2018	GCTGATTAGTTTCTGAGAAGAAGATTTTTAAAGATTAACCCTATATATTCCTTTGTTAAAATTTGACCCCCCCATAGTGGCCCAAACCTACCCCCCGGGGTCATGATTTTCACAACTTTGAATCTACACTACCTGAGGATGCTTCCACACAAGTTTCAGCTTTCCTGGCTGATTAGTTTCTGAGAAGAAGATTTTTAAAGATTTACTCTTTTATATTCATATGTTAAACTTCAACCCCAAATTGTGGCCCCACCCTACCCCCGGGGGTCATGATTTTCACAACTTTGAATCTACACTACCTGAGGATGCTTCCACACAAGTGTCAGCTTTCCTGGCTGATTAGTTTCTGAGAAGAAGATTTTTAAAGATTTACAATATATATTCCTATGTAAAACTTCG…
CL1	scaffold1021	272282	272764	166	2.87791	483	TTCCACACAAGTGTCAGCTTTCCTGCCTAATTAGTTTTTGAGAAGAAGATTTTTAAAGATTTACTCTATATATCCCGATGTAAAACTTTGACCCCCCATTGTGGCCCCACCCTACCCCCGGGGGTCATGATTTTCACAATTTTGAATCTATACTACCTGAGGATGCTTCCACACAAGTTTCAGCTTTCCTGGCTGATTAGTTTCTGAGAAGAAGGTTTTTAAAGATTTACTCTATATATTCCTATGTTAAACTTTGACTCCCCATTGTGGCCTCACCCTACCCCCAGGGATCATGATTTTCACAACTTGGAATCTACACTACCTGAGGATGCTCCCACACAAGTTTCAGCTTTCCTAGCTGATTAGTTTCTGAGAAGAAGATTTTTAAAGATTTACTCT…
CL1	scaffold1021	685680	686725	166	6.21739	1046	AAATTTTCAAAAATCTTCTTCTCATGAACCATAAGACCAGGAAAGCTGAAACTTGTGTGGAAGCATCCTCAGGTAGTGTAGATTCATAGTTGTAAAAATCATGACCCCTGGGAGTAGGGTGGGCCACAATGGGGGGGGGGTCGAAGTTTTACATTGGAATATATAGAGTATATCTTTAAAAATCATCTTCTCAGAAACTAATCAGCCAGGAAAGCTGAAACTTGTGTGGAAGCATCCTCAGGCAGTGTAGATTCAAAATTGTGAAAATCATCATCCCCGGGGGTAGGGTGGGGCCACAATGGGGGTCAAAGTTTAACAAAGGAATATATAGAGTAAATCTTTAAAAATCTTCTTCTCAGAAACTAATCAGCCAGGAAAGCTGAAACTTGTGTGAAAGCA…
CL1	scaffold1024	417727	418096	176	2.14607	370	TGAGAAGAAGAATTTTGAGGACTTACTCTGAATATTCCTATGTAAAAATTTGAACCCCCCCCCCCCTTGTAGACCCGTCCTACCCCTGGTAGTCATGATTTTCACAACTTTGAATCTACAATACTTTAGGGTGTCTCCATATAAGTTTCAACTTTCCTGGCTGATTGGTTTTTGAGAAGAAGATTTTAAAGGATTTACTCTATTTTTTCCTATGTAAAAATTTGACCCCCCCCCCCCCAATTGTGGCCCCACCCTACCCCTGGGGGTCATAATTCTCACAACTTTGAATCTACACTACCTGAGGATGCTTCCACAAAAGTTTCAGCTTTTCTGGCCAAATGGTTCTTGAGAAGAAGATTTTTAAAGATTT
CL1	scaffold1024	487485	488184	165	4.22093	700	AAAAATCTTCTTCTCAAGAATCATAAAGTCAGGAAAGCTGAAACTTGTGTGGAAGCATCCTCAGGTAGTGTAGATTAAAAGTTGTGAAATTCATGACCCCCGGGGGTAGGGTGTGGCCACAATGGGGGCTCGAAGTTTTACATAGGAAAATATAGAGTAAATCTTTAAAAATCTTCTTCTCAAAAACTAATCAGCCAGGAAAGCTGAAACTTGTGTGGAAGCATCCTCAGGTAGTGTAGATTCAAAGTTGTGAAAATTGTGACCCCCGGGGGTAGGGTGGGGCCACAATGGGGGATCGAAGTTTTACATAGGAATATATAGAGTAAATTTTTAAAAATCCTCTTCTCAGAAACTAATCAGCCAGGAAAGCTGGAACTTGTGTGGAAGCATCCTCAGGTA…
CL1	scaffold1024	1098371	1098990	165	3.74706	620	AGGAAAGCTGAAACTTGTGTGGAAGCAACCTCAGGTAGTGTAGATACAAAATTGTGAAATTCATGACCCCCGGGGGTAGGGTGGGGCCACAATGGGGGATCGAAGTTTAACATATGATTATATAGAGTATATCTTTAAAAATCTTCTCCACAGAAACTAATCTTCTAGGAAAGCTGACACTTGTGTTGAAGCATCCTCAGGTAGTGTAAATTCAAAGTTGTGAAAATCATGACCCCCGGGGGTAGGCTGGGGCCACAATGAGGGGTCGAAGTTTAACATATGAATATATAGAGTAAATCTTTAAAAATCTTCTTCTCAGAAACTAATCAGCCAGGAAAGCTGAAACTTGTGTTGAAGCATCCTCAGGTAGTGTAAATTCAAAATTGTGAAAATCATGAT…
CL1	scaffold1031	35830	36251	166	2.54491	422	CCAGGAAATCTGGAACTTGTGTGAAAGCATCCTCAGGTAGTGTAGATTCAAAGTTGTGAAAATCATGACCCCCGGGGGTAGGGTGGGGCCACAATGGGGGGTCGAAGTTTAACATAGGAATATATAGAGTAAATCTTTAAAAATCTTCTTCTCAGAAACTAATCGGCCAGGAAAGCTGATACTTGTGTGGAAGCATCCTCAGGTAGTGTAAATTCAAAGTTGTGAAAATCAACACCCCCGAGGGTAGGGTGGGGCCAAAATGGGGGGTCGGAGTTTAACATAGGAATATATAGAGTAAATCTTTAAATATCTTCTTCTCAGAAACTAATCAGCCAGCAAAGCTGACACTTGTGTGGAAGCATCCTCAGGTAGTGTAGATTCAAAGTTGTGAAAATCATG…
CL1	scaffold1032	642302	642762	155	2.98235	461	AACTAATCAGCCAGGAAAGCTGAAACTTGTTGGAAGCATCCTTATGTAGTGTAGATACAAATTTGTGAAAATCATGACTCCTGGTGGAGCCACAATGAGGGGGGTCAAATTTTTACATAGGAATATAGTGTAAATCTTTTAAAATCTCTATCTCAGAAACTAATCAGCCAGGAAAGCTGAAACTTATGTGGAAGCATCCATATGTAGTGTAGATACAAAATTGTGAAAATCATTACTCCGCTGGAGGGTGGAGCCACAATGGAGGGGGGTCGACCTTTTTGCATAGGAATGTATAGTGTAAATCTTTATCTACTAATCAGCCAGGAAAGATGAAACTTGTGTGATAGCATCTTTATGTAGTGTAGATACACATTTGTGAAAATCATGACTCTGGGGGTA…
CL1	scaffold1035	38492	39569	166	6.3822	1078	CTGGCTGATTAGTTTCTGAGAAGATTTTTAAAGATTTACCCTATATATTCCTTTGTTAAGCTTTGACCCCCCACTGTGGCCCCACCCTACCCCTGGGGATCATTATTTTCACAACTTTGAATCTACACTACCTGAGGATGCTTTCACACAAGTTTCAGCTTTCCTGACTGATTAGTTTCTGAGAAGAAGATTTTTAAAGAGTTACTCTGTTTATTCCTATGTAAAACATCGACCTCCCATTGTGGCCCAAACCTACCCCCAGGGTTATGATTTTCACAAATTTGAATCTACACTACCTGAGGATGCTTCCACACAAGTTTCAGCTTTCCTGGCTGATTAGTTTCTGAGAAGAAGATTTTTAAAGATTTACTCTATATAATCATATGTTAAACTTCGACC…
CL1	scaffold1035	132203	133288	166	6.54706	1086	AGGGTGGGGCCACAATGGGGGGTCGAAGTTTAACAAATGAATATATAGAGTAAATCTTTAAAAATCTTCTTCTCAGAAACTAATCGGCCAGGAAAGCTGAAACTTGTGTGGAAGCATCCTCAGGTAGTGTAAATTCAAAGTTGTGAAAATCATGACCCCCGGGGGTAGGGTGGGGCCACAATGGGGGGTCGAAGTTTAACATATGAATATAAAAAAGTAAATCTTTAAAAATCTTCTTCTCAGAAACTAATCGGCAAGGAAAGCTGAGACTTGTGTGGAAGTATCCTTAGGTAGTGTAGATTCAAAGTTGTGAAAATCATGACCTCCGGGGGTAGGGTGGGGCCACAATGGGGGATCAAAGTTTTACATAGGAATATATATAGTAAGTCTCTAAAAATC…
CL1	scaffold1035	158296	158710	173	2.42197	415	GGTGTTGAAGTTTTACATAGAAATATATACAGTAAATCTTTAAAATTCTTCTTCTCAGAAACTTATCAGCCAGGAAAGCTGAAACTTGTGTGGAAGCATCCTCAGGCAGTGTAGATTCAAAGTTGTGAAAATCATGATCCCTGGGGGTAGGGTGAGGCCACATTGGGGGGGTGTTGAAGTTTTACATAGAAATATATAGAGTAAATCTTTAAAAATCTTCTTCTCAGAAACTAATCAACCAGGAAAGCTGAGACTTGTGTGGAAGCATCCTCAGGTAGTGTAGATTCAAAGTTGTGAAAATCATGATCCCTGGGGGTAGGGTGAGGCCACATTGGGGGGGGGGGTGTTAAAGTTTTACAAAGGAATATATAGAGTAAATCTTTTAAAATCTTCTTCTCA…
CL1	scaffold1036	249015	250063	166	6.26064	1049	AAATTTTCAAAAATCTTCTTCTCAGAAACTAATCAGCCAGGAAAGCTGAAACTTGTGTGGGAGCATCCTCAGGTAGTGTAGATACAAAGTTGTGAAAATCATGACCCCGGGGGGTAGGGTGGGGCCACAATGGGGGGTCGAATTTAACACATGAATATATAGAGTAAATTTTTAAAACATCTTCTTCTCTGAAACTAATCAGCCAGGAAAGCTAACACTTGTGTGGAAGCATCTTCAGGTAATGTAAATTCAAAGTTGTGAAAATCATGACCCCTGAGGGTAGGGTGGGGCCACAATGGGGGGTCGAAGTTTAACATAGGAATTTATAGAGATAATCTTTAAAAATCTTCTTCTCAGAAACTAATCAGCCAGGAAAGCTGACACTTGTGTGAAAGCATC…
CL1	scaffold1036	358051	358391	172	2.03488	341	AGCCAGGAAAGCTGAAACTTGTGTGATAGCATCCTCAGGTAGTGTAGATTCAAAGTTGTGAAAATCATGACCCCCAGGGGTAGGGTGGGGCCACAATGGGGGTCACAGTTTAACATAGGAATATATTGAGTAAATCTTTAAAAATCTTCTTCTCAGAAACTAATCAGCCAGGAAAGCTGAAACTTGTGTGGAAGCATTCTCAGGTAGTGTAGATTCAAAGTTGTGAAAATCATGACCCCTGGGGATAGGTTGGGGTCACAATGGGAGGGGGGTCAAAGTTTAACATAGGAATATATAGAGTAAATATTTAAAAATCTTCTTCTCAGAAACTAATCAGCCAG
CL1	scaffold1036	585820	586701	161	5.31492	882	TGGAAGCATTCTCAGGTAGGGTAGATATAGGTTTGTTCAATTCATGATCCTAAGGGGGTACAATGGGGCCACAATTGGGGTTGAATTTTTACAAAGGAATTTATAGAGAAAAACATTTAAAAATCTTTTTATGAAGAACCAATTGATCAGAAAAACTGTAACTTTTTTGGAAGCATCCTCAGGTAGTGTAATTTGAAGTTTGTTCAAACCACGATCCTAAGGGGTACTATGGGGCTGCAATTGGGGGTCAATTTTTTACAAAGGAATATATAAAGAAAAACATTTAAAAATCTTTTTATCAAGAACCAATTGATCAGAAAAACCGTAACTTGTTTGGAAGCATCCTCAGGTAGTGTAAATTGAAGTTTGTTCAAACCATGATCCTAAGGGCTACAATGG…
CL1	scaffold1036	588252	589292	166	6.24294	1041	AAATTTTCAAAAATCTTCTTCTCAAGAACCAGAAAGCCAGTAAAGCTGAAACTTGTGTGAAAGCATCCTCAGGTAATGTAGATTAAAAGTTGTGAAATTCATGACCCCCGGGGGTAGGGTGGGGCCACAATGGGGGTCGAAGTTTTACATAGGAATATATAGAGTAAATCTTTAAAAATCTTCTTCTCAGAAACTAATCAGCCAGGAAAGCTGAAACTCGTGTGGAAGCATCCTCAGGTAGTGTAGATTCAAAGTTGTGAAATTCATGACCCCTGGATGTAGGGTGGGGCCACAATGGGGGGTCGAAGTTTTACATAGGAATATATAGAGTAAATCTTTAAAAAATCTTCTTCTCAGAAACTAATCAGCCAGGAAAGCTGAAACTTGTGTGGAAGCATC…
CL1	scaffold1037	405698	406260	169	3.32954	563	TCACAACTTTGAATCTACACTACCTGAGGATGCTTCCACACAAGTTTCAGCTTTCCTGGCTTATTTGTTTTTGAGAAGAAGATTTTTAAAGATTTACTCTTTATGTTCCTATGTAAAACTTTAACACCCCCCCCCAATTTGACCCCATCCAACCCCCAGGGATCATGATTTTCACAACTTTGAATCTACACTACCTAAGAATGCTTCCACACAAGTTTCAGTTTCCTGGCTGATTAGTTTCCGAGATGAATATTTTAAAAAATTTACTCTATATATTTCTTTGTAAAACTTCGCCCCCCTCCCCATTGTGGCCCCACCCAACCCCCGGTGGTCATGATTTTCATAATTTTGAATCTATACTACCTGAGGATGCTTCCACACAAGATTCAGCTTTCCTGG…
CL1	scaffold1038	16024	16569	169	3.24294	546	AAATTTTCAAAAATCTTCTTCTCATGAACCATAAAACCAGGAAAGCTGAAACTTGTGTGAAAGCATCCTCAGGTAGTGTAGATAAAAAATTGTGAAAATCATGACCCCCGGGGGTAGGGTGAGGCCACAATGGGGGGGGGGGTCGAAGTTTAGCATATGAATATATAGAGTAAATCTTTAAAAATCTTCTTCTCAGAAACTAATCGGCCAGGAGAGCTGACACTTGTGTGGAAGCATCCTCAGGTAGTGTAGATTCAAAGTTGTGAAAATCATGACCCCCGGGGGTAGGGTGGGACCACAATGGGGGGGGGGTCGAAGTTTAGCATATGAATATATAGAGTAAATCTTTAAAAATCTTCTTCTCAGAAACTAATCAGCCAGCAAAGCTGAAACTTGTAT…
CL1	scaffold1038	17315	18181	166	5.23837	867	AAATTTTCAAAAATCTTCTTCTCAGAAACTAATCAGCCAGCAAAGTTGAAACTTGTGTGAAAGCATACTCATGTAGTGTAGAGACAAAGTTGTGAAAATCATGACCCCCGGGGGTAGGGTGAGGCCACAATGGGGGGGTCGAAGTTTTACATAGGAATATATAGAGTAAATCTTTAAAAATCTTCTTCTCAGAAACTACTCAGCCAGCAAAGTTTAACTTGTGTGAAAGCATCCTCAAGTAGTGTAGATTCAAAGTTGTGAAAATCATGACCCCTGGGGGTAGGGTGGGGCCACAATGGGGGATCAAAGTTTTACATAGGAATATATAGAGTAAATCTTTAAAAATCTTCTTCTCATGAACCATAGGAACAGGAAAGCTGAAACTTATGTGGAAGCATA…
CL1	scaffold1041	373341	374375	165	6.18557	1035	CTGGCTGATTAGTTTCTGAGAAGATTTTTAAAAGATTTACTCTATATATTCCTATATATATGTAAAACTTTAACACAACACCCCAATGTGGCACCACCCTACCCCCAGGAATCATGATTTTCACAGCTTGGAATCTACACTACCTGAGGATGCTTCCACACAAGTTTCAGCTTTCTTAGCTGATAAGTTTCTGGGAAGAAGATTTGTTGAAGATTTACTCTATATATTCCTATGTAAAACTTCGACCCCCCATTGTGGCCCACCCTACCCCCAGGGATCATGATTTTCACAACTTTGAATCACCACTACCTGAGGATGCTTCCACACAAGTTCAGCTTTCCTGGCTGATTAGTTTCTATGAGGAAGATTTTAAAAGACTTACTCTATATATTCCTTTGT…
CL1	scaffold105	435503	437253	166	10.4753	1751	AGGGTGGGGCCACAATGGGGGGTCGCAGTTTAACAAATGAATATATAGAGTAAATCTTTAAAAATCTTCTTCTAAGAAACTAATCAGCCAGGAAAACTGAAACTTGTGTGAAAGCATCATCAGGTAATGTAGATTCAAATTTGTGAAAATCATGAACCCCGGGGGTAGGTTGGGGCCACAATGGGAGATCGAAGTTTAACATATGAATATATAGAGTAAATCTTTAAAAATCTTCTTCTCACAAACTAATCGGCCAGGAAAGCTGACACTTGTGTGGATGCATCCTCAGGTAGTTGTGAAAATCATGACCCCCGGGGGGTAGGGTGGGGCCACAATGGGGGGTCGAAGTTTAACATGATTATATAGAGTAAATCTTTAAAAATCTTCTTCTCAGAAACT…
CL1	scaffold1052	110982	111687	167	4.19653	706	TTAAAAATCTTCTTCTCAGAAAGTAATCAGCCAGGAAAGCTGAAACTTGTGTGGTAGCATCCTCAGGAAGTGTAGATTCAAAGTTGTGAAAATCATGATCCCTGGGTGTAGGGTAAGGCCACAATGGGGGGGTCGAAGTTTTACATAGGAATATATAGAGTAAATCTTTAAAAATCTTCTTCTCAGAAAGTAATCAGCCAGGAAAGCTGAAACTTGCGTGGGAGCATCCTCAGGTAGTGTAAATTCAAAGTTGTGAAAATCATGACCCCCGGGGGTAGGGTGGGGCCACAATGGGGTGGTCAAAGTTTTACATAGGAATGTATAGAGTAAATCTTTAAAAATCTTCTTCTCAGAAACTTCTCAGCCAGGAAAGCTGAAACTTGTGTGGAAGCATTCTCA…
CL1	scaffold106	432541	433744	164	7.23204	1204	GCTGATTAGTTTCTGAGAAGAAGATTTTTAAAGATTTACCAAATATATTCCTTTGTTAAACTTTGAACCCCCATTGTGGCCCCACCCTACCCCTGGGGATCATGATTTTCACAACTTTGAATTTACACTACCTGAGGACGCTTCCACACAAGTTTAAGCTTTCCTAGCTGATTAGTTTCTGAGAAGAAGATTTTTAAAGATTTACCATATATATTCCTATGTAAAACTTTGACCTTCCATTGTGGCCCCACCCTACCCCTGGGGGTCATGATTTTCACAACTATGAATCTACACTACCTGATGATGCTTCCACACAAGTGTCAGCTTTACTGGCTGATTAGTTTCTGAGAAGAAGATTTTTAAAGATTTACTCTATATATTCCTATGTAAAACTTCGAT…
CL1	scaffold106	636373	637257	166	5.31034	885	CTGGCTGATTAGTTTCTGAGAAGAAGTTTTTAAAAGATTTACTCTGTATATTCCTATGTAAAATTTCGACCCCCCATTGTGGCCCCACCCTATCCCCGGGGTTCATGATTTTACACAACTTTGAAACTACACTACATGAGGATGCTTGCACACAAGTGTCAGCTTTCCTGGCTGATTAGTTTCTGAGAAGAAGATTCTTAAAGATTTACTCTATATTTTCATGTTAAACTTAAATCCCCCATTGTGGCCCCACCCTACTCCCAGGGGTCATGATTTTCACAACTTTGTATCTACACTACCTGAGGATGCTTCCACACAAGTGTCAGCTTTCCTGGCTGATTAGTTTCTGAGAAGAAGATTTTCAAAGATTTACTCTATATATTCCTTTGTTAAGTTTCG…
CL1	scaffold1061	418389	419102	166	4.32544	714	CCAGGAAAGCTGAAACTTGTGTGGAAGCATCCTCAGGTAGTGTAGATACAAAATTGTGAAAATCATGGCCCCCGGGGGTAGGGTGGGGCCACAATGGGGGGTCGAAGTTTAACATAGAATATATAGAGTATATCTTTAAAAATCTTGTTAGAAACTAATCGGCCAGGAAAGCTGAAACTTGTGTGAAAGCATTCTCAGGTAGTGTAGATACAAAGTTGTGAAAATCATGATCCCCGGGGATAGGGTGGGGCCACAATGGGGGGTCAAAGTTTTCCATAGGAATATATATAGTAAATCTTTAAAAATCTTCTTCTCAAAAACTAATCAGCCAGGAAAGCTGAAACTTGTTTTGCAGCATCCTCAGTTAGTGTAGATTCAAAGTTGTGAAAATCATGGCCC…
CL1	scaffold1066	252607	253112	167	2.99441	506	GCTGATTAGTTTCTGAGAAGAAGATTTTTAAAGATTTACTCTATATATTCCTATGTAAAACTTTGACCCCCCATCGATTGTTGCCCCACCCTACTCCCGGGGGTGTCATAATTTCACAGCTTTGAATCTACACTACCTGAGGATGCTTCCACACAACTTTCAGCTTTCCTGGCTGATTAGTTTCTAAGGAGAAGATTTTTAAAGATTAACTCCATATATTCCTATGTTAAACTTTGACCCCCCATTGTGGCCCCACCCTACCCTGGGGATCATGATTTTCACAACTTTGAATCTATACAACCTGAGGATACACCAACACAGCTTTCAGCTTTCTTCGCTGATTAGTTTCTGAGAAGAAGATTTTAAAAGATTTACTCTATATATTCCTTTGTTAAAATT…
CL1	scaffold107	676900	678802	165	11.5116	1903	GGGCCACAATGTGGGTAAAAGTTTAACAAATGAATATATAGAGTAAATCTTTAATGATCTTCTTCTCAGAAATTAATCGGCCAGGAAAGCTGAAACTTGTGTGGAACCATCCTCAGGTAGTGTAGATTCAAAGTTGTGAACATCATGACCCCCGGGGGTAGGATGGGGTCGCAATGGGGGATCGAAGTTTAACATATGAATACATAAAGTAAATCTTTAAAAATTTTCTTCTCAGAAACTAATCGGCCAGGAAAGCTGACACTTGTGTGGAAGCATCCTCAGGTAGTGTAGATTCAAAGTTGTGAAAATCATGACACCCGGGGTAGGATGGGGGCCACAGTGGTGGGTTGAAGTTTTACATAGGAATATATACAGTAAATCTTTAAAAATCTTCTTCTC…
CL1	scaffold1077	73739	74285	172	3.24294	547	CTGGCTGATTAGTTTCTGAGAAGAAGATTTTTAAAGATTTACTTTATATATTCCTTTGTTAAACTTTGACCCCCCATTGTGGCCCCACCCTACCCTCGGGGTCATGATTTTCACAACTTTGTATCTACACTACCCGAGGATGCTTTCACACAAGTGTCAGCTTTCCTGGCTGATTAGCTTCTGAGTAGAAGATTTTTAAAGATTACCTCTATATATTCCTATGTAAAACTTCGACCCCCCCCCCCATTGTGGCCCTACCCTACCCTCGGGGGTCATAATTTTCACAACTTTGTATCTACACTACCTGAGGATGCTTCAATACAAGTGTCAGCTTTCCTGGCTGATTAGTTTGTGAGAAGAAGATTTTTAAAGATTTACACTATATATTCCTATGTAAAA…
CL1	scaffold1077	282959	283449	166	2.95808	491	AGTTTCTGAGAAGAAGATTTTTAAATATTTACTCTATATATTCCTATGTAAAACTTCGACCCCCCATTGTGGCCTCACCCTACCCCCGGGGGTCATGATTTTCACAACTTTGAATCTACACTACCTGAGGATGCTTCCACACAATTGTCACCTTTCCTGGCTGATTAGTTTCTGAGAAGAAGATTTTTAAAGATTAACTCGATATATTCCTATGTAAAACTTCGATCCCCCATTGTGGCCCCACCCTACCCCCGGGGGTCATGATTTTCACAACTTTGAATCTACACTACCTGAGGATGCCTCTACACAAGTGTCAGCTTTTCTGGCTGATTAGTTTTTGAGAAGAAGATTTTTAAAGATTTACTCCATATATTCCTATATAAAACTTCGACCCCCCAT…
CL1	scaffold1080	112334	112859	166	3.16867	526	AAATTTTTAAAAATCTTCTTCTCATGAACCATAAGACCAGGAAAGCTGAAACTTGTGTGGAAGCATCATCAGGTAGTGTAGATTTTAATTTGTGAAAATCATGACCCCCGGTGGTAGGGTGAGGCCACAATGGGGGGACGAAATTTAACATAGGAATATATTGAGTAAATCTTTAAAAATCTTCTTCTCATGAACCATAAGACCAGGAAAGTTGAAACTTGTGTGGAAGCATCCTCAGGTAGTGTAGATTCTAATTTTTGAAAATCATGACCCCCGGGGGTAGGGTGGGGCCACAATGGGGGGTCGAAGTTTTACATAGGAATATACAGAGTAAATCTTTAAAAATCTTCTTCTCATGAAGCATAAGACCAGGAAAACTGAAACTTGTGTGGAAGCATC…
CL1	scaffold1083	106722	107800	166	6.54971	1079	CTGGCTGATTAGTTTCTGAGAAGATTTTTAAAGATTTACCCTATATATTCCTTTGTTAAACTTTGACCCCCCCCATTGTGGCCCCACCCTACCCCTGGGGATCATTATTTTCACAACTTTGAATCTACACTACCTGAGGATGCTTTCACACAAGTTTCAGCTTTCCTGGCTGATTAGTTTCTGAAAAGAAGATTTTTAAAGATTTACTCTGTTTATTCCTATGTAAAACATCGACCTCCCATTGTGGCCCAAACCTACCCCCAGGGGTCATGATTTTCACAAATTTGAATCTACACTACCTGAGGATGCTTCCACACAAGTTTCAGTTTTCCTGGCTGGTTTCTGAGAAGATTTTTAAAGATTTACTCTATATAATCATATGTTAAACTTCGACCCCCC…
CL1	scaffold1083	329217	329873	165	3.97024	657	CTGAAACTTGTATGAAAGCATCCTCAGGTAGTGTAGATACAAAATTGTGAAAATCATGACCCCCGGGGGTAGGGTGGGGCCACAATGGGGGGTCAAAATTTAACATATGAATATATTGAGTAAATCTTTAAAAATCTTCTTCTCAGAAACTCATCGGCCAGGAAAGCTGACACTTGTGTGGAAGCATCCTCAGGTAGTGTAGATTCAAAGTTGTGAAAATCATGACCCCTGGGGGTAGGGTGGGGCCACAATGGGGGATCGAAGTTTTACATAGGAATATATAGAGTAAATCTTTAAAAATCTTCTTCTCAGAAACTAAGCAGCCAGGAAAGCTGAAACTTGTGTGAAAGCATCCTTAGGTAGTGTAAATTCAAAGTTGTGAAAATCATGATCCCCGGG…
CL1	scaffold1083	462392	462886	162	3.02825	495	GCCAGGAAAGCTGACACATGTGTGGAAGCATCCTCAGGTAATGTAGATTCAAATTTGTGAAAATTATGACCCCCGGGTGTAGGGTGGGGCCACAATGGAGGGTCAAAGTTTAACATAGGAATATAAAGAGTAAATCTTTAAAAATCTTTTTCTCAGAAACTAATCAGCCAGGAAAGCTAAAACATGTGTGGAAGCATTTTCAGGTAGTGCAGATTCAAAGTTGTGAAAATCATGGCCTCTTGGGGTAGGGCGGGGCCACAATGGGGGGTCGAAGTTTTACATAGGAATATATTGAGTAAATCTTTAAAAATCTTTTTCTCAGAAACTAATCAATCAGGAAAGCTGAAACTTGTGTGGAAGCATCAGATTCAAAGTTGTAAAAATCATGATCCCTGGGGT…
CL1	scaffold1086	215651	216300	166	3.8908	650	CCATTGTGGCCCCAACCTACTCCCGGGGTGTCATTATTTTCACAACTTTGAATCAACACTACCTGAGGATGCTTCCACACAAGTTTCAGTTTTCCTGGCTGATTAGTTTCTGAGAAGGAGTTTTAAAGATTTACTCTATATATTCCTATGTTAAACTTCGACTTCCCAGTGTGGCCCCACCCTACCCTTGGGGATCATGATTTTCACAACTTTGAATCTACACTACCTGAGGATGCTTCCACACAAGTTTCAGCTTTCCTGGCTGATTAGTTTCTGAGAAGAAGATTTTTAAAGATTTACTCTATATTATGTTCCTATGTAAAACTTTGACCCCCCATTGTGGCCCCACCATACCCCTGGGGATCATGATTTTCACAACTTTGAATCTACACTTCCTGA…
CL1	scaffold1086	216126	216680	197	2.8392	555	ATATTCCGATGTTAAACTTTGACCCCCCCATTGTGGCCCACCCTACCCCCGGGGGGTCATGATTTTCATAACTTTGAATCTACACAACCTGAGGATGCTTCAACACAAATTTCAGCTTTCCTTGCTGATTAGTTTCTGAGAGGAAGATTTTTAAAGATTTAATCTATACATTCCTCCTTTAGATTTAATCTATATATTCCTATGTTAAACTTCGACCCCCCATTGTGGCCCCACCTCACCCCCGGGGCGGGGGTCATGATTTTTACAACTTTGAATTTACACTACCTGAGGATGCTTCAACACAAATTTCAGCTTTCCTGGCTGATTAGTTTCTGAGAGGAAGATTTTTAAAGATTTAATCTATACATTCCTCCTTTAGATTTAATCTATATATTCCTA…
CL1	scaffold1086	303911	304777	164	5.21622	867	GCTGATTATTTTCTGAGAAGAAGATTATTAAAGATTTACTCTATATATTCCTATGTAAAACTTTAACCCCCCCCCCCCCCATGTGGCCTCACCCTACCCCCAGGGATCATGATTTTCACAACTTTGAATCTACACTACCTGAGGATACTTCCACACAAGTTTCAGTTTTCCTGGCTGATTAGTTTCTGAGGAGAAGATTTTTAAATATTTACTCTATATATTCCTATGTAAAACTTCGACCCCCCATTGTTACCCACCCTACCCCAGGGATCATGATTTTCACAACTTTGAATCTACACTGCCTGAGGATGCTTCCACACAAGTTTCAGCTTTCCTGGCTGATTAGTTTCTGAGAAGAAGATTTTTAAAGATTTACTCTATATATTCCTATGTAAAACT…
CL1	scaffold109	220294	220740	164	2.72414	447	GATGCTTCCATACAAGTTTCAGCTTTCCTAGCTGAATGATTTCTGAGAAGATTTTTAAAGATTTACTCTATATATATTTTATGTAAAACTTAGACTCCCTTTGTGGCCCCACCTTACTCCCCGGGACCATGATTTGAACAAACTTTAATCTACACAATCTGAGGATGCTTCCATACAAGTTTCAGCTTTTCTAGCCGAATGGTTTTTGAGAAGAAGAATTTAAAAGGTTTACACCATATATTTTATATGAAACTTTGACCCCATTGTGGCCCCACCCTACCACAGGGGATCATGATTTGAACAAACTTGAATCTATCCTACCTGAGGATGCTTCCACACAAGTTTCAGCTTTCCTGGCTGATTAGTTTCTGAGAAGAAGATTTTAAAAGATTTACACTA…
CL1	scaffold109	235994	236487	167	2.95882	494	TTAAAGTTTAACTCTATATAATCCTATGTAAAACTTCGACCCCCCATTGTGGCCCCACCTTACCCCCGGGAACCATGATTTGAACAAACTTGAATCTACACTGTCTGAGGATGTTTTCACACAAGTTTCAGCTTTTCTGGCCAAATGGTTTTTGAGAAGAAGTTTTTTAAAGTTTAACTCTATATACTCCTATGCAAAACTTCGACCCCCCATTGTGGCCCCAACTTACCCCCAGGAACCATGATTTGAACAAATTTGAATCTACACTATCTGAGGATGCTTCCACACAAGTTTCAGCTTTTCTGGCCAAATGGTTTTTGAGAAGAATATTTTTAAAGATTAACTCTATATACTCCTATGAAAAAACTTTGACTCCCCCATTGTGGCCCAACCTTACCC…
CL1	scaffold109	355395	356084	165	4.19162	690	GGATACTTCAACACAAGTTTCAGCTTTCCTGGCTGTTTAGTTTCTGAGAAGAAGATTTTTAAAGATTTACTCTATATATTCCTATGTACAACTTCGACCCCCCATTGTGCCTCACCCTACCCCCAGGGATCATGAATTTCACAACTTTGAATCTACACTGCCTCAGGATGCTTCCACACGAGTTTCAGCTTTCCTGGCTGATTAGTTTCTGAGAAGAAGAATTTTTAAGATTTACTCTATATATTCCTATGTAAAACTTCGACCCTCCATTGTGCCCCACCCTACCCCCAGGGATCATGATTTTCACAACTTTGAATCTGCACTACCTCAGGATGCTTCCACACAAGTTTCAGCTTTCCTGGCTGATTAGTTTCTGAGAAGAAGAATTTTAAAGATTTA…
CL1	scaffold109	360406	361236	165	4.92222	831	CCATTGTGACCCCACCCTACCCAAAGGGATCACGATTTTCACAACTGTGAATCTACCCTACCTGAGGATGCTTCCACACAAGTTTCAGCTTTCCTGGATGATTAGGTTTTGAGAAAAAGATTTTTAAAGATTTACTCTATATATTCCTATGTAAAACTTTAACCCCTCCTCCAAATGTGGCCCCACCCAACCCCTGAGGGTCATGATTTTCACAACTTTGCATTTACAATACCTGAGGATGCTTCCACACAAGTTTCAGCTTTTCTGGCTGATTAGTTTCTGAGAAGAAGATTTCTAAAGATTTACTCTATATATTGATTTCCTATGTTAAACTTCGATCCCCCATTGTGGCCCCATCCTACCCCTGGAGATCACAATTTTCACAACTGTGAATCTACA…
CL1	scaffold109	640843	641220	167	2.26347	378	CACTACCTGAGAATACTTCCACACACGTTTCAGCTTTCCTGGCTGATTAGTTTTATGAGAGGAAGATTTTTAAATATTTACTCTATATATTCCTATGTAAAACTTCGACCCCCCATTGTGGCCCCACCCTACCCCCGGGGGTAATGAATTTCACAACTTTGAATCTACACTACCTGAGAATACTTCCACACACGTTTCAGCTTTCCTGGCTGATTAGTTTTATGAGAGGAAGATTTTTAAATATTTACTCTATATATTCCTATGTAAAACTTCGACCCCCCATTGTGGCCCCACCCTACCCCCGGGGGTAATGAATTTCACAACTTTGAATCTACACTACCTGAGAATGCTTCCACACAAGTTTCAGCTTTCCTGGCT
CL1	scaffold1094	57643	58506	166	5.25	864	AAATTTTAAAAATCTTCTTCTCATGAACCATAAGACCAGGAAAGCTGAAACTTATGTGAAAGCATCCTCAGGTAGTGTAGATTCAAATTTGTGAAAATCATGACCCCCGCGGATAGGGTGGGGCCACAATGGGGGGTCGAAGTTTAACATAGGAACATATAGAGTAAATCTTTAAAAATCTTCTCCTCAGAAACTAACCAGTCAGGAAAGCTGACACTTGTGTGGAAGCATGCTCAGGTAATGTAGATTCAAAGTTGTGAAAATCATGACCCCCGGGGGTAGGGTGGGGCCACAATGGGGGGTCGAAGTTTAACATAGGAATATATAGAGTAAATCTTTAAAAATCTTCTTCTCAGAAACTAATCAGCTAGGAAAGCTGAAACCTGTGTGGAAGCATCC…
CL1	scaffold1094	522919	524539	168	9.61084	1621	CCCCCACCATTGTGGCCCACCCTTCTCTGGGGGGTGTCATTATTTTCACAACTTTGAATCTACACTACCTGAGGATGCTTCCACACAAATTTCAGCTTTCGTGGCTGATTAGTTTCTGAGAAGATTTTTTAAGATTTACTCAATATAGTCCTATGTAAAACTTCGACACCCCCCTGCCCAATTGTGGCCCCACTCTACCCCCGGGGGTCATGATTCTCACAACTTTGAATCTACACTACCTGAGGAAGCTCCCACACAAGTTTCAGCTTTCATGGCTGATAATTGTTTGAGAAGAAGATTTTTAAAGATTTACTCTGTATAGTCCTATGTAAAACTTTGATTCCCTATTGTGGCCCCACCCTAATCCCAGGGATCATGATTTTCACAACTTTGAATCAA…
CL1	scaffold1094	614488	615276	165	4.77193	789	TTTACTCTATATATTCCTATGTAAAACATTGACCCTCCATTGTGCCCAACCCTACCCCCAGGGATCATGATTTTCAAAACTTTGAATCTACACTACCTGAAGATACTTCCACACAAGTTTCAGCTTTCCTAGCTGCTAAGTTTCTGGGAAGAAGATTTTTAAAGATTTACTCTGTATTATTCTATGTAAAACATTGACCCTCCATTGTGGTCCACCCTATCTCAAGGGATAATGATTTTCACATCTTGGAATCTACACTACCTGAGGATGCTTCCACACAAGTTTCAGCTTTCCTTGCTGATTAGTTTTTGAGAAGAAAATTTTAAAAGATTTACTCTATATATTCCTATGTAAAACTTCGACCCCCAATGTGGCCCCACCCAACCCCTGGGGTGTCAT…
CL1	scaffold1094	616875	617555	166	4.10227	681	AAGATTTTTAAAGATTTACTCTATATATTCCTATGTTAGACTTTAACACCCCCCCATGTGGCTCCACCCTACCCCCAGAGATCATGATTTTCAAAACTTTGAATCTACACTACCTGAGGATACTTCCACACAAGTTTCAGCTTTCCTGGCTAATTACTTTCTGAGAAGAAGATTTTTAAAGATTTACTCTAAATATTCCTATGTACAACTTCGACCCTCCTTTGTGCCCCACCCTACCCCCATGGATAATGATTTTCACAACTTTGAGTCTACACTACCTGAGGATACTTTCACACAAGTTTCAGCTTTCCTAGCTGATTAGTTTCTGAGAAAAAGATTTTTAAAGATTTACTCTTTATATTCCTATGTAAAACTTCGACACTCCCAATGTGGCCCCAC…
CL1	scaffold1097	402620	403156	166	3.22857	537	GCTGATTAGTTTCTGAGAAGAAGATTTTGAAAGATTTACTCTATATTCCTATGTAAAACTTTAACACCCCCCCCCAATGTGGCCTCACCCTACCCCCAGGGGTCATGATTTCCACAACTTTGAATCTACACTACCTGAGGATACTTCCACACAAGTTTCAGCTTTCCTGGCTGATTAGTTTCTGAGAAGAAGATTTTTAAATATTTACTCTATATATTCCTATGTAAAACTTCGACCCCCCATTGTGCCCCACCCTACCCCCAGGGATCATGATTTTCACAACTTTGAATCTACACTACCTGAGGATGCTTCCACACAAGTTTCAGCTTTCCTGGCTGATTAGTTTCTGAGAAGAAGATTTTTAAAGATTTACTCTATATATTCCTATGTAAAACTTCG…
CL1	scaffold1097	632388	632756	175	2.17977	369	AAATTTTCAAAAATCTTCTATCTCAAGAACCAGAAAGCCAGGAAAGCTGAAACCTGTGTGGAAGCATCCTCAGGTAGTGTAGATTCAAAGTTGTGAAAATCATGACCCCTGGGGGTAGGGTGGGGCCACAATGGGGGGTCGAAGCTTAACATAGGAAAATATAGAGTACATCTTTAAAAATCTTCTTCTCAGAAACAAATCAGCCAGGAAAACTGAAACTTTTGTGGAAGCATCCTCAGGCAGTGTAGATTCAAAATTGTGAAAATCATGATCCCTGGGGGTAGGGTGAGGCCACATTGGGGGGGGGGGTGTCAATGTTTTACATAGGAATATATAGAGTAAATCTTTAAAAATCTTCTTCTCAGAAAC
CL1	scaffold1097	880800	881508	166	4.24022	709	AAATTTTCAAAAATCTTCTTCTCATGAACCATAAGACCAGGAAAGCTGAAACTTGTGTGAAAACATCCTCAGGTAGTGTAGATACAAAGTTGTGAAAATCATGACCCCTGCGGGTAGGGCGGTGGCCACAATGGGTGGTCGAAGTTTAACATAGGAATATTTAGAGTAAATATTTAAAAATCTTCTTCTCAGAAACTAATCAGCAAGGAAAGTTGAAACTTGTGTGAAAACATCCCCAGGTAGTGTAGATACAAAGTTGTGAAAATCATGACCCCCGCGGGTAGGGTGGGGCTACAATGGGGGGGGGGGTGAAATTTAACATAGGAATATGCAGAGTTAATATTTAAAAATCTTCTTCTCAGAAACTAATCAGCCGGCAAAGCTGAAACTTGTGTGAAA…
CL1	scaffold1098	2016	2935	164	5.56044	920	CTGGCTGATTAGTTTCTGAGAAGATTTTTAAAGATTTCCCTATATATTCCTTTGTTAAACTTTGACCCCCACCCATTGTGGCCCAACCCTACCCCCGTGGGTCATGATTTTCACAAATGTGGATCTACATTACCGGAGGATGCTTCCACACAAGCTTCAGCTTTGATCCTGGCTGATTAGTTTCTGAGAAAAAGATTTTTAAAGATTTACTCTGTTTACTCCTATGTAAAACATCGACCTCCCATTGTGGCCCAAACCTACCCCCAGGGGTCATGATTTTCACAAATTTGAATCTACAATACCTGAGGATGCTTCCACACAAGTTTCAGTTTTCCTGGCTAATTAGTTTCTGAGAAGAAGATTTTTAAAGATTCTCTCTATATAATCATATGTTAAAAT…
CL1	scaffold11	209163	209713	168	3.23757	551	AAATTTTCAAAAATCTTCTTCTCACGAACCATATGACCAGGAAAGCTGAAACTTGTGTGGAAGCATCCTCAGGTAGTGTAGATTCAAAGTTGTGAAAATCATGACCCCCGGAGGTAGGGTGGGGCAACAATGGGGGGTCAAAGTTTAACACAGTATTATATAGAGTAAATCTTTAAAAATCTTCCTCTCAGAAACTAATCAGCCAGGAAAGCTGAAACTTGTGTGGAAGCATCCTCAGTTAGTGTAGATTCAAAGTTGTGAAAATCATGACCCCCAGGGGTAGGGTGGGGCCACAATGGGGGGGGGTCAAAATTTTACATTGGAATATATAGAGTAAATCTTTAAAAATCTTTTTCTCAAAAACTAATCAGCCAGGAAAGCTGAAACTTGTGTGGAAGC…
CL1	scaffold11	379124	379495	165	2.2515	372	TGAATTTTTACTTAGGAATATATAGAGAAAATCTTTAAAAATCTTCTTTTTAAAGAATTTTGGCCAGAAAGGGTTTAAACTTGTGTAGAGGCATCCTCGGGTAGTGTAAATTCAAGTTTGCAAAATCACAGTCCCTAGTGGTAGGGCGGGACCGTGATGGCGGTTTGAATTTTTACATAGGAATATAAAGAGAAANAATCTTTAAAAATCTTCTTTTTAAAGAATTTTGGCCAGAAAGGGTTTAAACTTGTGTAGAGGCATCCTCGGGTAGTGTAAATTCAAGTTTGCAAAATCACAGTCCCTAGTGGTAGGGCGGGACCGTGATGGCGGTTTGAATTTTTACATAGGAATATAAAGAGAAAATCTTTAAAA
CL1	scaffold110	56085	57333	167	7.54971	1249	AGGGTGGGGCCACAATGGGGGGTCGAAGTTTAACAAATGAATATATAGAGTAAATCTTTAAAAATCTTCTCCTCAGAAACTAATCAGCCAGGAAAGCTGAAACTTGTGTGAAAGCATCATCAGGTAATGTAGATACAAATTTGTGAAAATCATGATCCCCGGAGGTAGGGTTGGGCCACAATGAAGGATCGAAGTTTTACATAGGAATATATAGAATAAATCTTTAAAAATCTTCTTCTCAGAAACTAATCGGCCAGGAAAGCTGACACTTGTGTGGAAAGATCCTCAGGTAGTGTAGATTCAAAGTTGTGAAAATCATGACCCCCGGGGTACGGTGAGGCCACAATGGGGGATCGAAGTTTAACATAGGAATATATAGAGTAAATTTTTAAAAATCTT…
CL1	scaffold1100	53446	53910	171	2.74286	465	TATATTCCTGTGTAAAAATTCGTCCCCCTCATTGTGGCCCCGTCCTATCCAGGGAATCATGATTTTCACAACTTTGAGTTTACACTACATGAGGATGCTTTCACACAAGTGTCAGCTGTCCTGGCCAAATGGTCCTTGAGAAGAAGTTTTTTTAAGGTTTACTCTGTATATTCTTATGTAAAAATTCGACCCCCCCCCCTTGTGGCCCCATCCTACCCACGGGGGTAATGGTTTTCACAACTTTGAATTTACACTACCTGAGGATGCTTCCTCATAAGTTTCAGATTTCCTGGCTAATTAGTTTCTGAGAAGAAGATTTTTAGATATTTACTTTCTACATTCCTATGTAAAAATTCGACCCCCCCAACCCAATTGTGGCCCCACCCTACTCATGGGGCT…
CL1	scaffold1101	223874	224956	162	6.64921	1083	AAAATCTTCTTCTCAGAAACTAATCAGCCAGGACAACTGAAACTTGTGTGGAAGCATCCTCAGGTAGTGTAGATTCGAAGTTGTGAAAATCATGACCTTCGGGGGTATGGTTGGGCAACAATGGGGGTCGAATTTTTATATAGGAATAAATCTTTAAAATCTTCTTCTCAAGAACCAATTGGCCAGGAAAGCTGAAACTTATATGGAAGCAGTCTCAGATAGTGTAGATTCAAAGTTGTGGAAACCATGATCCCCGGGGGTAGGGTGGGGCCGCAATGGGGGTCTATTTTTTTTTTACATAGGAATATATAGAGTAAAGCTTTAAAAGTCATTTTCTCAGAAACCATTTGGCCAGGAAAATTGAAACTTATGTGGAAGCATCCTCATGTAGTGTAGATT…
CL1	scaffold1101	346430	346947	166	3.09392	518	AAACCGTTAGGCTAGGGAAGCTGAAACTTATGTGGAAGCATTCTCAGGTAATGTAGATTTAAAACTGTGAAAATCATGACCCCCCCCCCCCCATGGCAGGGTGGGGCCACAATAGGGGTCGAATTTTACATAGAAATATGTAGAGTATATCTTTAAAAACTTCTTCTCAAGAACCATTTGGCCAGGAAAGCTGAACCTTATGTTGAAGCAGTCTCAGAAAGTGTAGATTCAAAGTTGTGAAAATCATGACCCCCCAGGGGTAGGGTGGTACCACAATGGGGGTCGAATTTTTACATAGGAATACATAGAGTAAAGCTTTAAAAATCTTCTTCTCAGAAACCATTAGGCCAGGAAAGCTGACATTTGTGTAGAAGCATCCTCGGGTAGTGTAGATTCAAA…
CL1	scaffold1108	477010	477975	166	5.78409	966	GTGTAGATTCAAAGTTGTGAAATTCATGACCCCCGGGGGTAGGGTGGGGCCACAATGGGGGGTCAAAGTTTTACATAGGAATATATAGAGTAAATCTTTAAAAATCTTCTTCTCAGAAACTAATCAGCCAGGAAAGCTGAAACTTGTGTGGAAGCATCCTCAGGTAGTGTAGATTCAAAGTTGTGAAATTCATGACCCCCGGGGGTAGGGTGGGGCCACAATGGGGGGTCGAAGTTTTACATAGGAATATATAGAGTAAATCTTTAAAAATCTTCTTCTCAGAAACTAAACAGCCAGGAAAGCTGAAACTTGTGTTGAAGTATCCTCAGGTAGTGTAGAATCAAAGTTGTGAAAATCATGACCCCCAGGGGTAAGGTGGGGCCAAAATGGGGGGGTCGA…
CL1	scaffold1108	650556	651002	165	2.69318	447	AATCCACACTACCTGATAATGCTTCCACACAAGTTTCAGCTTTCCTGGCTGATTAGTTTCTGAAAAGAAGATTTTAAAAAATTTACTTTATATATTCCTATGCAAAATTAACCCCCCCCCCCATTGTGGCCCCACCCTACCCCCAGGGGTCATGATTTTCACAATTTTAAATCTACACTACCTGAGGATGCTTCTACATAACTTCATCTTTCATGTCTAATAAATTTCTGAGAAGAAGATTTTTAAAGATTTACTCTATATATTCCTATGTAAACATTCGACCCCCATTGTGGCCCAACCCTACCCCCTGGGGGTCATGATTTTCATAACTTAAAATTAACATTACCTGAAGAATGCTTTCACATAATTTTCAGCTACTCTGGTAGATAAGTTTCCGAG…
CL1	scaffold1112	302299	302824	166	3.00515	526	TAAAAATTAACTCTATATACTTCTATGTAAAAATTCGACCCCCCCCCCCAATTGAGGCCCCACCTTACCCCCGGCCCCGAGGACCATAATTTGAACAAACTTGAATCTACACTAATAGTATCTGAGGATGCTTCCAGACAAGTATCAGCTTTCCTGGCCAAATGGTTTTTGAGATATATATTTTTAAAGATTAACTCTATATACTACTATGTAAAACTTCGACCCCCCATTGTGGCCCCACCTTACCCCCGGGGACCATGATCTAAACAAACTTGAATCTACACTATCTGAGGATGCTTTCACAAAAGTATCAGCTTTTCTTGCCAAATGGTTTTTGACATGTTTGAGAAGAAGATTTTTAAAGATTAACTCTATATACTTCTATGTAAAACTTTGACC…
CL1	scaffold1119	31725	31988	132	2	264	TTTTTACATAGGAATATAAAGAGTTAATCTTTAAAAATCTTCTTTTCTGAAATAATCAGCCAGGAAAGCTGAAACTTGTGTGGAAGCATCCTCAGGTAGTGTAAATTCAAGTTTGTTCAAATCATGATCCCTTTTTTACATAGGAATATAAAGAGTAAATCTTTAAAAATCTTCTTTTCTGAAATAATCAGCCAGGAAAGCTGAAACTTGTGTGGAAGCATCCTCAGGTAGTGTAAATTCAAGTTTGTTCAAATCATGATCCCT
CL1	scaffold1119	203894	204502	164	3.69565	609	AAAAATCTCCTATCCACGAACCATTAGGCTAGGAAAGCTGAAACTTTTGTGGAAGCGTTTTAAGGTAGTGAAGATTCAAAAATTAGAAAATCATGACCCTTGGAGGTGGGTGGGGCTACAATTGGGGTCGACTTTTTTAAATATGAATATATAGAGTAAATCTTTAAAAAATTTCTTCTCAGAACGCAATCAGCCAGAAAAGCTGAAACTTTTGGGAATAATTCTCAGGTAGTGTAGATTCAAAGTTGTGAAAATCATGACCCTCAGGGGCAGGGTAGGGCACAATGGTGGGGTCGACTTGTTACATATGAATATATTGAGTAAATCTTAAAAAGTCTTGTTCTCAAGAACCATTTGGCAAGCAAAGTTGAAACTTATGTGGAAGCATCCTTTTCTGCC…
CL1	scaffold1121	151102	152021	166	5.55172	920	CTGGCTGATTAGTTTCTGAGAAGATTTTTAAAGATTTACCCTATATATTCCTTTGTTAAACTTTGACCCCCCATTGTGGCCCCACCCTACCCCTGAGGATCATGATTTTCACAACCTTGAATCTACACAACCTGAGGATGCTTTCACACAAGTTTCAGCTTTCCTGGCTGATTAGTTTTTGAGAAGAAGATTTTTAAATATTTACTCTGTTTATTCCTATGTAAAATATCGACCTCCCATCGTGGCCCAAACCTATCCCCAGGGGTCATGATTTTCACAAATTTGAATCTACACTACTTGAGGATGCTTCCACACAAGTGCCAGCTTTCCTGGCTAATTAGTTTCTGAGAAGAAGATTTTTAAAGATTTACTCTATATAATCATATGTTAAACTTCGAT…
CL1	scaffold1123	66821	68816	166	11.9945	1996	AAAAATCTTCTTCTCAAGAACCAGAAAGCCAGGAAAGCTGACACTTGTGTGGAAGCATCCTCAGGTAGCGTAGACTCAAAATTGTGAAAATCATGACTCCCGGGGTTAGGGTGGGGCCACATGGGGGGTCGAAGTTTTACAAAGGAATATATAGAGTAAATCTTTAAAAATCTTCTCCTCAAAAACTAATCAGCCAGGAAAGCTGAAACTTGTGTGGAAGCATCATCATGTAGTGTAGATTCAAAGTTGTGAAAATCATGACCCCCGGGGGTAGGGTGGGGCCACAATGGGGGGTCAAAGTTTTACATAGGAATATATAGAGTAAATCTTAAAAAATCTTCTTCTCAGAAACTAATCAGCCAGGAAAGCTGACACTTGTGTGGAAGCATCCTCAGGTAG…
CL1	scaffold1124	11539	12040	165	3.02339	502	CTGGCTGATTAGTTTCTGAGAAGAAGATTTTTAAAGATTTACCTTATTTATTTCTTTGTTAAACTTCGACCCCCCATTGTGGCCCATCCCTACCCTCGGGGGTCATGATTTTCACAACTTTGAATCTACACTACCAGAAGATGCTTCCACACAAGTTTCAGCTTTCCTGGCTGATTAGTTTCTGAGATGTGGATTTTTAAAGATTTACTCTATATATTCCTATGTAAAACTTAAATCCCCCATTGTGGACCCACCCTACCCCCAGGGGTCATGATTTTAACAACTTTGAATTTACACTACCTGAGGATGCTTCCACACAAGTCTCAGCTTTGCTGGCTGATTAGTTTCTGAGAAGAAGATTTTTAAAGATTTACTCTATATATTCCTATGTAAAACTTC…
CL1	scaffold1125	11568	12380	165	4.82796	813	TTTTAAAGATTTTCTATACATATTCCTATGTTAAACTTTGACCCGCCCCACATTGTGGCCAAACCCTACCCCCGGGGGTGTCATTATTTTCACAACTGAATCTACACTACCTGAGGATGCTTCCAAATAAGTTTCAGCTTTCCCTGCAGATTAGTTTTTGAGAAGAAAAGTTTTAAAGATTTACTCTATATATTCCTATGTAAAACTTTAACATCCCCCAATATGGCCCCACCCTACCCCCAGGGATCATGATTTTCACAACTTTGAATCTACACTACCTGAGGATGCTTCCACACAAGTTTCAGCTTTCCTGGCTGATTAGTTTCTGAGAAGATTTTTAATTATTTACTCGATATATTCCTATGTTGAACTTTGATCCCCCATTGTGGCCCCAACCTA…
CL1	scaffold1125	36911	37778	166	5.18436	868	GCTGATTAGTTTCTGAGAAGAAGATTTTTAAAGATTTACTCTATATATTCCTATGTAAAACTTCAACACCCCCCCAATGTGGCCTCACCCTACCCCCAGGGATCATGATTTTCACAACTTTGAATCTACACTACCTGAGGATGCTTCCACACAAGTTTCAGCTTTCCTGGCTGATTAGTTTCTGAGAAGAAGATTTTTAAAGATTTACTCTATATATCCCTATGTAAAATTTTAACACCCACCCCCCAATGTGGCCTCACCCTACCCCAGGGATAATGATTTTCACAACATTGAATTTACACTACCTGAGGATGCTTCCACATAAGTTTCAGCTTTCCTGGCTGATTAGTTTCTGAGAAGAAGATTTTTAAAGATTTACTCTATATATTCCTATGTAAA…
CL1	scaffold1125	51438	51915	166	2.88166	478	AAATTTTCAAAAATCTTCTTCTCAAGAACCAGAAAACCAGGAAAGCTGAAACTTGTGTGGAAGCATCCTCAGGTAGTGTAGATTCAAAGTTGTGAAATTCATGACCCCCGGGGGTAGGGTGGGGCCACAATGGGGGGTCGAAGTTTTACATAGAAATATATTGAGTAAATCTTTAAAAATCTTCTTCTCAAGAACCAGAAAACCAGGAAAGCTGAAACTTGTGTGGAAGCATCCTCAAGTAGTGTAGATTCAAAGTTGTGAAAATCATGACCCCCGGGGGTAGGGTGGGGCCACAATGGGGGGTCGAAGTTTTACATAGAAATATATTGAGTAAATCTTTAAAAATCTTCTTCTCAGAAACTAAACAGCCAGGAAAGCTGAAACTTGTGTGGAAGCATC…
CL1	scaffold113	49838	50709	165	5.3	872	ATTTTTAAAGATTTACTCTGTTTATTCCTATGTAAAACATCGACCTCCCATTGTGGCCCAAACCTACCCCCAGGGGTCATGATTTTCACAAATTTGAATCTACACTACCTGAGGATGCTTCCACACAAGTTTCAGTTTTCCTGGCTGGTTTCTGAGAAGAAGATTTTTAAAGATTTAGTCTATATAATCATATGTTAAACTTCGACCCGCCATTGTGGCCCCAACCTACCCCCAGGGGTTATTATTTTCACAACTTTGAATCTACACTACCTGAGGATGCTTCCACACAAGTTCCAGCTTTGCCGGCGGATTAATTTCTGAGAAGAAGATTTTTAAAGATTTACTGTATATATTCCTATGTTAAACTTCGATCCCCCATTGTGGCCCTACCCTACCCTC…
CL1	scaffold113	417851	418432	165	3.54118	582	TGGGGCCACAATGGGGAGTCGAAGTTTAACAAATGAATATATAGAGTAAATCATTAGAAATCTTCTTCTCAGAAACTAATCGGCCAGGAAAGCTGAAACTTGTGTGGAAGCATCCTCAGGTAGTGTAGATTCAAAGTTGTGAAAATCATGACCCCCGAGGGTAGGGTGGGGCCACAATGGGGGATCAAAGTTTTACATAGGAATTGATACAGTAAATCTTTAAAAATCTTCTTCTCAGAAACTAATCAGCCAGGAAAGCTGACATTTGTGTGGATGCATCCTCAGGTAGTGTAAATTCAAAGTTCTGAAAATCATGACCCCCGGGGGTAGGGTGGGGCCACAATGGGGGGTCGAAGTTTAACATATGAATATAAAAAGTAAATCTTTAAAAATCTTCTT…
CL1	scaffold1132	276877	277286	167	2.51177	410	AAATTTTCAAAAATCTTCTTCTCAAGAATCATTAAGCCAGGAAAGCTGAAACTGCTGTAGTAGCATCCTCAGGTAGTATAGATTCAAAGTTGTGAAAATCATGTCGGGGGTAGGGTGGGGCCACAATGGGGGTCGAAATTCTACATAGGAATATATATAGTAAATCTTTAAAAATCTTCTTTTCAGAAACTAATCAGCCAGGAAAGCTAACACTTGTGTGGAAGCATCCTCAGATAGTGTAGATTCAAAGTTGTGAAAATCATTACCCCCGGAGGTAGGGTGAGGCCACAATGGGGGGTCGCAGTTTTACATAAGAATACAAGAGTAAATCTTCAAAAATATTCTTCTCAGAAACTAATCAGCCAGAAAAGCTGAAACTTGTGTGGAAGCATCCTCAGA…
CL1	scaffold1132	290168	291511	165	7.97409	1344	AAAATCTTCTTCTCTAGAACCAATTGGCCAGAAAAGCTGTAACTTGTGTGGAAGCATCCTTAGATAGTGTAGATTCAAGTTTGTTCAAATCTTGATCCCCGGGGGTACGGTGGGGCCACAATGGGGGATCGAATTTTTACATAGGAATATATAGAAAAATATTTGTAAAAATCTTCTTCTCTAGAACCGATTGGCCAGAAAAGCTGTAAGTTGCATTAAAGAATACTCAGGTAGTGTAGATTCAAGTTTGTTCAAATCATGATCCCCGGGGTTCCGGTGGGGCCACAATTGGGGGTATAATTTTTACAAAGGAATGTATAGAGAAATATCTTTCAAAATCTTCTTCTCTATAATCAATTGGCCAGAAAAGCTGTAACTTGCGTGGAAACATTCTCAGGT…
CL1	scaffold1132	418732	419211	163	2.93296	480	AGGGTAGGATGGGGCCACAATGGGGGTTGAATTTTTACATGAGAACATATAGGGGAAATCTTTAAAAAATTTCTTCCCTGAAAGCAATCAGCCAGGAAAACTGAAACTTGTTTGGAAGCATCCTCGAGTAGTGTAGATTCAAGGTTGTGTAAATCATGAACACCGTGGCTAGGGTGAGGCCACAATGGGGGTTGAATTTTCATATATGAATATATAGAGAAAAACCTTTAAAATGGTCTTCTTTAAACCATTACGCCAGGAAAGCTGAAACTTATATGGAAGCATCCTCAGGTAGTGTAAATTCAAAGTTGTAAAAATCATGACCCTTGAGGGTAGGATGGGGCCACATTGGGGAAATTTTTCATAGGAATATATAGAGTAAATCTTTAAAAATCTTCT…
CL1	scaffold1143	45680	46343	166	4.01754	664	ACAATGGGGGCTCGAAATTTTACATAGGAATATATAGAGTAAATCTTTTAAAATCTTCTTCTCAGAAACTAATCAGCCAGGAAAGCTGAAACTTGTGTGGAAGCATCCTCAGGTAGTGTAGATTCAAAGCAATGAAAATCATGAACTCGGGGGCTAGGGTGGGGCCACAATGGGGGGTCAAAGTTTTACATAAGAATATATAGAGTAAATCTTTAAAAATCTTCTTCTCAGAAACTAATCAGCTAGGAAAGCTGAAACTTGTGTGGAAGAATCCTCAGGTAGTGTAGATTCCAAGTTGTGAAAATCATGATCTCGGGGTAGGGTGGGGCCGCAATGGGGGCTTGAAGTTTTACATAAGAATATATACAGTAAATCTTTTAAAATCTTCTTCCCAGAAAC…
CL1	scaffold1144	126244	126935	166	4.10056	692	TCAAAAATCTTCTTTTCACGAACCATAAGACCAGGAAAGCTGAAACTTGTGTGGAAGCATCCTCAGGTAGTGTAGATTCAAATTTGTAAAAATCATGACCCTTGGTGGTAGGGTGGGGCCACAATGGGGGGTCAAAGTTTAACATAGGAATATATTGAGTAAATCTTCAAAAATCTTCTTCTCAGAAAATAATCAGCCAGGAAAGCTGAAACTTGTGTGGAAACATCCTCAGGTAATGTAGATTCAAAGTTGTGAAAATCATGATCCCTGGGGGTTGGGTGGGGCCACAATGGTTGGTCAAAGTTTTACATAGGAACATATAGAGTAAATCTTTAAAAATCTTCTTCTCAGAAAATAATCGGCCAGGAAAGCTGAAACTTGTGTGGAAGCATCCTCAGG…
CL1	scaffold1144	367044	367454	165	2.49398	411	TCTTCTCAGGAACCAGAAAGCCAGGAAAGCTGAAACTTGTGTGGAAGCATCCTCAGGTAGTGTAGATTCAAAGTTGTGAAATTCATGACCCCCGGGGGTAGGGTGGGGCCACAATGGGGGTCGAAGTTTTACATAGGAATATATAGAGTAAATCTTTAAAAATCTTCTTCTCAGAAACTAAACAGCCAGGAAAGCTGAAACTTGTGTGGAAGCATCCTCAGGTAGTGTAGATTCAAAGTTGTGAAATTCATGACCCCCGGGGGTAGGGTGGGGCCACAATGGGGGTCGAAGTTTTACATAGGAATATATAGAGTAAATCTTTAAAAATCTTCTTCTCAGAAACTAAACAGCCAGGAAAGCTGAAACTTGTGTGGAAGCATCCTCAGGTAGTGTAGATTC…
CL1	scaffold1148	97423	97838	166	2.54386	416	CAAAGTTGTGAAAATCGTGACCCCAGGGGTAGGGTGGGACCACAATGGGGGTTGAATTTTTACATAGGAATACATAGAGTAAATCCTTTAAAATCTTCTTCTCAGAAACCAATCAGCCAGTTAAGCTGAAACTTGTGTAGCGACATCCTCAGGTAGTGTAAATTCAAAGTTGTGAAAATCATGACTCCCAGGGGTAGGGCGGGCCTACAATGGGGGGTCGAATTTTACAAAGGAATATAAAGAGTCAATCCTTAAAAATCTTCTTCTCAGAAACCAATCAGCATGGAAAGCTGAAACCTATGTGGAGACATCCATAAGTAGTGTAGCTTCAATGTTGTGAAAATCATGACTCCCGGGGTAGGGTGGGGCCGTAATTGGGGGTCGAATTTTACATAGGAA…
CL1	scaffold1149	77199	77565	174	2.1875	367	TGAGAAAAAGGTTTTTAAAGATTTACTCTTTATGTATATCTATGTAAAAATTCGCCCCCCCCCCCATTATGCCACCTTCCTACCCCAAGGGTCGTGATTTTCACAACTTTGAATCTACACTACCTGAAAATGCTTTTAGACAAGTTTAAGCTTTCCTGACATAATTGTTAGAAGAAGATTTTTAAAGATTTACTCTATATATTCATATGTAAAAATCTGACCCCCCCCCCCATTGTGGCCTCACCCTACCCTTTGGGTCCAGATTTTCACAACTTTAAATCTACACTACCTGAGGATGTGTTCACACAAGTTTCAGATTTCGTGGCCAATAGTTCTTGAGAAGAAGATTTCTAAATATTTACTCTAT
CL1	scaffold115	100459	101201	167	4.40909	743	GGGGTCATGATTTTCACAACTTTGAATTTGCACTACCTGAGGATGCTTTCACACAAGTTTCAGCTTTCCTGGCTGATTAGTTTCTGAGAAGAAGATTTTTAAAGATTTACTCTATATATTACTATGTTAAACTTTGCCCCCCCCCCCCATTGTGGCCCCACCAAACCCCCGGGGGTCATGATTTTCACATCTTTGAATTTACACTACCTGATAATGCTTTCACACAAGTTTCAGCTTTCCTGGTTGTTTAGTTTCTGAGAAGAAGATTTTTAAAGATTTACTCTGTATATTCCTATGTTAAACTTCGACCCCTCCATTGTGGCCTCACCTTACCCCCTGGGGTCATGATTTTCACAACTTTGAATCTATACTACCTGATGATGCTTTCCCACAAGTTTC…
CL1	scaffold115	191250	192447	166	7.17514	1198	AAATTTTCAAAAATCTTCTTCTCAAGAACCAGAAAGCCAGGAAAGCTGAAACTTGTGTGGAAGCATCCTCAGGTAGTGTAGATTCAAAGTTGTGAAATTCATGACCCCTGGGGGTAGGGTGTGGCCACAATGGGGGTTGAAGTTTTAACATAGGAATATATAGAGTAAATCTTTAAAAATCTTCTTCTCAGATACTAAACAGCCAGGAAAGCTGAAACTTGTGTGGAAGCATCCTCAGGTAGTGTAGATTCAAAGTTGTGAAAATCATGATCCCTGGGGGTAGGGTGGGGCCACAATGGGGGGTCGAAGTTTTACATAGGTATATATAGAGTAAATCTTTAAAAATCTTCTTCTCAGAAACTAAACAGCCAGGAAAGCTGAAACTTGTGTGGAAGCATC…
CL1	scaffold115	536398	537106	169	4.22222	709	AAATTTTCAAAAATCTTCTTCTCAAGAACCAGAAAGCCAGGAAAGCTGAAACTTGTGTGGAAGCATCCTCAGGTAGTGTAGATTCAAAGTTGTGAAATTCATGACCCCCGGGGGTAGGGTGGGGCCACAATGGGGGGTCGAAGTTTTACATAGGAATATATAGAGTAAATCTTTAAAAATCTTCTTCTCAGAAACTAAACAGCCAGGAAAGCTGAAACTTGTGTGGAAGCATCCTCAGGTAGTGTAGATTCAAAGTTGTGAAAATCATGACCCCCGGGGGTAGGGTGGGGCCACAATGGGGGGTCGAAGTTTTACATAGGAATATATAGAGTAAATCTTTAAAAATCTTCTTCTCAGAAACTAATCAGCCAGGAAAGCTGAAACTTGTGTGGAAGCATC…
CL1	scaffold1154	88977	89812	165	5.14451	836	AAATTTTCAAAAATCTTCTTCTCATGAACCATAAGACCAGGAAAGCTGAAACTTGTGTGGAAGCATCATCTGGTAGTGTAGATTCTAATTTGTGAAAATCATGACCCCAGGGGTAGGGTGGGGCCACAATGGGGGGTCGAAGTTTTACATAGGAATATACAGAGTAAATCTTTGAAAATCTTCTTCTCATGAACCATAAGACCAGGAAAGCTGAAACTTGTGTGGAAGCATCCTCAGGTAGTGTAAATGCTCATTTGTGAAAATCATGACCCTCGAGGGTAGGGTGGGGCCACAATGGGGGGTCAAAGTTTTAAATAGGAATATATAGAGTAAATCTTTAAAAATCTTCTTCTCATGAACCATAAGACCAGGAAAGCTGAAACTCAGGTAGTGTTAATT…
CL1	scaffold1154	1039653	1040743	166	6.51852	1091	TCTACACTAATTGAGGATGCTTCCACACAAGTGTCAGATTTTCTGGCTGATTAGTTTCTGAGAAGAAGATTTTTAAAGATTTATATATTCCTTTGTTAAACTTTGACCCCCATTGTGGCCCTACCCTACCCCCAGGGGTCATGATTTTCAAAACTTTGAATCTACACTACCTGAGTAGTGAGGATGCTTCCACACAAATTTCAGCTCTCCTGGTCTTATGGTTCATGAGAATAAGATTTTTAAAGATTTACTCTATATATTCATATGTTAAACTTCAACCCCCCATGGTGGCCCCATTCTACCCCCGGGGGTTATGATTTTCACAACATTGAATTAACACTACCTGAGGATGCTTCCACACAAGTTTTAGCTTTGCTGGCTGATTAGTTTCTGAGAAGA…
CL1	scaffold1160	25270	25655	165	2.33529	386	TGGGGCCACAATGGGGGGGTCGAAGTTTAACAAATGAATATATAGAGTAAATCTTTAGAAATCCTCTTCTCAGAAAGTAATCGGCCAGGAAAGCTGAAACTTAAGTGGAAGCATCCTCAGGTAGTGTAGATTCAAAGATGTGAAAATCATGACCCCTGGGGGTAGGGTGGGGCCGCAATGGAGGGTCGAAGTTTAACATATGAATATATAGAGTAAATCTTTAAAAATCTTCTTCTCAAAAACTAATTGGCGAGGAAAGCTGACACTTGTGTGGATGCATCCTTAGGTAGTGTAAATTCAAAGTTGTGAAAATCATTACCCCCGGAGGTAGGGTGGGGCCAAAATGGGGGATCAACGTTTTACATGGGAATATATACAGTAAATCT
CL1	scaffold1161	12306	12917	163	3.7095	612	TTGTGGCTCCACCCTACCCCTGGGGGTCATGATTTTAACAACTTTGATTTTACACTACCTGAGGATGCTCCCACACAAGTTTCAGATTCCTGGCTGATTTGTTTGTGAGAAGAGGATTTTCAAAGATTTACTGAATATATTCATATGTAAAACTTCGACCACCCTCTTTGTGGTCCCACCATACCCCTGGGGGTCATGATTTTCACAACTTCTAATCTACACTACCTGAGGATGTTTCCACACAAGTTTCAGATTTCCTGACTGATTAGTTTCTGGAAAGATTTTTAAAGATTTATTAAATATATTCCTATGTAAAACTTTGACCCCCTCACTTTGGCCCCACCCTACCCCCTGGGGTCATGATTTTTACAACTTGGAATCTACAATACATGAGGATGC…
CL1	scaffold1164	102530	104022	166	8.9661	1493	GTTTCTAAGAAGAAGATTTTTAAAGATTTGCACTATATATTCCTATGTAAAACTTTAACACCCCTCCCCCCCAATGTGGCCTCACCCTACCCCCAGGGATCATGATTTTCCCAACTTTGAATCTACACTACCTGAGGATAATTCCACACAAGTTTCAGCTTTCCTGGCTGTTTAGTTTCTGAGAAGAAGATTTTTAAATATTTACTCTATATATTCCTATGTAAAACTTCAACCCCCCCATTGTGCCCCTCCCTACCCCCAGGGATCATGATTCACAACTTTGAATCTACACTGCCTGAGGATGCTTCCACAAAAGTTTCAGCTTTCCTGGCTGAATAGTTTCTGAGAAGAAGATTTTTAAAGATTTACTCTATATATTTCTATGTAAAATTTTAACAC…
CL1	scaffold1164	106617	107130	166	3.10651	514	AAGATTTTTAAAGATTTACTCTATATATTCCTATGTAAAACTTCGACCCCCCATTGTGGCCCCATCCTACCCCCGGGGGTCATGAATTTCACAACTTTGAATCTACACTACCTGAGGATGCTTCCACACAAGTTTCAGCTTTCCTGGCTGTTTAGTTTCTGAGAAGAAGATTTTTAAAGATTTACTCTATATATTCTTATGTAAAACTTCAACCCCCATTGTGGCCCCACCCTACCCCCGGGGGTCATGAATTTCACAACTTTGAATCTACACTACCTGAAGATGCTTTCACACAAGTTTCAGCTTTCCTGGCTGTTTAGTTTCTGAGAAGAAGATTTTTAAAGATTTACTCTATATATTCCTATGTAAAACTTCGACCCCCCATTGTGGCCCCATCCT…
CL1	scaffold1172	73209	73976	166	4.6369	768	CCCCGGGGGTCATGAATTTCACAACTTTGAATCTACACTACCTGAGGATAATTCCACACAAGTTTCAGCTTTCCTGGCTGTTTAGTTTCTGAGAAGAAGATTTTTAAAGATTTACTCTATATATTCCTATGTAAAACTTCGACCCCCCATTGTGGCCCCATCCTACACCCAGGGGTCATGATTTTCACAACTTTGAATCTACACTACCTGAGGATGCTTCCACACAAGTTTCAGCTTTCCTGGCTGAATAGTTTCTGAGAAGAAGATTTTTAAATATTTACTCTATATATTCCTATGTAAAACTTCGACCCCCCATTGTGGCCCCACCCTACCCCCAGGGGTCATGATTTTCACAACTTTGAATCTACACTACCTGAGGATGGTTCCACACAAGTTTCA…
CL1	scaffold1174	511580	512014	167	2.61714	435	GGATCATGATTTGAACAAACTTTAATCTACACTTTATAAGGATGCTTCCACACAAGTAACAGCTTTTTGCCCAAATGCTTTTTGAGAAGAAGAATTTTTAAGATTTTTCTCTATATATTCCTATGTAAAAATTTAACACCCAATTGTTGCCCTACCCTACTCCCAGGATCCTGATTTGAACAACCTTGAATCTACACTACCTGAAGATGCTTTCACACAAGTTACAGTTTTTTTGGCCAATTGTTTTTTTAGAGGAAGATTTTTAAAGATTTTTCTTCTATATATCCCTACGTGAAAATTCGACCCCGATGGTGGCCCCACCATATCCCCGGGGATCATGATCTGAACAGACTTGAATCTGCACGACCTGAAGATGCTTCCACACAAGTTACAACTTTT…
CL1	scaffold1179	121072	121575	164	3.01714	504	CAGGAAAGCTGAAACTTGTGTGAAAACATCCTCAGGTAGTGTAGATTCAAAGTTGTGAAATTCATGACCCCCGGGGGTAGGGTGGGGCCACAAATGGGGGTCGATGTTTAACATATGGATATATAGAGTAAATCTTTAAAAGTCTTCTTCTCAGAAACTAATCGGCCAGCAAAGCTGAAACTTGTTTGGAAACATCCTCAGGTAGTGTAGATTCAAAGTTGTGAAAATCATGATCTCCGGGGGTAGGGTGGGGTCACAATGGGGGGGGGGTCGAAGTATTACATAGGAATATATAGAGTAAATCTTTAAAAATCTTCTTCTCAGAAACTAATCAGCCAGGAAAGCTGAATCTTGTGTGGAAGCATCCTCAGGTAATGTAGATTCACAGTTGTGAAAATC…
CL1	scaffold1179	138025	138759	162	4.48088	735	CTTGAAATCTCACTACCTCAGGATACTTCCAAACAAGTTTCAGCTTTCCTGTCCAAATGGTTTTTGAGAAGATTTTTAAAGATTTACTCTATATATTCCTATGTAAAAAGTCGACCCCCATTGTGGCCCCACAAAACCCCCGGGGTCCATAATTTTCACAACGTTGAATCTACACTACCTGAGGATGCTTCCACACAAGTTTCAGCTTTTTATAGCAAATGGTTCTTGATAAGAATTTTTTAAAGATTTACTCCATATATTCGTATGTAAAAAGTCGACCCCCAATGTGGCTCCACCCTATCCTCGGGAGTCATGAGTTTCACAACCTTGAATCTACACTACATGAGGATGCTTCCTTATAAGTTTCAGTTTTCCTGGGCAAATATGGTTCTTGAGAAG…
CL1	scaffold1179	330209	331078	166	5.29762	870	TATATAAAGTAAATCTTTAAAAATCTTCTTCTCAGAAACTAATCGGCCAGGAAAGCTGACACTTGTGTGGATGCATTCTCAGGTAGTGTAGATTCAAACTTGTGTAAATCATGACCCCCGGGGGTAGGGTGGGGCCACAATGGGGGATCGAAGTTTTACATAGGAATATATAGAGTAAATCTTTAAAAATCTTCTTCTCAGAAACTAATCGGCCAGGAAAGCTGACACTTTTGTGAAAGCATCTTCAGGTAGTGTAAATTCAAAGTTGTGAAAATCATGACCCCCGGGGTAGGGTGGGGCCACAATGGGGGATCGAAGTTTTACATAGGAATATATAGAGTAAATCTTTAAAAATCTTCTTCTCAGAAACTAATCGGCCAGGAAAGCTGACACTTGTGT…
CL1	scaffold1179	1077663	1078701	164	6.30636	1039	CTGGCTGATTAGTTTCTGAGAAGATTTTTAAAGATTTACCCTATATATTCCTTTGTTAAACTTTGACCCCCCATTGTGGCCCCACCCTACCCCTGGGGATCATGATTTTCACAACTATGAATCTACACTACCTGAGGATGCTTTCACACAAGTTTCAGCTTTCCTGGCTGATTAGTTTCTGATAAGAAGATTTTTAAAGATTTACTCTGTTTATTCCTATGTAAAAACATCGACCTCCCATTGTGGCCCAAACCTACCCCCAGGGTTATGATTTTCAAAAATTTGAATCTACACTACCTGAGGATGCTCCACACAAGTTTCAGCTTTCCTGGCTAATTAGTTTCTGAGAAGAAGATTTTTAAAGATTTACTATATAATCATATGTTAAACTTCGACCCC…
CL1	scaffold1179	1229926	1231652	171	10.1923	1727	CTGGCTTATTAGTTTCTGAGAAGAAGATTTTAAAGATTTACTCTATATATTCCCATGTAAAACTTCGACCTCCCTCCCCCATCGTGGCCCCACCCTACCCTCGAGGGTCATGATTTTCACAACTTTGAATCTACACTACCTGTGGATGCTTCCACACAAGTTTCAGCTTTCCTGGCTGATTAGGTTCTGAGATGAAGATTTTTAAAGATTTACTCTATATATTCCTATGTAAAACTTTAACACCCCCCCCCCAAATGTGGCCTCACCCTACCCCCAGGGATCATGATTTTCACAACTTTGAATCTACACTACCTGAGGATACTTCCATGCAAGTTTCAGCTATCATGGCAGATTAGTTTCTAAGAAGAAGATTTTAAAGATTTCCTCTATATATTCCCA…
CL1	scaffold1180	16754	17959	166	7.2337	1206	AAATTTTCAAAAATCTTCTTCTCAAGAACCATAAATCCAGGAAAGCTAAATCTTGTGTGGAGGCATCCTCAGGTAAGTCCTATGTAGATTCAAAGTTGTGAAATTCATGACCCCCGGGGGTACGGTGGGGCCACAATGGGGGGTCAAAGTTTTACATAGGAATATTTAGAGTAAATCTTTAAAAAATCTTCTTCTCAGAACCTAATCAGCCAGGAAAGCTGAAACTTGTGTGGAAACATCCTCAGGTAGTGTAGATTCCAAGTTGTGAAAATCATGACCCCCGGGGGTACGGTTGGGCCACAATGGGGGGTCAAAGTTTTACATAGGAATATATAGAGTAAATCTTTAAAAAATCTTCTTCTCAGAAACTAATCAGCCAGGAAAGCTGAAACTTGTGTG…
CL1	scaffold1188	314191	315453	166	7.54011	1263	CTGGCTGATTAGTTTCTGAGAAGATTTTTAAAGATTTACCCTATATATTCCTTTGTTAAACTTTGACCCCCACCCCCATTTGTGGCCCCACCCTACCCCTGGGGATCATTATTTTCACAACTTTGAATCTACACTACCTGAGGATGCTTTCACACAAATTTCAGCTTTCCTGGCTGATCAGTTTCTGAGAAGAAGATTTTTAAAGAATAACTCTGTTTGTTTATTCCTATGTAAAACATCGACCTCCCATTGTGGCCCAAACCTACCCCCAGGGGTCATGATTTTCACAAATTTGAATCTACACTTCCTGAGGATTCTTCCACACAAGTTTTAGCTTTCCTGGCTAATTAGTTTCTGAGAAGAAGATTTTTAAAGATTTACTGTATATATTCCTATGTT…
CL1	scaffold1189	110084	110601	166	3.0791	518	AAATTTTCAAAAATCTTCTTCTCAAGAACCAGAAAGCCAGGAAAGCTGAAACTTGTGTGGAAGCATCCTCAGGTAGTGTAGATTCAGAGTTGTGAAAATCATGATCCCTGGGAGTAGGGTGAGGCCACATTGAGAGGGGGGTAGTTAAAATTTTACATAGAAATATATAGAGTAAATCTTTAAAAATCTTCTTCTCAGAAACTAATCAGCCAGGAATGCTGAAACTTGTGTGGAAGCATCCTCAGGTAGTGTAGATTCAAAGTTGTGAAAATCATGATCCCTGGGGGTAGGGTGAGGCCACAATGGGGGGTCGAAGTTTTACATAGGAAAATATAGAGTAAATCTTTAAAAATCTTCTTCTCAGAAACTAATCAGCCAGGAAAGCTGAAACTTGCGTGG…
CL1	scaffold1189	138831	139320	171	2.84409	490	ATCTTCTTCTTACGAACCATTAGGCCAGAAAAGCTGAAACTTGTGAAGAAGCATCCTCAGGTAGTGTAGATTCAAAGTTGTGAAAATCATGACCCCCGGGGTAGGGTGGGGCCACGATGGGGAGGGGGGTCAAAATTTTTACATAGGAATATATAGAGTAAATCTTTTAAAAAATCCTCTTCTCAGAAACCATTACGCATGGAAAGCTGAAACTTGAATGGAAGCATCCTCAGGTATTGTAGATTCAAAGTTGTGAAAACCATGACCCTCGTGGGTTCGGTGGGGCCACAATTGGGGGGGGGGCGGCAATTTTTTACATCGCAATATATTGGGTAAATCTTTAAAATTCTTCTTCTCAAGAACCATTTCGGCAGGAAAGCTGAAACTTGTTTAGAAGCA…
CL1	scaffold1189	720920	722430	166	9.03297	1511	AGCCAGGAAAGCTGAAACTTGTGTGGAAGCATCCTCAGGTAGTGTAGATTCAAAGTTGTGAAATTCATGACCCCCAGGGGAAGGGTGGGGCCACAATGGGGGGTCAAAGTTTTACATAGGAATATATAGAGTAAATCATTAAAAATCTTCTTCTCAGACACTAATCAGCCAGGATAGCTGAAACTTGTGTGGAAGCATCCTCAGGTAGTGTAGATTCAAAGTTGTGAAATTCATGATCCCTGGGGGTATGGTGGGGCCACAATGGGGGGTTGAAGTTTTACATAGGAATATATAGAGTAAATCTTTAAAATTCTTCTTCTCAGAAACTAATCAGCCAGAAAGCTGAAACTTGTGTGGAAGCATCCTCAGGTTAGGTAGATTCAAAGTTGTGAAAATCAT…
CL1	scaffold1199	68054	68542	164	2.94798	489	TAAACTACCTGAGAATGCTTCCACACAAGTTTCAGCTTTCCTGGCTGATTAGTTTCTGAAAAGAGGATTTTTAAAGATTTACTCTATATACTCCTATGTAAAAAGTCGACCCCCCCCATTGTGGTCCCACCCTACCCCTGGGGGTCATGAATTTTACGACTCTGAATCTACACTACCTTAGGATGCTTCCACACAAGTTTCAGCTTTCCTGGCCAAATGATTTCTTAGAAGATTTTTAAAGATTTACTCTATATATTCCTATGTAAAAATTCGACCCACCCATTGTGGGCCAATCCCTACCCTCGGGATTCATGATTTTCACAACTCCGAATCTAAACTACCTTAGGATGCTTCCACATAAGTTTCAGCTTTCCTAGCAAAATGGTTCTTGAGAAGATT…
CL1	scaffold1200	37115	37707	168	3.56818	593	AAATTTTCAAAAATCTTCTTCTCACGAAACATAAGACCAGCAAGGCTGAAACTTGTGTGAAAGCATCCTCAGGTAGTGTAAATTCAAAGTTGTGAAATCATGACCCCCAAGGGTAGGGTGGGGCCACAATGGGGGGTCGAAGTTTAACATTGGAATATATAGAGTAAATCTTTAAAAATCTTCTTCTCAGTAACTAATCAGCCAGGGGCTGAAACTTGTGTAGAAACATCATCAGGTACTGTAGATTCAAAGATGTGAAAATCATGACCCCGGGGGTAGGATTGGGCCACAATGGGGAGTCGAAGTTCTACATAGGAATATATAGAGTAAATCTTTAAAAATCTTCTTCTCAGAAACTAAACAGCCAGGAAAGCTGACACTTGTGTGAAAGCATCCTCA…
CL1	scaffold1200	37708	38468	166	4.5625	761	GTAGGGTGGGGCCACAATGGGTGGTCAAAGTTTAACATATGAATATATAGAGTAAATCTTTAAAAATCTTCTTCTCAGACACTAATCAGCCAGGAAAGCTGAAACTTGTGTGGAAGCATCCTCAGGTGGTGTAGACTCAAAGTTGTGAAAATCATGACCCCCGGGTGTAGGGTCAGGCCACAATGAGGGGGGGGGAGGCGAAGTTTAACATATGAATATATAGAGTAAATCTTTAAAAATCTTCTTCTCAGGAACTAATCAGCCAGGAAACCTGAAACTTGTGTGAAAGCTTCCTCGGGTAGTGTAGATTCAAAGTTGTGAAAATCATGATCCCCAAAGGGAAGGGTGGGGCCACAATGGGGGGGTCGAAGTTTAACAAAGGAATATAGAGTAAATCTT…
CL1	scaffold1203	240227	240605	167	2.2994	379	CTGGCTGATTAGTTTCTGAGAACATTTTTAAATATTTACCCTATATATTCCTTTGTTAAACTTTGACCCCCCATTGTGGCCCCACCCTTCCCCTGAGGATCATGATTTTCACAACCTTGAATCTACACAACCTGAGGATGCTTTCACACAAGTTTCAGCTTTCCTGGCTGATTAGTTTCTGAGAAGAAGATTTTTAAATATTTACTCTGTTTATTCCTATGTAAAACATCGACCTCCCATTGTGACCCAAACCTATCCCCAGGGGTCGTGATTTTTACAAATTTGAATCTACACTACTTGAGGATGCTTCCACACAAGTGCCAGCTTTCCTGGCTAATTAGTTTCTGAGAAGAAGATTTTTAAAGATTTACTCTATATA
CL1	scaffold1204	125007	125756	165	4.54118	750	AGGGTGGGGCCACAATGGGGGGTCGAAGTTTAACAAATGAATATATAGAGTAAATCTTTAAAAATCTTCTTCTCAGAAACTAATCAGCCAGGAAAGCTAAAACTTGTGTGAAAGCATCATCAGGTAATGTAGATTCAAATTTGTAAAAAATCATGACCCCCGGGGGTAGGGTGGGGCCACAATGGGAGATTGAAGTTTAACATAGGAATATATAGAGTAAATCTTTAAAAATCTTCTTCTCAGAAACTAATCGGCCATGAAAGCTGAAACTTGTGTGGAAGCATCCTCAGGTAGTGTAGATTCAAAGTTGTGAAAATAATAACCCCTGGGGGTAGGGTGGGGTCACAATGGGGGTCGAATTTTAACATATGATTATATAGAGTAAATCTTTAAAAATCT…
CL1	scaffold1209	16855	17483	166	3.7929	629	CTACACTACCTGAGGATGCTTTCACACAAGTTTCAGCTTTCCTGACTGATTAGTTTCTGAGAGGAAGATTTTTAAAGATTAACTCTGTTTATTGCTATGTAAAACATCGACCTCCCATTGTGGCCCAAACCTACCCCCAGGGTTATGATTTTCACAAATTTGAATTTACACTACCTGAGGATGCTTCTACACAAGTTTCAGCTTTCCTGGCTAATTAGTTTCTGAGAAGAAGATTTTTAAAGATTTACTCTATATAATCATATGTTAAAATTCGACCCCCATTGTGACCCCACCCTACCCCCAGGGGTTATTATTTTCACAACTTTGAATCTACACTACCTGAGGATGCTTCCACACAAGTTTCAGCTTTCATGGCCGATTAGTTTCTGAGAAGAAGAT…
CL1	scaffold121	256345	256922	165	3.46961	578	CTGGCTGATTAGTTTCTAAGAAGTAGATTCTTTTAAAGATGTACTCTATATATTCCTATGTAAAACTTCCAACCCCCCATTGTTGCCACAAAATTCCCCCGGAGGTCATAATTTTTACAACTTGGAATCTACACTACCCTACAATGCTTCCACACAAATTTCAGCTTTCCTGGCTGATTAGTTTCTTAGACGAATATTTTTAAAGGTTTACTCAATATATTCTTATGAAAAAAGTCGACCCTCTAATGTGGCCCCACCCTACCCCCGGAGGTCATGATTTTCACGACTTTGAATCTACACTACCTGAGGATGCTTCCACACAAATGTCAGCTTTCCTGGTTTTTTTAGTTTCTTAGAGGATGATTTTTAAAGTTTTACTCAATATATTCCTATGTTAAA…
CL1	scaffold121	471034	471703	166	4.02924	670	CTGGCTGATTAGCTTCTGAGAAGAGTTTTAAAGATTTACCCTATATATTCCTTTGTTAAACTTTGACCCCCCATTGTGGCCTCACCCTACCCCTGAGGATCATGATTTTCACAACCTTGAATCTCCACTACCTGAGGATGCTTTCACACAAGTTTCAGCTTTCCTGGCTGATTAGTTAGTTTCTGAAAAGAAGATTTTTAAATATTTACTCTGTTTATACCTATGTAAAACATCGACCGCCCATTGTGGCCCAAACCTACCCCCAGGGGTCATGATTTTCACAAATTTGAATCTACACTACCTGAGGATGCTTCCACACAAGTTTCAGCTTTCCTGGCTAATTAGTTTCTGAGAAGAAGATTTTTAAAGATTTACTCTATATAATCATATGTTAAACTT…
CL1	scaffold1213	346546	347378	166	5.02235	833	CCAGGAAAGCTGAAACTTATGTGAAAGCATTCTCAGGTAGTGTAGATTTAAATTTGTGAAAATCATGACCCCCGGGGGTAGGGTGGGGCCACAATGGGGGGTCGAAGTTTAACATAGGAATATATAGAGTAAATCTTTAAAAATCTTCTTCTCAGAAACTAATCATCCAGGAAAGCTGAAACTTGTGTGAAAGCATCCTCAGGTAATGTAGATTCAAAGTTGTGAAAATTATGTCCCCCGGGGATAGGATGGGGCCACAATGGGGGGTTGATGTTTAACCTAGGAATATATAGAGTTAATCTTTAAAAATCTTCTTCTCAGACACTAATCAGCCAGGAAAGCTGAAACTTGTGTGGAAGGTAGTGTAGATACAAAGTTGTGAAAATCATGACCCCTGGG…
CL1	scaffold1214	346984	347359	166	2.3	376	AAAGTTTCAGCTTTCCTGCGCAAATGGTTCTTGAGAAGAAGATTTTTAAAGATTTATTCTATCTCTTCTTATGTAAAAAGTTAAAGCCCATAGTGGCCCCACCCTACCCCCGATGGTCATGATTTTCACAACTTTGAATGTACACTACCCAAGAATGCTTCAACACAAGTTTGAGCTTTCCTGGCTGATTACTTTCTGAGAAAAAGATTTTTAAAATTTACTCTATATATTCCTATGTAAAAAGTCGACCCCCATAGTGGCCACACCCTACCTCTGAGGGTCATGATTTTCACAATTTTAAATCTACACTACCTAAGGATGCTTTCACAAAAGTTTCAGCTTTCCTGGCATAATGGTTCGGGAGAAGACGATTTTT
CL1	scaffold1221	516107	516717	166	3.65341	611	GCTGATTAGTTTCTGAGAAGAAGATTTTTAAAGATTTACTTTATATATTCCTATGTAAAACTTTAACATCCCCCCCCCCACATGTGGCCCGACCCTACCCCCAGGGATCATGATTTTCACAACTTTGAATCTACACTACCTGAGGATACTTCCACACAAGTTTCAGCTTTCCTGGCTGATTACTTTCTGAGAAGAAGATTTTTAAAGATTTACTCTATATATTCCTATGTAAAATTTTGACCCCCCATTGTGGCCCCACCCTACCCCCGGGGATCATGATTTTCACAACTTTGAATCTACACTACCTGAGGATGCTTCCACACAAGTTCCAGCTTTCCTGGCTGATTAGTTTCTGAGAAGAAGATTTTTAAAGATTTACTCTATATATTCCTATGTAAA…
CL1	scaffold1221	606874	607250	173	2.24277	377	TAAATCTTTAAAAATCTTCTTCTCAGAAACTAATAAGCCAGAAAAGCTGACACTTGTGTGGATGAATCCTCAGGTAGTGTAAATTCAAAGTTGTGAAAATCATGAACCCCGGGGGTAGGGTGGGGCCACAATGAGGGATCGAAGTTTAACATAGGAATATATAGAGTAAATATTTAAAAATCTTCTTCTCAGAAACTAATCAGCCAGGAAAGCTGACACTTGTGTGAAAGCATCCTCAGGTAGTGTAGATTCAAAGTTGTGAAAATCATGATCCTCAGGGGTAGGGGGGGCCCACAATGGGGGGTGGGGGTCAAAGTTTAACAAAGGATTATATAGGGTAAATCTTTAAAAATCTTCTCAGAAACTAATCAGCCAGA
CL1	scaffold1222	171073	171532	166	2.79042	460	CTGGCTGATTATTTTCTGAGAAGAAGATTTTTAAAGATTTACTCTATATATTCCTATGTAAAACTTTGACATTCCATTGTGGCCCCTCCCTACCCTTGGGGGTCATGATTTTCACAACTATGAATCTACACTACCTGATGATGCTTCCACACAAGTGTCAGCTTTACTGGCTGATTAGTTTCTGAGAAGAAGATTTTTAAAGATTTACTCTATATATTCCTATGTAAAACTTCGATCCCCCATTGTGGCTCCACCCTACCCCCGGGGGTCATGATTTCCACAACTTTGAATCTACACTACCTGAGGATGCTTTCACACAAGTGTCAGATTTCCTGGCTGATTAGTCTCTGAGAAGATTTTTAAAGATTTACTCTATATATTCCTATGTAAAACTTGGAC…
CL1	scaffold1222	187463	188000	166	3.23121	538	GCTGATTAGTTTCTGAGAAGAAGATTTTTAAAGATTTACTCTATATTTTCCTATGTAAAACTTCGACCCCCCCCCATTGTGGCCCCACCCTACCCCCAGGGGTCATGATTTTCACAACTTTGAATCTACACTGCCTGAGGATGCTTCCACAAAAGTTTCAGCTTTCCTGGCTGTTTAGTTTCTGAGAAGAAGATTTTTAAAGATTTACTATATATATTCATATGTAAAACTTCGACCCCCAATTGTGGCCCCACCCTACCCCCGGGGGTCATGAATTTCACAAATTTGAATCTACACTACCCGAGGATGCTTCCACACAAGTTTCAGCTGTCCTGGCTGTTTAGTTTCTTAGAAGAAGATTTTTAAATATTTACTCTATATATTCCTATGTAAAACTTC…
CL1	scaffold1222	200542	200922	167	2.32544	381	GGTCGTGATTTTAACAACTTTAAATTTACACTACCTAGGATGCTTTCACACAAGTTTCAGCTTCACGGCTGATTAGATTATGAGAAGAAGATTTTTAAATATTTACTCTACACATTCCTATGTAAAAATTAGACCCCATTATGGCCCCACCCTACCCCATGGAGTCATGATTTTCACTACTTTGAATGTACACTTATTTAGAAAGCTTTCACACAAGTTTCAGCTTTCCTGACTGGTTAGATTCCGAGTAGAAGCCTTTTAAATATTTACTCTTCATATTCCTTTGTAACAATTCGACCCCCGTTGTGCCCCTAACCTACTCCCGGGGGTCATGATTTTCACAACTTTGAATCTACATTATCTGAGGATGCTGCCACACAA
CL1	scaffold1222	265574	266442	165	5.25	869	AAATTTTCAAAAATCTTCTTCTCATGAATCATAAGACCAGGAAAGCTGAAACTTGTGTGGAAGCATCCTCAGGTAGTGTAGATTCTAATTTGTGAAAATCATGACCCCCGGGGGTAGGATGGGGCCACAATGGGGGTCGAAGTTTTACATAGGAATATACAGAGTAAATCTTTAAAAATCTTCTTCTCATGAACCATTAGACCAGGAAAGCTGAAACTTGTGTGGAAGCATCCTCAGGTAGTGTAGATTCTAATTTGTGAAAATCATGACCCCCGGGGGTAGGGTGGGGCCACAATTGGGGGTTGAAATTTAACATAGGAATATATAGAGTAAATCTTTAAAAATCTTCTTCTCAGAAACTAATCAGCCAGGAAAGCTGAAACTTGTGTGGAAGCATCC…
CL1	scaffold1222	270610	271007	166	2.41765	398	AAATTTTCAAAAATCTTCTTCTCAAGAACCAGAAAGCCAGGAAAGCTGAAACTTGTGTGGAAGCATCCTCAGGTAGTGTAGATTCAAAGTTGTGAAATTCATGACCCCCGGGGGTAGGGTGGGGCCACAATGGGGGGTCGAAGTTTTACATAGGAATATATAGAGTAAATCTTTAAAAATCTTCTTCTCAGAAACTAAACAGCCAGGAAAGTGGAAACTTGTGTGGAAGCATCCTCAGGTAGTGTAGATTCAAAGTTGTGAAAATCATGACCCCTGGGGGTAGGGTGGGGCCACAAAGGGGGTCGAAGTTTTACATAGGAATATATAGAGTAAATATTTAAAAATCTTCTTCTCAGAAACTAATCATCCAGGAAAGCTGGAACTTGTGGGGAAGCATC
CL1	scaffold1222	360267	361298	166	6.1989	1032	CTGGCTGATTAGTTTCTGAGAAGAAGATTTTAAAAGATTTACTCTATATATTCCTTTGTAAAACTTTAACCCCCCCCCCCCCCTAATGTGGCCTCACCCTACCCCAAGGGATCATTTTTTCACAACTTTGAATCTACACTACCTGAGGATACTTCAGCACAAGTTTCAGCTTTCCTGGCTGTTTAGTTTCTGAGAAGAAAATATTTAAAGATTTACTCTATATATTCCTATGTACAACTTCGACCCCCCATTGTGCCTCACCCTACCCCCAGGGATCATGAATTTCACAACTTTGAATCTACACTGCCTGAGAATGCTTCCACATGAGTTTCAGCTTTCCTGGCTGATTAGTTTTTGAGAAGAAGATTTTCAAAGATTTACTCTATATATTCCTATGTA…
CL1	scaffold1226	29376	29856	166	2.90419	481	GGGGGTCAAAGTTTAACATAGGAATATATAGAGTACATCTTTAAAAATCTACTCCTTAGAAACTAATCAGCCAGGAAAGCTGAAAGTTGTGTGGAAGCATCCTCTATTAGTGTAGATTCAATGTTGTGAAAATCATGACCCCCGGGGGTAGGGTGGGGCTACAATGGGGGGTCGAAGTTTTACATAAGAATATACAGAGTAAATTTTTAAAAATCTTCTTGTCAGAAACTAATCAGCCAGAAAAACTGAAACTTGAATGAAAGCATCCTCAGGTAGTGTAGATTCAAAGTTGTGAAAATCATGACCCCCGGGGGTAGGATGGGGCCACAATGGGGGTCACAGTGTAACATAGGAATATATAGAGTACATCTTTAAAAATCTTCTTCTCAGAAACTAATC…
CL1	scaffold1228	654	1736	165	6.53672	1083	TGGGGCCACAATGGGGGGTCGAAGTTTAACATGAATATATAGAGTAACTCTTTAGAAATCTTCTTCTCAGAAACTAATCGGCCAGGAAAGCTGAAACTTGTGTGGAAGCATCTTCAGGTAGTGTAGATTCAAAGATGTGAAAATCATGACCCCTGGGGGTAGGGTGGGGCCACAATGGAGGGTCGAAGTTTAACATATGAATATAAAAAGTAAATCTTTAAAAATCTTCTTCTCAGAAACTAATCGGCCAGGAAAGCTGACACTTGTGTGGATGCATCCTTAGGTAGTGAAGATTCAAATTTGTGAAAATCATGACCCCCGAGGGTAGGGAGGGGCCACAATAGGGGATCGACGTTTTACATAGGAATATATACAGTAAATCTTTAAAAATCTTCTTCT…
CL1	scaffold1228	454435	455652	166	7.2139	1218	GCTGATTAGTTTCTGAGAAGAAGATTTTTAAAGATTTACTCTATATATATTCCTATGTAAAACTTTAACCCCCCCCCCCCCTTATGTGGCCTCACCCTACCCCCAAGGGTCATGATTTTCACAACTTTAAATCTACACTACCTGAGGATACTTCCCACAAGCTTCAGCTTTCCTGGCTGATTAGTTTCTGAGAAGAAGATTTTTAAATATTTACTCTATATATTCCTATGTAAAACTTTAACACCCCCCCCCCCTTATGGGGCCTCCCCCTCCCCCCCAGGGCCATGATTTTCACAACTTTAAATCTACACTACCTGAGGATCCTTCCCACAAGCTTCAGCTTTCCTGGCTGATTAGTTTCTGAGAAGAAGATTTTTAAAGATTTACTTTATATATTCC…
CL1	scaffold123	181057	181409	172	2.09827	353	GGGGGGGGGGCGACTTTTTACATAAGAATATATAGAGTAAATCTTTAGAAATCTTCTCAAGAAAATTTGGGCAGGAAAGCTGAAACTTGTTTGGAAGCATCGTCAGGTAGTGAGATTTCAAGTTTATTCAAATCATGATTCCCAGGGTAAGGATAGGGTCACAAAGGGGGGGGGGGACAAATTTTTACATATGAATATACAGAGTAAATCTTTAGAAATCCTCTTCTCAAGAACCATTTGGGCAGGAAAGCTGAAACTTGTTTGGAAGCATCTTCAGGTAGTGAGATTTCAAGTTTATTCAAATCATGATTCCCAGGGGAAGGATGGTGTCACAAGGGGCGGGGGAGACAAAT
CL1	scaffold1231	93041	93544	171	2.95555	504	TTTTACATAGGAATATATTGAGTTAATCTTTAAAAATATTCTTCTCAGAAACTAATCAGCCAGAAAAGCTGACACTTGTGTAGAAGCATCCTCAGGTAGTCTAGATTCAAAGTTGTGAAAATCATGACCCCGGGGATAGGGTAGGGCCACAATGTGGGGGGGGGGAGTTAAAGTTTTACATAGGTATATATTGAGTAAATCTTTAAGAATCTTCTTTTCAAAAACTAATCAGTCAGGAAAGCTGACACTTGTGTGGAAGCATCTTCAGGTAGTGTAGATTCAAAGTTGTGAAAATGATTACCCCTGGGGGTAGGGTGTAGCCATATTGGTGGGTCAAAGTTTTACATAGGAATATATTGAGTAAATCTTTTAAAAGTTTTCTTCTCAGAACCTAATCAG…
CL1	scaffold1232	364925	365636	166	4.25137	712	CTGGCTGATTAGTTTCTGAGAAAAAGATTTTGAAAGATTTACTTTATACATTCCTATGTAAAACTTCGACCCCCCAGTGTGGCCCCACCCTATATCCTGGGGTCATGACTTTCACAACTTTGAATCTACAATACCTGAGAATGCTTCCATACAAGTTTCAGCTTTTCCGGCTGTCGTGATAAGATTCTGAGAGGAAGATTTTTTTAAAAATTTACTCTATATATTCCTATGTTAAACTTCAACCCCCCCCCATCTTGGCCCCATCCTACCCCCAGGGGTCTTATTTTCACAACTCTGAATCTACACTACCTGAGGATGCTTTCACACAAGTTTCAGCTTTCCTGGCTGATTATTTTTTGAGAAAAAGATTTTTGAAAATTTACTCTATAGATTCCTATG…
CL1	scaffold1232	392772	393603	165	4.96721	832	ATTAGTTTCTGAGAAGAAGATTTTTAAAGATTTACTCTATATATTACTATGTAAAACGTTGATCCCCATTGTGGCCCAACCCTACCCCCGGGAGTCATGATTTTCACAACGTTGAATTTACACTACCTCAGGATGGTTCCACAAAAGTTTTAGCTTTCCTGGTCGTTTGGTTCATGAGAAGAAGATTTTAAAGATTTACTCTATATATTCCTATGTAAAATTTCGACCCCACCCCATTGTGGCCCGACCCTACCCCTTGGGGTCATGATTTTCACAACTGTGTATCTACACTACCTGAGGATGCTTTCATACAAGTGTCAGCTTTGCTGGCTGATTAGTTTCTGAGAAGAATACTTTTAAAATTAACTATTTATATTCATATGTTAAACTTCGAACCCC…
CL1	scaffold1237	34869	35445	167	3.44444	577	AAAAATCTTCTTCTCAAAAACCATCTAGCCAGAAAAGCTGATACTTGTGTGGAAGCATCCTCAGATAGTGTAGATCTAAGTTTGTTCAAATCATGGTCCCCGGGGGTAAGGTGGGGCCACAATGGGGGGGGGGTCAAAGATTTACATAGGAGTATAAAGAGTTTATCTTTAAAAATCTTCTTCTCAAAAGCCATTTGACCAGAAAAGCTGATACTTGTGTGGAAGCATCATCAGATAGAGTAGATTCAAGTTTGTTCAAATCATGGTCCCCGGGGGTAAGGTGGGGCCACAATGGGGGGGTCAAAGTTTTATATAGGAGTATACAGAGTTAATCTATAAAAATCTTCTTCTCAAAAACCATTTGGCCAGAAAAGCTGATACTTGTGTGGAAGCATCCTC…
CL1	scaffold1241	195324	195828	167	3.05172	505	TGAGAAGAAGATTTGTAGAGATTTACTCTATATATTCCTCTGTAAAAAGTTTACCTTCCCATTGTGGCCCCGTCTTACCATCGGTAGTCATTTTTTTACAACTTTGAATCTACACTATCTTAGGATGCTTCTACACAAGTTTCACTTTTTCAACCATATGGTTATTGAGAAGAAGATTTTTAAAGATTTATTCTATATATTTCTATGTAAAAATTCGACCCCCATTGTGGCCCCACCTTACCCCAGGGTTCATGATTTTCACAACTTAGTATCTTCACTACCCGAGGATGCTACTTCACAAGTGCCAGCTTTCCTGTCCTTACGGTTTATGAGAAGATAATTCTTAAAGATTTACTTTATATATTCCTATGTAAAAAGTCGACCTCTCTTTGTGGCTCC…
CL1	scaffold1244	519752	520165	165	2.52874	414	TTTTAAAGATTTACTCTTCATATTCCTATGTTAACATTCCACCCAAACTCTGGTCCCACCCTACCCCCAGGAATCATGATTTTTACAAATTCGAATCTACACTACCTGAGGGTGCTTCCAAAAAGTTTCAGCCTTCCTGGCTCATTAGTTTCTGAGAAGACGATATTTAAAGATTTACTCTACATATTTCTATGTAGAAATTCGATCCCAAATTGTGGCCCCACTCTACCCCTGGGGGTAATGATTTTTACAACTTTAAATATACACTACTTGGAGCGCTTAAACACAAGTTTCAGCTTTCCTGGATAATTAGTTTCTGAGAAGACGATTTCTAAAGATTAACTCTATATTCCTATTTGGAAATGTGACCCCCCCCCATTGTGGCCCCACGCTACCTCT…
CL1	scaffold1244	519825	520594	168	4.54545	770	TCATGATTTTTACAAATTCGAATCTACACTACCTGAGGGTGCTTCCAAAAAGTTTCAGCCTTCCTGGCTCATTAGTTTCTGAGAAGACGATATTTAAAGATTTACTCTACATATTTCTATGTAGAAATTCGATCCCAAATTGTGGCCCCACTCTACCCCTGGGGGTAATGATTTTTACAACTTTAAATATACACTACTTGGAGCGCTTAAACACAAGTTTCAGCTTTCCTGGATAATTAGTTTCTGAGAAGACGATTTCTAAAGATTAACTCTATATTCCTATTTGGAAATGTGACCCCCCCCCATTGTGGCCCCACGCTACCTCTGGGGGTAATGATTTTCTTAACTTTAAATATACATTGCCTGAGAATGCTTCAATATAAGTTTCAGCTTTTCTGG…
CL1	scaffold1246	10024	11222	166	7.21312	1199	CTGGCTGATTAGTTTCTGAGAAGAAGATTTTTAAAGATTTACTCTATATATTCCTATGTTCAATTTCAACCCCCCATTGTGGCCCCACCCTACGCCCGGGGGTCATGATTTTCACAACTTTGAATCTACACTACCTGAGGATGCTTCCACACCAGTTTCAGCTTTCCTGGCTGATTAGTTTCTAAGAAGAAGATTTTTAAAAATTTACTCTATATACATGTATTCATGTGTCGAACTTCGACCCCTCATTGTGGCCCCACCTTACACCCAGGGGTCATGATTTTCACAACTTTGTATCTACACTACCTTCCACACAAGTTTCAGCTTTCCTGGCTGATTAGTGTTTGAGAAGAAGATTTTTAAAGATTAACTCTTTATATTCCTATGTTAAACTTCAAC…
CL1	scaffold1252	153401	154438	166	6.22599	1038	GCTGATTAGTTTCTGAGAAGAAGATTTTTAAAGATTTACTCTATATATTCCTATGTAAAACTTTAACACCCCCCCCCCCATGTGGCCTCACCCTACCCCCAGGGGTCATGATTTTCACAACTTTGAATCTACACTACCTGAGGATGCTTCCCACAAGTTTCAGCTTTCCTGGCTGATTAGTTTCTGAGAAGAAGATTTTTAAAGATTTACTCTATATATTCCTATGTAAAACTTCAACCCCCCATTGTGGCCCCACCCTACCCCCGGGGGTCATGATTTTCACAACTTTGAATCTACACTACCTGAGGATGCTTCCACACAAGTTTCAGCTTTCCTGGCTGATTAGTTTCTGAGAAGAAGATTTTTAAAGATTTACTCTATATATTCCTATGTAAAACT…
CL1	scaffold1252	329860	331114	166	7.56322	1255	CTGGCTGATTAGTTTCTGAGAAGATTTTTAAAGATTTACCCTATATATTCCTTTGTTAAATTTTGACCCCCCCCCCCCCATTGTGGCCCCACCCTACCCCTGGGGATCATGATTTTCACAACCATGAATCTACACTACCTGAGGATGCTTTCACACACGTTTCAGCTTTCCTGGCTGATTAGTTTCTGAGAAGAAGATTTTTAAAGATTTACTCTGTTTATTCCTATCTAAAACATCGACCTCCCATTGTGGCCCAAACCTACCCCCAGGGTTATGATTTTCACAAATTTGAATCTACACTACCTGAGGATGCTTCCACACAAGTTTCAGCTTTCCTGGCTAATTAGTTTCTGAGAAGAAGATTTTTAAAGATTTACTCTATTTAATCATATGTTAAAC…
CL1	scaffold1253	80905	81501	166	3.46316	597	AATCTACACAACCTGATGATGCTTCCACACAAGTATCAGCTTTCCTGGTTGATAAGTTTCTGAGAAGAAGATTTTAAAAGACTGTTCACAACATACTCCTATGTAAAAATTTGACCCCCCATTGTGGCCCCATCCTACCTCAGGGAGTCATGATTTTCACAACTGTGAATCTACACAACCTGACAATGCTTCCACACAAGTTTCAGCTTTCCTGGCCAAATGGTTCTTCAGAAGAAGATTTTTTAAGGATTTGCTCTATATATGCCTATGTAAAAATTTGACACCCCCCCCCCCATTTTGGCCCCACCCTTACACCAAGGGTCATGAATGATGATTTTCACAACTATGAATCTACACTACCTGAGGATGCTTCCACACAAGTTTCAGCTTTCCTGGCCA…
CL1	scaffold1255	144275	144777	169	2.97701	503	GATTAGTTTCTGAGAAGAAGATTTTTAAAGATTTACTCTAAATATTCCTTTGTTAAACTTTGACACCCCCATTGTGGCCCCACCCTACCCTCAGGGGTCATGATTTTCACAAGTTTGAATCTACACTACCTGAGAATGCTTCCACACAAGTTTCAGCTTTTCTAGCTGATTAGTTTCTGGGAAAAACATTTTTAAAGATTAACTCTATATATTCCTATGTAAAACTTCGACCCCCCCCCCATTGTGGCCTCACCCTACCCCTGGGGGTCATGATTTTCACAACTTTGAATCTATATTACCTGAGGATTCTTCCACACAAGGTCCAGCTTTCCTGGCTGATTAGTTTTTGAGAAGAAGATTTTTAAAGATTTACTCCTCCTATTTTTTTTTTAAACTTTG…
CL1	scaffold1255	171563	172312	165	4.54438	750	CTGGCTGATTAGTTTCTGAGAAGATTTTTAAAGATTTACCCTATATATTCCTTTGTTAAACTTTGACCCCCATTGTGGCCCCACCCTACCCCTGGGGATCATGATTTTCACAACTTTGAATCTACACTACCTGAGGATGCTTTCACACAAGTTTCAGCTTTCCTGACTGATTAGTTTCTGAGAGGAAGATTTTTAAAGATTAACTCTGTTTATTCCTATGTAAAACATCGACCTCCCATTGTGGCCCAAACCTACCCCCAGGGTTATGATTTTCACAAATTTGAATTTACACTACCTGAGGATACTTCTACACAAGTTTCAGCTTTCCTGGCTAATTAGTTTCTGAGAAGAAGATTTTTAAAGATTTACTCTATATAATCATATGTTAAAATTCGACCC…
CL1	scaffold1255	305504	307024	166	9.14773	1521	AAATTTTCAAAAATCTTCTTCTCATGAACCATAAGACCAGGAAAGCTGAAACTTGTGTGGAAGCATCATCTGGTAGTGTAGATTCTAATTTGTGAAAATCATGACCCCCGGGGGTAGGGTGGGGCCACAATGGGGGGTCGAAGTTTTACATAGGAATATACAGAGTAAATCTTTGAAAATCTTCTTCTCATGAACCATAAGACCAGGAAAGCTGAAACTTGTGTGAAAGCATCCTCAGGTAGTGTAAATTCTAATTTGTGAAAATCATTACCCCCGAGGGTAGGGTGGGGCCACAATGGGGGGTCGAAATTTAACATAGGAATATATAGGGTAAATCTTTAAAAATCTTCTTCTCCTGAACCATAAGACCAGGAAAGCTGAAACTTGTGTGGAAGCATC…
CL1	scaffold1258	26852	27226	167	2.26627	375	ATCTTCTTCTCAAGAACCAGAAAGCCAGGAAAGCTGAAACTTGTGTGGAAGCATCCTCAGGTAGTGTAGATTCAAAGTTGTGAAATTCATGAACCCTGGGGGTAGGGTGGGGCCACAATGGGGGGGTCGAAGTTTTACATAGGAATATATAGAGTAAATCTTTAAAAATCTTCTTCTCAGAAACTAAACAGCCAGGAAAGCTGAAACTAGTGTGAAAGCATCCTCAGGTAGTGTAGATTCAAAGTTGTGAAATTCATGACCCCCGGGGGTAGGGTGGGGCACAATGGGGGGTCGAAGTTCTACATAGGAATATATAGAGTAAATCTTTAAAAATCTTCTTCTCAGAAACTAATCAGCCAGGAAAGCTGAAACTAG
CL1	scaffold126	245621	245955	167	2.02395	335	AGAAGATTTTTAAAGATTTACCCTATATATTCCTTTGTTAAATTTTGACCCCCCATTGTGGCCCCACCCTACCCCTGGGGATCATGATTTTCACAACTATGAATCTACACTACCTGAGGATGCTTTCACACAAGTTTCAGCTTTCCTGGCTAATTAGTTTCGGAGAAGAAGATTTTTAAAGATTTCCTCTGTTTATTCCTATGTAAAACATCGACCTCCCATTGTGGCCCAAACCTACCCCCAGGGTTATGATTTTCACAAATTTGAATCTACACTACCTGAGGATGCTTCCACACAAGTTTCAGCTTTCCTGGCTAATTAGTTTCTGAGAAGAA
CL1	scaffold126	555803	556312	169	2.99447	510	TGGCTGATTAGTTTCTGAGAAGATTATTAAAGATTTACTCTATATATTCCTTTGTTAAACTTTGACCCCCCATTGTGGCCCCACCCTACCCCTGGGGATCATGATTTTTACAACTTTAAATCTACACTACCTGAGGACGCTTCCACACAAGTTTCAGCTTTCCTGGCCGATTAGTTTCTGAGAAGATTTTTAAAGATTTACTCTATATTTTCCTTTGTTAAACTTTGAACCCCCCCCCCCCCCATTCTGGCCCAATCCTACCCCCGGGGGTCATAATTTTCACAACTTTGAATCTACACTACCTGAGGATGCTTCACACAAGTGTCAGCTTTCATGGCCGATTAGTTTCTGAGGAGAAATTTTTTTTAAAAGATTTACTCTATATATTCCTATGTTAAA…
CL1	scaffold1264	126913	127496	168	3.46023	584	TTGAATTTTTCACTACCTGACGATGCTTCCACACAAGTTTCATCTTTCCTGGCCAAATGGCTCTTGAGAAGAAGATTTTTAAAGATTTACTCTATTATATATTCCTATGTAACAATTTGACCACCTATTGTGTCCCACCCTACCCCTGGGGGTCATGATTTTCACAACGTTGAATCTTTACTACCTGAGGATGCTTCCACACAAGTTTCATCTTTACTGGCATAATGGCTCTTGAGAAGAAAATTTTAAAGATTTACTCTATTATATATTCCTATGTAAAAATTTGACCACCCATTGTGGACCACCCTACCCCTGGGGGTCATGATTTTCACAACGTTGAATCTTTACTACCTGAGGATGCTTCCATACAAGTTTCAGCTTTACTGGCCTAATGGTTCT…
CL1	scaffold1267	1032844	1033337	164	3	494	GAAAGCTGAAACTTGTGTGGAAGCATTCTCAGGTAGTGTAGATTCCTAGTTGTGAAAATCATGACCCCCGGGGGTATGTTGGGGCCACGATGGGGGCGTGAAGTTTTACATAGGAATATATAGAGTAAATCTTTAAAAATCTTCTTCTCAGAAACTAATAAGCCAGGAAAGCTGAAACTTGTGTGGAAGCATTCTCAGGTAGTGTAGATTCCAAGTTGTGAAAATCATGACCCCGAGGGTAGGGTGGGGCCACAATGGGGGTTGAAGTTTTACATAGGAATAAATAGAGTAAATCTTTAAAAATCTTCTTCTCAGAAACTAATCAGCCAGGAAAGCTGAAACTTGTGTGGAAGCATCCTCAGGTAGTGTAGATTCCAATTTGTGAAAATCATGACCCCG…
CL1	scaffold1276	39273	39972	166	4.19429	700	AAAAATCTTCTTCTCAAGAACCAGAAAGCCAGGAAAGATGAAACTTGTGTGAAAAGCATCCTCAGGTAGTGTAGATTCAAAGTTGTGAAAATCATGACCCCTGGATGTAGGGTGGGGCCACAATGGGGGGTAGTAGTTTTACATAGGAATATATATAGTAAATCTTTAAAAATCTTCTTCTCAGAAACTATTCAGCCAGGAAAGCTGAAACTTGTGTGGAAGCATTCTCAAGAAGTGTAGATTCAAAGTTGTGAAAATCATGACCCCTGGATGTAGGGTGGGGCCACAATGGGGGGTCGTAGTTTTACATAGGAAAATATATAGTAAATCTTTAAAAATCTTCTTCTCAGAAACTATTCAGCCAGGAAAGCTGAAACTTGTGTGGCAGCATCCTCAGGT…
CL1	scaffold1276	53231	53616	167	2.39306	386	TCATGATTTGAACAAACTTGAATTTACCGTACCTCGGGATGCTTCTACACAAGTTTCAGCTTTTCTAGCTGATCGGTTTCTAAGAAGATTTTTTAAAAATTCTCTACGTATTCCTATATCAAAATTTGACCTCTATTGTGGCCCCACCATATCCCCAAGGATCATGATTTGAACAAACTTGAATCTTCCTTACCTGAGGATGTTTCAACGCAAGTTACGCTTTTTCTGACTGATGGATTTCTGAGAAAAAGACTTAAAAATTTAATCTATAATATTCCTATGTAAAAATTGACCCCATTGTGGCCCCTCCCAACATCTGGGGATCTGATTTGAACAAACTTGAATTTTCTCTACCTGAGGATGTTTCCACACAAGTTTAAGCTTTT
CL1	scaffold128	25220	26274	165	6.35227	1055	ACACAAGTGTCAGCTTTACTGGCTGATTAGTTTCTGAGAAGAAGATTTTTAAAGATTTACTCTATATATTCCTATGTAAAACTTCGATCCCCCATTGTGGCCCCACCCTACCCCCGGGGGTCATGATTTTCACAACTATGAATCTACACTACCTGAGGATGCTTCCACACAAGTGTCAGCTTTCCTGGCTGATTAGTTTCTGAGAAGAAGATTTTTAAAAATTTACTCTATATATTCCTATGTAATAAAACTTCGACACCTCATTGTGGCCCCACCCTACCCCTGGGGATCATGAATTTCACAACTATGAATTTACACTACCTGAGGATGCTTCCACACAAGTTTCAGCTTTCCTGGCTGATTAGTTTCTGAAAGGAAGATTTTTAAAGATTTACTTTA…
CL1	scaffold1284	18100	19008	164	5.53179	909	TGGGGCCACAATGGGGGGTCGAAGTTTAACAAATGAATATATAGAGTAAATCTTTAGAAATCTTCTTCTCAAAAACTAATCGGCCAGGAAAGCTGAAACTTGTGTGGAAGCATCTTCCGGTAGTGTAGATTCAAATATGTGAAAATCATGACCCCTGGGGGTAGGGTGGGGCCACAATGGAGGGTCGAAGTTTAACATATGAATATAAAAAATCTTTAAAAATCTTCTTCTCAGAAACTAATCGGCCAGGGAAGCTGACACTTGTGTGGATGCATTCTTAGGTAGTGAAGATTCAAATTTGTGAAAATCATGACCCCCTGGGGTAGGGTGAGGCCACAATGGGGGATCGAAGTTTTACATAGGAATATATAGAGTAAATCTTTAAAAATCTTCTTCTCA…
CL1	scaffold1290	53909	54838	167	5.52198	930	CTGGCTGATTAGTTTCTGAGAAGATTTTTAAAGATTTACCCTATATATTCCTTTGTTAAGCTTTGACCCCCATTGTGGCCCCACCCTACCCCTGGGGATCATGATTTTCACAACTTTGAATCTACACTACCTGAGGATGCTTTCACACAAGTTTCAGCTTTCCTGGCTGATTAGTTTCTGAGAAGAAGATTTTTAAAGAGTTACTCTGTTTATTCCTATGTAAAACATCGACCTCCCATTGTGGCCCAAACCTACCCCCAGGGTTATGATTTTCACAAATTTGAATCTACACTACCTGAGGATGATTCCACACAAGTTTCAGCTTTCCTGGCTGATTAGTTTCTGAGAAGAAGATTGTTAAAAGATTTACTCTATATAATCATATGTTAAAAATTGACC…
CL1	scaffold1293	133014	134534	166	9.14773	1521	AAATTTTCAAAAATCTTCTTCTCATGAACCATAAGACCAGGAAAATTGAAACTTATGTGGAAGCATCATCTGGTAGTGTAGATTCTAATTTGTGAAAATCATGACCCCCGGGGGTAGGGTGGGGCCACAATGGGGGGTCGAAGTTTTACATAGGAATATACAGAGTAAATCTTTGAAAATCTTCTTCTCATGAACCATAAGACCAGGAAAGCTCAAACTTGTGTGGAAGCATCCTCAGGTAGTGTAAATTCTAATTTGTGAAAATCATGACCCCCGAGGGTAGGATTGGGCCACAATGGGGGGTCGAAATTAAACATAGGAATATATAGGGTAAATCTTTAAAAATCTTCTTCTCATGAACCATAAGACCAGGAAAGCTGAAACTTGTGTGGAAGCATC…
CL1	scaffold1299	112852	113384	166	3.19883	533	CTGGCTGATTAGTTTCTGAGAAGAAGATTTTTAAAGATTTACTCTATATATTCCTATGTAAAACATCGACCCCCCATTGTGGCCCCACCCTACCCCCGGGGGTCATGAATTTCACAACTTTGAATCTACACTACCTGAGGATGCTTCCACAAAAGTTTCAGCTTTCTTGGCTGATTAGTTTCTGAGAAGAAGATTTTTAAAGACTTACTCTTTATATTCCTATGTAAAACTTTGACCCCCCCCCATTGTGGCCCCATCCTACCCCCGGGGGTCATGATTTTCACAACTTTGAATCTACACTACCTGATGATGCTTCCACACAAGTTTCAGATTTCCTGGCTGATAAGTTTCTGAGAAGAAGATTTTTAAAGATTTACTCTATATATTCCTATGTAAAAC…
CL1	scaffold1301	147543	148051	165	3.03429	509	CTGGTTGATTAGTTTCTGAGAAGAAGATTTTTAAAGATTTACTCTATATATTCCTATGTAAAACTTTAACACCCCCCCCCCAATGTGGCCCCACTCTACCCCCGGGGATCATGATTTTCACAACTTTGAATCTACACTACCTGAGGATACTTCCACACAAGTTTCAGCTTTCCTGGCTGATTAGGTTCTGAGAAGAAGATTTTTAAAGATTTATTCTATATATTCCTATGTAAAACTTCGACCCCCATTGTGACCCCACCCTACCGCTAGGGATCATGATTTTCACAATTTTGAATCTACACTACCTGAGAATGCTTCCACACAAGTTTCAGCTTTCCTGGCTGATTAGGTTTTGAGAAGAAGATTTTTAAAGATTTTCTCTATACATTCCTATGTAAA…
CL1	scaffold1301	267717	268370	168	3.93023	654	CCTATGTAAAACTTCGACCCCCCATTGTGGCCCCACCCTACCCCTGGGGGTCATGATTTTCACAACTTTGAATCTACACTACCTGAGGATGCTTCCACACAAGTTTCAGCTTTCCTGGCTGATTAGTTTCTGAGAAGAAGATTGTTAAAGATTTACTCTATATATCCCTATGTAAAAGTTTGACCCCCCCATTGTGGCCCCATCCTACCCCCGGGGGTTATGAATTTCACAACATTGAATCTACACTACCTGAGGATGCTTCCACACAAGTTTCAGCTTTCCTGATCTTATGGTTCATGAGAAGAAGATTTTTAAACATTTACTCTGTATATTCCTATGTAAAAGTTCGACCCCCCATTGTGGTCCCACCCTACTTCCGGGGGGTCATGATTTTCACAA…
CL1	scaffold1301	745392	745715	165	2.04848	324	AAGATTTTTCGCTATGTATTCCTATGTAAAATTCGACCCTCCCACTGTGGCCGCACCCTATCCCGGGGATTATGGTTTAAACAAATTTAAATCTACACTACCTGACGATGCTTCTAAACAAGTTACAGCATTTCTGGCCTACTGGTTTTTGTTGAGAAGATTTTTCTCTATGTATTCCTGTGTAAAAATTTCGACCCCCCCCCCCATTGTGGCCCCACCTTACCCCCGGGGATCGTGATTTGAAAAAATTTGAATCTACACTACATGAAGATGCTTCCACTGTTCCAGCTTTTCTGGCTAACTGGTTTTTGCAAAGAAGATTTT
CL1	scaffold1301	1377772	1378698	166	5.58621	927	CTGGCTGATTAGTTTCTGAGAAGATTTTCAAAGATTTACCCTATATATTCCTTTGTTAAACTTTGACCCCCCCCATTGTGGCCCCACCCTACCCCTGGGGATCATTATTTTCACAACTTTGAATCTACACTACCTGAGGATGCTTTCACACAAGTTTCAGCTTTCCTGGCTGATTAGTTTCTGAGAAGAAGATTTTTAAAGAAAAACTCTGTTTATTCCTATGTAAAACATCGACCTCCCATTGTGGCCCAAACCTACCCCCAGGGGTCATGATTTTCACAAATTTGAATCTACACTACCTGAGTATGCTTCCACACAAGTTTCAGCTTTCCTGGCTAATTAGTTTCTGAGAAGAAGATTTTTAAAGATTTACTGTATATAATCATATGTTAAACTTCG…
CL1	scaffold1301	1525114	1526457	166	8.02186	1344	CCAGGAGAGCTGAAACTTGTGTGAAAGCATCCTCAGGTAGTGTAGATTCAAACTTGTGAAAATCATGACCCCCGGGGGAAGGGTGGGGCCACAATGGGGGGTCGAAGGTTTACATATGAATATACAGAGTAAATCTTTAAAAATCTTCTTCTCAGAAACTAATCAGCCAGGAAAGCTGACACTTGTGTGGAAGCATCCTCAGGTAGTGTAGATTCAAAGTTGTGAAAATCATGACCCCCGGGGGTAGGGTGGGGCCACAATGGGGGGTCAAAGTTTAACAAAGGAATATATAGAATAAATCTTTAAAAATCTTCTTCTCAGAAACTAATCAGCCAGGAAAGCTGAAACTTGTATGGAAGTATCTCAGGTAGTGTAGATTCAAAGTTGTGAAAATCATGA…
CL1	scaffold1301	1540831	1541837	167	6.01734	1007	GCTGATTAGTTTCTGAGAAGAAGATTTTTAAAGATTTACTTTATATATTCCTATGTAAAACTTTAACATCCCCCCCATGTGGCCTCACCCTACCCCCAGGGATCATGATTTTCACAACTTTGAATCTACACTACCTGAGGATACTTCCACACAAGTTTCAGCTCTCCTGGCTGATTAGTTTCTGAGAAGAAGATTTTTAAAGATTTACTCTATATATTCCTATGTAAAACTTTGACCCCCAATTGTGCCCCACCCTACCCCCAGGGATCATGAATTTCACAACTTTGAATCTACACTACCTGAGGATGCTACCACACAAGTTTCAGCTTTCCTGGCTGTTTAGTTTTTGAGAAGAAGATTTTTAAAGATTTACTCTATATATTTCTATGTAAAATTTTA…
CL1	scaffold1307	569172	569650	166	2.88823	479	CTGATTAGTGTCTGAGAAGAAGCTTTTTAAAGGTTTACTCTGTATATTCCTATGTTAAACTTAAACCCCCCATTGTGGCCCCACCCTACCCCCGGGGGTCATGATTTCCACAACTTTGAATCTACATTACCTGAGGATGCTTCCACACAAATGCTTTCCTGACTGATTAGTTTCAGAGAAGAAGATTTTTAAAGATTTAATTACTCTATATATTCATGTGTTAAACTTCGACCCCCCATTGTGGCCCCATCCTACCCCCGGGGGTCATAATTTTCACAACTTTGTATCTACACTATCTGAGGATGCTTCCACACAAGTTTCAGCTTTCCTGGCTGATTAGTGTCTGAGAAGAAGACTTTTAAAGATTTACTCTATATATTCCTATGTTAAACATCGACC…
CL1	scaffold1307	570602	571135	166	3.22807	534	CTGATTAGTGTCTGAGAAGAAGCTTTTTAAAGATTTACTCTGTATATTCCTATGTTAAACTTAAACCCCCCATTGTGGCCCCACCCTACCCCCGGGGGTCATGATTTCCACAACTTTGAATCTACATTACCTGAGGATGCTTCCACACAAGTGTTAGCTTTCCTGACTGATTAGTTTCAGAGAAGAAGATTTTTAAAGATTTACTCTATATATTCATGTGTTAAACTTCGACCCCCCATTGTGGCCCCATCCTACCCCCGGGGGTCATAATTTTCACAACTTTGTATCTACACTATCTGAGGATGCTTCCACACAAGTTTCAGCTTTCCTGGCTGATTAGTGTCTGAGAAGAAGATTTTTAAAGATTTACTCTATATATTCCTATGTTAAACTTCGACC…
CL1	scaffold1307	631695	633196	166	9.14857	1502	TATAAATTCCTAAGTAAAACTTTGACCCCCCCCAATGTGGTCTCACCCTACCCCTGGGGGTCATGATTTTCACAACTTGGAATCTACACTACCTGAGGTTGCTTCCACACAAGTTTCAGCTTTCCAGGCTGATTAGTTTCTGAGAAGAAGATTTTTGAAGATTTACTCTAAATATTCCTATGTAAAACTTTGACCCCCCATTGTGGCCCCACCCTACATCCAGGGGTCATGAATTTCACAACTTTGAATCTACACTACCTGAGGATGCTTCCACACAAGTTTCAGCTTTCCAGGCTGATTAGTTTCTGAGAAGAAGATTTTTAAAGATTTATTCTATATATTCCTATGTAAAGCTTCGACCCTCCATTGTGGCCCCACCCTACTCCCAGGGTCATGATT…
CL1	scaffold1309	21259	22120	165	5.17816	862	GCTGATTAGTTTCTGAGAAGAAGATTTTTAAAGATTTACTTTATATATTCCTATGTAAAACTTTAACACCCCCCCCCCCTGTGGCCTCACCCTACCCCCAGGGATCATGATTTTCACAACTTTGAATCTACACTACCTGAGGATACTTCCACACAAGTTTCAGCTTTCCTGGCTGATTAGTTTCTGAGAAGAAGATTTTTAAAGATTTACTCTATATATTTCTATGTAAAACTTCAACCCCCCATTGTGGCCCCAACCTACCCCGGGGGTCATGAATTTCACAACTTTGAATCTACACTACCTGAGGATGCTTCCACACAAGTTTCAGCTTTCCTGGCTGATTAGTTTCTGAGAAGAAGATTTTTAAAGATTTACTCTATATATTCCTATGTAAAACTT…
CL1	scaffold1309	279181	279750	169	3.38418	570	CTGGCTGATTTGTTTCTAAGAAGAAGATTTTTGAAGATTTACTTAATATATTCTTATGTGAAACTTCGATCCCCCAATTGTTGCCAACCCTACCCCGAGGAGGTCATGATTTTCACAACTTTGAATCTACACTGCTTGAGGATGCTTCCAAACAAGTTTCAGCGTTCCTGGCTGATTAGTTTCTTAGAAGAAGATTTTCAAAGATTTACTCTATATATTGCTATATTAAACTCTGACCCCCCATTGTGGCCCCGCCCTACCTCCGGGGATCATGATTTTCACAACTTTGAATCTACACTACTTGAGGATATTCCCACACAAGTTTCAGCTTTCCTGGCTGATTAGTTTCTGAGCGGAAGATTTTTAAAGATTTACTCTATATATTCCTATATAAAACTT…
CL1	scaffold1314	81576	82151	166	3.43333	576	GGGTCATGCCTTTCACAACTTTAAATCTACACTACCTGAGAATGCTTCCACAAAAGTTTCAGCATTCCTGGCTGATTAGTTTCTGAGAAGAAGACTTTTAAATGTTTACTCTATATATTCCTATGTCAAATTTCGATCCCCCGTTGTGGCCCCACCCTTTCCCCAGGAGCCATGATTTCCACAGCTTTAAATTTACACTACCTGAGGATGCTTTCACACAAGTTTCAGCTTTCGTGGCTGAATTGTCTCTGATAAGAAGATTTTTAAAGATTTACTCTATATATTCCCATGTAAAACTTCGATCCCCCCATTGTGCCCCCCCCCCCTATCCCCAGGGGGTCATGATTTTCACAACTTTGAATCTACACTACCTGATGATGCGTTCACATAAGTTTTCGC…
CL1	scaffold1314	138494	138823	167	2.01198	330	CTGGCTGATTAGTTTCTGAGAAGATTTTAGAAGATTTACTCTATATACTCCTTTGTTAAACTTTGACTCCCCATTGTGGCCCAACCCTACCCCCGGGGATCATGATTTTCACAACTTTGAATCTACACTACCTGAGGATGCTCCACACACGTTTCAGCTTTCCTGGCTGATTAGTTTCTAAGAAGAAGATTTTTAAAGATTTACTCTATATATTCATTTGTTAAACTTTGACTCCCCATTGTGGCCCAACCCTACCCCCGGGGATCATGATTTTCACAACTTTGAATCTACACTACCTGAGGATGCTTTCACAGAAGTTTAAGCTTTCCT
CL1	scaffold1315	483090	483753	161	3.99462	664	GAAAGCTGAAACTTGTGTAGAAGCATCCTTAGGAAGTGTAGATTTAAAGATGTGAAAATTATGACCACTTGGGGAAGGATAGGGCCATAATGGGGGGGGGGTGAATTTTTACATTGGAATATATTGAGCAAATCTTTTAAAAATCATCTTCTCAGAAACTAATCAGCCAGGAAAGCTAAATCTTGTGTGGAAGCATCTTCAGGTAGTGTAGATTCAAATTTGTGAAAATCATGACCCCTGGAGGTAGGATGAGGCCACAATAGGGGGTCAAAATTTTACATAGGAATATATAGGGTATATCTTACAAAATCTCCTTCTCAGAAATTAATCAGCCGATAAAGCTGAAACTTGTTTGGAAGCATCCTCTGGTAGTGTAGATCTAAAGTTGTGAAAATCATG…
CL1	scaffold1315	602877	603462	165	3.53933	586	GGTGGGGCCACAATGGGGGGGTCGAAGTTTAACAAATGAATATATAGAGTAAATCTTTAAAAATCTACTTCTCAGAAACTAATCGGCCAGGAAAGCTGACACTTGTGTGAAAGCATTCTCTGGTAGTGTAGATTCAAAGTTGTGAAAATCATGACCCCTGTGGATATGGTGGGGCCACAATGGGGGTCGAAGTTTAACATATGAATATAAAAAGTTAATCTTTAAAAATCATCTTCTCAGAAACTAATCGGCCAGGAAAGCTGAGACTTGTGTGGAAGTATCCTCAAGTAGTGTAGATTCAAGTTTGTGAAAACATGACCCCTGGGGGTAGGTTTGGGCCACAATGGGAGGTCGATGTTTTACATAGGAATAAACAGAGTAAATCTTTAAAAATCTTCT…
CL1	scaffold1315	614141	614718	164	3.48823	578	GGAAAGCTGAAACTTGTATGGTAGCATCCTCAGGTATTGTAGATTCAAAATTGTGAAAATCATGACCCCAGGGGTAGGGTGGGGCCACAATGGGGAGTCGAAGTTTTACATAGGAATATATAGAGTAAATCTTTAAAAATCTTCTTCTCAGAAACTAATCAGCCAGGAAAGCTGAAACTTGTGTGGAAGCATCCTCAGGTAGTGTAGATTCAAAGTTCTGAAAATCATGACCCCTGGAGGTAGGATGGGGCCACAATGGAGGGTCAAAGTATTACATAGGAATATATAGAGTAAATCTTTAAAAATCTTCTTCTCAGAAACTAATCGGCCAGGAAAGCTGAAACTTGTGTGGTAGCATCATCAGGTAATGTAGATTCAAAATTGTGAAAATCATGACCC…
CL1	scaffold1327	98572	99122	165	3.32335	551	AGGGTGGGGCCACAATGGGGGGTCGAAGTTTAACAAATGAATATATAGAGTAAATCTTTAAAAATCTTCTCCTCAGAAACTAATCAGCCAGGAAAGCTGAAACTTGTGTGAAAGCATCATCAGGTAATGTAGATACAAATTTGTGAAAATCATGATCCCCGGAGGTAGGGTTGGGCCACAATGAAGGATCGAAGTTTTACATAGGAATATATAGAATAAATCTTTAAAAATCTTCTTCTCAGAAACTAATCGGCCAGGAAAGCTGACACTTGTGTGGAAGGATCCTCAGGTAGTGTAGATTCAAAGTTGTGAAAATCATGACCCCCGGGGTACGGTGAGGCCACAATGGGGGATCGAAGTTTAACATAGGAATATATAGAGTAAATCTTTAAAAATCTT…
CL1	scaffold1328	322454	323177	170	4.26257	724	TATTCTCAGGTAGTGTAGATTCAAAGTTGTGAAATCATGACCCCAAAGGTAGGGTGGGGCTATAATGGGGGGGGGGTCAAAGGTTAACATAGGAATATATAGAGTAAATCTTTAAAAATCTTCTTAGAAACTAATCAGCCAGGAAAGCTGAAACTTGTGTGCAAGTATTCTCAGGTAGTGTAGATTCAAAGTTGTGAAAATCATGACCCCAAAGGTAGGGTGGGGCTATAATGGGGGGGGGGTCAAAGTCTAACATAGGAATATATAGAGTAAATCTTTTTAAAAATCTTCTTCTCAGAAACTGATCAACCAAGAGAGCTGAAACTTGTGCGGAAGCATTCTCAGGTAGTGTAGATTTACAGTTGTAAAAATCATCATCCCTATGGGGAGAGTAGGGCC…
CL1	scaffold1329	58664	59572	165	5.51744	909	GGGCCAAAATGGGGGTAAAAGTTTAACAAATGAATATATAGAGTAAATCTTTAAAAATCTTCTCCTCAGAAATTAATTAGCCAGGAAAGCTGAAACTTGTGTGGAACCATCCTCAGGTAGTGTAGATTCAAAGTTGTGAAAATCATGACCCCCGGGGGTAGGATGGGGCCACAATGGGGGATCGAAGTTTAACATTTGAATACATAAAGTAAATCTTTAAAAAATTTCTTCTCAGAAACTAATCGGCCAGGAAAGCTGACACTTGTGTGGAACCATCCTCAGGTAGTGTAGATTCAAAGTTGTGAAAATCATAAACCCCGGGGTAGGATGGGGCCACAATGGTGGGTCGAAGTTTTACATGGAAATATATACATTAAATCTTTAAAAATCTTCTTCTCA…
CL1	scaffold1329	218288	218650	170	2.16959	363	GCTGATTAGTTTCTGAGAAGAAGATTTTAAAGATTTACTCTATATATTCCTATGTAAAACTTCGACCCCCTCCCCCATTGTGGCCCCACCCTACCCTCGGGGGTCATGATTTTCACAACTTTGAATCTACACTACCTGTGGATGCTTCCGCACAAGTTTCAGCTTTCCTAGCTGATTAGTTTCTGAGAAGAAGATTTTAAAGATTTACTCTATATATTCCTATGTAAAACTTCGACCCCCCAATGTGGCCTCACCCTACCCCCAGGGATCATGAATTTCACAACTTTGAATCTACACTACCTGAGGATGCTTCCACACAAGTTTCAGCTTTCCTGGCTTATTGGTTCTTGAGAAGAAGATTTT
CL1	scaffold1333	59309	60271	169	5.73224	963	CCCATTGTGGCCCCACCCTACTCCCGGGGGTGTCATTATTTTCACAACTTTGAATCTACACTACCTGAATATGCTTCCACACAAGTTTCAGATTTCCTGGCTGATTAGTTTCTGAGAAGAAGATTTTTAAAGATTTACTCTATATATTCTTATGTAAAACTTCAACCCCCCATTATGGCCCCACCCTACCCCCGGGGGTCATAATTTTCACAACTTTGAATCTACACTACCTTAGGATGTTTCCACACAAGTTTCAGCTTTTCTGGCTGGTAAGTTTCTGAGAAGAAGATGTTTAAAGATTTACTCTATATATTCCTATGTAAAACTTTGACACCCCGCCCCATTGTGGCCCCACCCTACCCCCGAAGGTCATGATTTTCACAACTTTGAATCTACACT…
CL1	scaffold1337	247840	248869	165	6.22807	1030	AGTAAATCTTTAAAAATCTTCTTCTCAGAAACTAATCAGCCAGGAAAGCTGAAACTTGTGTGAAAGCATTCTCAGGTAGTGTAGATTCATAGTTGTGAAAATCATGACCCCCGGGGGCAGGGAGGGGCCACAATGCGGAATCGAAGTTTTACATAGGAATATATAGAGTAAATCTTTAAAAATCTTCTTCTCAGAAACTAATCAGCCAGGAAAGCTGACACTTGTGTGAAAGCATCCTCAGGTAGTGTAGATTCAAAGTTTTGAAAATCATGATCCCCCGGGGTAGGGTGGGCCACAATGGGGGGCCAAAGTTTTACATAGGAATATAGAGAGTAAATCTTTAAAAATCTTCTTCTCAGAAACTAATCAGCCAGTAAAGCTGACACTTGTGTGGAAGCA…
CL1	scaffold1337	324893	325572	166	4.18452	680	GATGCTTTCACACAAGTTTCAGCTTTCCTGGCTGATTAGTTTCTGAGGAGAAGATTTTTAAAGATTTACTCTATATATTCCTATGTTAAACTTTGACCCCCCATTGTGGCCCAAACCTACCCCCGGGGGTTATGATTTTCACAACATTGAATCTAGACAACCTGAGGATGCTTCCACACAAGTTTCAGCTTTCCTGATTTTATGGTTCATGAGAAGAAGATTTTTAAAGATTTACTCAATATATTCGACCCCCCACTGTGGCCCCACCCTACCCCCGGGGATCATGATTTTCACAATTTTGTATCTACACTACCTGAGGATGCTTCCACACAAGTTTCAGCTTTCCTGGCTGATTAGTTTCTGAGGAGAAGATTTTTAAAGATTTACTCTATATATTCC…
CL1	scaffold1345	286653	287587	166	5.58757	935	GGTAGGGTGGGGCCACAATGGGGTGGTCGAAGTTTTACATAGGAATATATAGAGTAAATCTTTAAAAATCTTCTTCTCAGAAACTAATCAGCCAGGAAAGCTGAAACTTGTGTGGAAGCATCCTCAGGTAGTGTAGATTCAAAGTTGTGAAAATCATGACTCCCAGGGGTAGGGTGGGGCCACAATGGGGTGGTCGAAGTTTTACATAGGAATATATAGAGTAAATCTTTCAAAATCTTCTTCTCAGAAACTTATCAGCCAGGAAAGCTGAAACTTATGTGGAAGCGTCCTCAGGTAGTGCAGATTCAAAGTTGTGAAAATCATGATCCCTGGGGGTAGGGTGGGGCACAATGGAGGGTCGAAGTTTTACATAGGAATATATAGAGTAAATCTTTAAAA…
CL1	scaffold1345	388395	389272	166	5.24444	878	CTGGCTGATTAGTTTCTGAGAAGAAGATTTTAAAAGATTTACTCTATATATTCCTATGTAAAACTTTAACACCCCCCCCCCCCCAATGTGGGCTCACCCTACCCCCAGGGATCATGTTTTCACAACTTTGAATCTACACTACCTGAGGATACTTCCACACAAGTTTCAGCTTTCCTGGCTGATTAGTTTCTGAGAAGAAGATTTTTAAATATTTACTCTATATTTTCCTATGTAAAACTTCGACCCCCCATTGTGGCCACACCCTACCCCCAGGGGTCATGATTTTCAAAACTTTGAATCTACACTACCTGAGGATGCTTCCACACAAGTTTCAGCTTTCCTGGCTGATTAGTTTCTGAGAGAAGATTTTTAAAGATTTACTCTATATACTCCTATGTA…
CL1	scaffold1349	9254	10329	164	6.35204	1076	TCATGATTTTCATAATTTTGTATCTACACTACCTGAGGATGCTTCCACACGTTTCAGCTTTCCTGGGTGATTAGTTTCTGAGAAAAAGTTTTTTAAAGATTTACTCTTATATATTCCTATATTAATTTTTGACCCCCTCCCCCATTGTGGCCCCAACCTACTCCCAGGGTTGTCATTAATTTTACAATTTTGAATCTATACTATCTGAGGATGCTTCCACACAAGTTTCAGCTTTCCTGGCTGATTAGGTTTTGAGAGGAAAACTTTTAAAGATTTACTCTACATATTCCGATGTAAAACTTCTACACCCCATTGTGGCCCCACCCTACCCCCGGAGGTCACGGTTTTTACAACTTTGAATTTAAACTACCTGGGAATGCTTCCACACAAGTTTCAGCT…
CL1	scaffold1350	39732	40478	164	4.46073	747	CCCCCACTGTGGTCCCACTTTACCCCATGTGTCACGATTTTAATATCTTTGAATCTACACTACCTGAAAATGCTTCCACACAAGTTTCGGCTCTCCTAGCTGATTAGTTTCTAAGAAGAAGAATTTTAAAGATTTACTCTATATATGCCTTTGTAAAAGTTTGACCCCCATTGTGGCCCCACTTTACCCCCATGTGTCACGATTTTACAACTTTAGATCTACACTACCTGACAATGCTTCCAACCGAGTGTCAGATTTCCTGGCTGGTTAGTTTCTAAGAAGCAGATTTTTAAAGATTTACTCTGTATATTCCTATGTAAAATTTCAACCCCCCCCCCCCATTGTGGCCCCACCCTACCCCCGGGGGTCATGATTTTCACAACTTTGAATCTACACTAC…
CL1	scaffold1352	54325	54812	171	2.88136	488	TCTGGCTGATTAGTTCTGAGAAGAAGATTTTTAAAGATTTACTCTATATATTCCTAAGTAAAACTTGGACCCCCCCCCCCATTGTGGCCCAATCCTATATCGGGAGGTCATGATTTTCACAACTTTGAATCTACACAACCTGAGGATGCTTCCATACAAGTTTCAGCTTTTCTGACTGATTAGTTTCTGAGAAGAAGTTTTTTAAAGATTTACTCAATATATTCCTATGTAAAAGTTCGACCCCCCCCCCCCCATTGTGGCCCCATCCTACCCCTGGGGGTCATGATTTTCACAAATTGCAATCAACTTTACCTGAGGATGCTTCCACACAAGTTTCAGCTTTGCTGGCTGATTAGTTTTTGAGAAGAAGTTTTTTAAAGATTTATTCAATATATTCCT…
CL1	scaffold1355	62823	63101	145	2.0069	279	ACTTGTGTTGAGGCATCCTCAGGTAGTGTAGATTCCAAGTTGTGAAATGCATGACCCCCGGGGGTAGGGTTGGGCCACAATGAGGGGGGGGTCGAAGTTTTACAACGGAATATATATAGTAAAACTTTAAAAATCTTCTTCTCACTTGTGTGGAAGCATCCTCAGGTAGTGTAGATTCAAAGTTGTGAAAATCATGAAACAGGGTGGGGTCACAATGGGGGGGGGGGTCGAAGTTTTACATGGGAAATATGGAGTAAATCTTTAAAAATCTTCTTCTCA
CL1	scaffold1355	62966	63460	171	2.92655	495	ACTTGTGTGGAAGCATCCTCAGGTAGTGTAGATTCAAAGTTGTGAAAATCATGAAACAGGGTGGGGTCACAATGGGGGGGGGGGTCGAAGTTTTACATGGGAAATATGGAGTAAATCTTTAAAAATCTTCTTCTCAGAAACTAATCAGCCAGGAAAGCTGAAACTTGCGGGAAGCATCCTCAGGTAGTGTTGATTCAAAGTTGTGAAAATAATGATCCCTTGGGGTAGGGTGAGGCCACATTAGGGGGGGGGGGGGTTAAAATTTTACATAAAAATATAAAGAGTAAATCTTTAAAAATCTTCTTCTCAGAACCTAATCAGCCAGGAAAGCTGAAACTTTTGTGGAAGCATCCTCAGGCAGTGTAGATTCAAAGTTGTGAAAATCATGATCCCTGGGGT…
CL1	scaffold1358	92362	92911	173	3.22599	550	AAATTTTCAAAAATCTTCTTCTCAAGAACCAGAAAGCCAGGAAAGCTGAAACTTGTGTGGAAGCATCCTCAGGTAGTGTAGATTCAAAGTTGTGAAATTCATGACCCCCGGGGGTAGGGTGGGGCCACAATGGGGGGTCGAAGTTTTACATAGGAATATATAGAGTAAATCTTTAAAAATCTTCTTCTCAGAAACTAATCAGCCAGGAAAGCTGAAACTTGTGTGGAAGCATCCTCAGGTAGTGTAGATTCAAAGTTGTGAAAATCATGATCCCTGGGGGTAGGGTGAGGCCACATTGGGGGGTGGGGTGTTAAAGTTTTACATAGGAATATATAGAGTAAATCTTTAAAAATCTTCTTCTCAGAAACTAATCAGCCAGGAAAGCTGAAACTTGTGTGG…
CL1	scaffold1359	228803	229526	166	4.31638	724	GCTGATTAGTTTCTGAGAAGAATATTTTTTAAAGATTTACTCTTTATTCCTATGTAAAACTTTAACACCCCCCCCCCCCTATGTGGCCTCACCCTATCCCCAGGGGTCATGATTTTCTCAACTTTGAATCTACACTACCTGAGAATACTTCCCACAAGTTTCAGCTTTCCTGGCTGATTAGTTTCTGAGAAGAAGATTTTTAAAGATTTACTCTATATATTCCTATGTAAAACTTCGACCCCCCATTGTGGCCCCAACCTAACCCCAGGGGTCATGATTTTCACAACTTTGAATCTACATTACTTGAGGATGCTTCCACACAAGTTTCAGCTTTCCTGGCTGATTAGTTTCTGAGAAGAAGATTTTTAAAGATTTCTTCTATATATCCCTATGTAAAAC…
CL1	scaffold1359	238544	239403	163	5.23333	860	CTGATTAGTTTCTGAGAAGATTATTTTAAATATTTACTCTATATATTCCTATGTAAAATTTCGACCCCCCATTGTGGCCACACCTTACCCCCTGGGGTCATGATTTTCACAACTTTGAATCTACACTACCTGAGGATGCTTTCACATAAGTGTCAGCTTTCCTGGCTGATTAGTTTCTGAGAAGATTTTAAAAGAATTACTCTATATATTCCTATGTAAAACTTCGATCCCCCATTGTGGCCCCACCCTACCCCCGGGGGTCATGATTTTAACAACTTTGAATCTACAATTTCTGAAGATGCTTTCACACAAGTTTCAACTTTGCTGGCTGATTAGTTTCTGAGAAGAAGATTTTTAAAGATTTACTCTTAATATTTCTATGTTAAAATTCGACCCCCA…
CL1	scaffold1362	454939	455788	166	5.12791	850	CCCCCCATTGTGGGCCCACCCTACCCCTGGGGATCATTATTTTCACAACTTTGAATCTACACTACCTGAGGATGCTTTCACACAAGTTTCAGCTTTCCTGGCTGATTAGTTTCTGAGAAGAAAATGTTTAAAGATTTACTCCGTTTATTCCTATGTAAAACATCGACCTTCGATTGTGGCCCAAACCTACCCCCAGGGGTCATGTTTTCACAAATTTGAATCTACACTACCTGAGGATGCTTCCACACAAGTTTCAGTTTTCCTGGCTGGTTTCTGAGAAGAAGATTTTTAAAGATTTACTCTATATAATCATATGTTAAACTTCGACCCCCCATTGTGGCCCCAACCTACCCCCAGGGGTTATTATTTTCACAACTTTGAATCTACACTACCTGAGGA…
CL1	scaffold1362	484690	485085	169	2.39766	396	CGAAGTTTTACATAGGAATATATAGAGTAAATCTTTGAAAATCTTCTTCTCAGAAACTAATCAGCCAGGAAAGCTGAAACTCGTGTGGAAGCATCCTCAGGCAGTGTAGATTCAAAGTTGTAAAAATTATTATCCCTGGGGGTAGGTTGGGGCTCAATGGGGGGGTCGAAGTTTAACATAGGAATATATAGAGTAAATATTTAAAAATCTTCTCAGAAACTAATCAGCCAAGAAAGCTGAAACTTGTGTGGAAGTATCCTCAGGTAGTGTAGATTCAAAGTTGTGAAAACATGACCCCCGGGGGTAGGGTGAGCCATTATGGGGGGTAGTTAATGTTTTACATAGGAATATATAGAGTAAATCTTTAAAATCTTCTTCTCAGAAACTAATCAGCCA
CL1	scaffold1362	823614	823992	173	2.23699	379	TAAATCTTTAAAAATCTTCTTCTCATAAAGTAGTCAGCCAGGAAAGCTGAAACTTGCATGTGGAAGCATCCACAGGTAGTGTAGATTGAAAGTTGTGAAAATCATGACCCCCAGGGTTAGGGTGGGGCACAATGGTGGGTCCAAGTTTTACATAGGAATATATAGAGTATATCTTTAAAAATCTTCTTCTCAGAAACTAATCAGCCAGGAAAGCTGAAACTTGTGTGGAAGCATCCTCAGGTAGAGAAAATTCAAAGTTGTGAAAAATCATGATCCCTGGGGGTAGGGTGGGGCCACATTGGGGGGGGGGTTAAAGTTTTACATAGGAATATATAGACTAAATCTTTAAAAATCTTCTTCTCAGAAACTAAGCAGCCAG
CL1	scaffold1362	867768	869962	166	13.3372	2195	CCAGGCAAGCTGAAACTTGTATTGAGGCATCCTCAGGTAGTGTTAATACAAAATTGTGAAAATCATGACCCCCGGGGGTAGGGTGGGGCCACAAAGGGGGGTCGAAGTTTAACATGAATATATAGAGTATATCTTTAAAAATCTTCTCAGAAACTAATCAGCCAGGAAAGCTGACACTTGTGTGGAAGCATCCTCAGGTAGTGTAGATACAAAGTTGTGAAAATCATGACCCCCGGGGGTAGGGTGGGGCCACAATGGGGGGTCGAAGTTTTACATAGGAATATATAGAGTAAATCTTTAAAAATCTTCTCCTCAGAAACTAATCAGCCAGGAAAGCTGAAACTTGTGTGAAAGCATCCTCAGGTAGTGTAGATTCATAGTTGTGAAAATCATGGCCCC…
CL1	scaffold1369	7669	8228	166	3.38095	560	CACTACCTGAGGATGCTTCCACACAAGTTTCAGCTTTCCTGGTCTTATGGTTCATGAGAAGAAGATTTTTAAAGATTTACTCTATATATTCCTATGTTAAATTTCGACCCCCCATTGTGGCCCCACCCTACCCCTGGGGGTCATGAATTTCACAAATTAGAATCTTCACTACCTGAGGATGCTTCCACACAAGTTTCAGCTTTCCTGGTCTTATGGTTCATGAGAAGAAGATTTTTAAAGATTTACTCTATATATTCCTATGTTAAATTTCGACCCCCCATTGTGGCCTCACCCTTCCCTCGGGGGTCATGATTTTCACAAATTAGAATCTACACTACCTGATAATGCTTCCACACAAGTTTCAGCTTTCCTGGCCGATTAGTTTCTGAGGAGAAGATT…
CL1	scaffold1372	366909	367395	166	2.93452	487	TGTGGCCCCACCTACCCCCAGGGATCATGATTTTCAAAACTCTGAATCTACACTACCTGAGGATACTTCCACACAAGTTTCAGCTTTCCTGGCTGATTAGTTTCTGAGAAGAAGATTCTTAAAGATTTTTCTCTATATATTCCTATGTAAAACTTCGACCCCCCATTGTGCCCCACCCTACCCCCGGGGGTCATGATTTTCACAACTTTGAATCTACACTACCTGAGGATGCTTCCACACTAGTTTCAGCTTTCCTAGCTGATAAATTTTTGGGAAGAAGATTTTTAAAAATTTACTCTATATTTTCCTATGTAAAACTTCAACCCCCCATTTTGGCCCTACCCTACCCCCAAGGGGTCATGATTTTCACAACTTTGAATCTACACTACCTGAGGATGC…
CL1	scaffold1376	14933	15370	172	2.58857	438	GGGGGGTCATTATTTTCACAACTTTGAATCTACACTACCTGAGGATGCCTCCCCACAAGTTTCAGCTTTCCTGGCTGATTGGTTTCTGAGAAGAAGATTTTTAAAGATTTACTCTATATATTCCTTTGTTAAACTTTGACCCCCCCATTGTGGCCCCACCCTACTCCTGGGGGTGTCATTGTTTTCACAACTTTGAATCTACACTACCTGAGGATGCTTCCACACAAGTTTCAGCTTTCCTGGCTGATTAGTTTTTGAGAAGAAGATTTTTAAGATTTACTCTTCATGTTCCTATGTTAAACTTTGGCCCCCCCCCCCATTGTGGCCAAACCCTACTCCCGGGGATCATGATTTCACAACTTTGAATCTACACTACCTGAGGATGCTTCCATACAAGTT…
CL1	scaffold1388	26351	27164	166	4.81959	814	AAATCTTTAAAAATCTTCTTCTCAAGAACCATTTGGCCAGGAAAGCTTAAACCTCTTTGGAAGCATCCTCAGGTAGTGCAGATTTAAATTTGACAATTATGACCCCCAGGGGTAGGGTGGGGCCACAATTGGGGGTCGAATTTAACATAGGAATATAAATACATGTAGTAAATCTTTTAAAATCTTTTCAAGAATCAATTGATCAGGAAAGCTTAAACTTGTGTGGAAGCATCCTCAGGTAGTGTAGATTCAAAGTTGTGAAAATCATGACTCCCGGGAGTATGGTGGGGCCACAATGAGTGGGGTCGAATTTTTACATAGGAATATATAAAGTAAATCCTTAAAAATCTTCTTCTCAGAAACCAATCAGTTAGAAAAGCTGAAACTTATGTGGAGACA…
CL1	scaffold1397	27844	28207	166	2.2071	364	TTAGTTTCTGAGAAGAAGATTTTTACAGATTTACTCTAGATATTCCTATGTAAAACTTCGAACCCCCATTGTGGCCCCACCCTACCCCCGGGGGTCATGAATTTCACAACTTTGAATCTACACTACCTGAGGATGCTTCCACACAAGTTTCAGCTTTCCTGGCTGTTTAGTTTCTGAGAAGAAGATTTTTAAAGATTTACTCTATATATACCTATGTAAAACTTCGAACCCCCATTGTGGCCCCACCCTACCCCCGGGGGTCATGAATTTCACAACTTTGAATCTACACTACCTGAGGATGCTTCCACACAAGTTTCAGCTTTCCTGGCTTTCTGGTTCTTGAGAAGAAGATTTTTGAAAATTT
CL1	scaffold1399	30548	30922	167	2.25444	375	TTAACAAATGAATATATAGAGTAAATCTTTAAAAATCTTCTTCTCAGAAACTAATCAGCCAGGAAAGCTAAAACTTGTGTGAAAGCATCATCAGGTAATGTAGATTCAAATTTGTGAAAATCATGACCCCCGGGGGTAGGGTGGGGCCACAATGGGAGATCAAAGTTTAACATAGGAATATATATAGAGTTAATCTTTAAAAATCTTTTTCTCAGAAACTAATCGGCCAGGAAAGCTGACACTTGTGTGGAAGCATCCTCAGGTAGTGTAGATTCAATATTGTAAAAATCATGACCCCCGGGGGTAGGGTGGGGCCACAATGGGGGGTCAAAGCTTAACAAAGGAATATATAGGGTAAATCTTTAAAAATCTTCT
CL1	scaffold1399	105771	107504	169	10.2299	1734	AAATTTTCAAAAATCTTCTTCTCAAGAACCAGAAAGCCAGGAAAGCTGAAGCTTGTGTGGAAGCATCTTCAAGTAGTGTAGATTCAAATTTGTGAAAATCATGACCCCCAGGGGTAGGGTGGGGCCACAATGGGGGGGTCAAAGTTTTACATAGGAATATATAGAATAAATCTTTGAAAATCTTCTTCTCAGAAACTAATCAGCCAGGAAAGCTGAAACTTGTGTGGAAGCATCTTCAAGTAGTGTAGATTCAAAGTTGTGAAATTCATGACCCCCGAAGGTAGGGTGGGGCCACAATGGGGGGGGGGTCGAAGTTTTACATAGGGATATATAGAGTAAATCTTTCAAAATCTTCTTCTCAGAAACTAATCAGCCAGGAAATCTGAAACTTGTGTGGAA…
CL1	scaffold1402	281033	282281	166	7.54762	1249	CTGGCTGATTAGTTTCTGAGAAGATTTTTAAAGATTTACCCTATATATTCCTTTGTTAAATTTTGACCCCCCCATTGTGGCCCCACCCTACCCCTTGGGATCATGATTTTCACAACCATGAATCTACACTACCTGAGGATGCTTTCACACACGTTTCAGCTTTCCTGGCTGATTAGTTTCTGAGAAGAAGATTTTTAAAGATTTACTCTGTTTATTCCTATCTAAAACATCGACCTCCCATTGTGGCCCAAACCTACCCCCAGGGTTATGATTTTCACAAATTTGAATCTACACTACCTGAGGATGCTTCCACACAAGTTTCAGCTTTCCTGGCTAATTAGTTTCTGAGAAGAAGATTTTTAAAGATTTACTCTATTTAATCATATGTTAAACTTCGAC…
CL1	scaffold1403	317454	317898	169	2.67442	445	CCCCGGGGGTCATGATTTTCACAACTTTGTATCTACACTACCTGAGGATGCTTCCACACAAGTGCCAGCTTTCCTGGCTAATTAGTTTCTGAGGAGAAGATTTTTAAAGATTTACCCTATATATTCCTTTATAAAACTTTGATCCCCCATTGTGGTTCCACCCTACCCCCGGGGGTCATGATTTTCACAACTTTGAATCTACACTATTTGAGGATGCTTTCACACAAGTGTCAGCTTTCCTGGCTGATTAGTTTCTGAGAAGAAGATTTTTTAAGATTTACTCTATATATTCCTATGTAAAATTTCGATCCCCCATTGTGGCCATACCCTACCCCCGGGGGTAATGATTTTCGGAAATTAGAATTTACACTACCCGAGGATGCTTCCACACAAGTTTCC…
CL1	scaffold1415	22751	23666	166	5.54438	916	AGGGTGGGGCCACAATGGGGGATCGAAGTTTTACATAGGAATATATACAGTATATCTTTAAAAATCTTCTTCTCAGAAACTAATCAGCCAGGAAAGCTGACACTTGTGTGGATGCATCCTCAGGTAGTGTACATTCATAGTTCTGAAAATCATGACCCCCGGGGGTAGGGTGGGGCCACAATGGGGGATCGAAGTTTTACATAGGAATATATACAGTATATCTTTAAAAATCTGCTTCTCAGAAACAAATCAGCCAGGAAAGCTGACACTTGTGTGGATGCATCCTCAGGTAGTGTAAATTCAAAGTTGTGAAAATCATGACCCCCGGGGGTAGGGTGGGGCCACAATGGGGGATCGAAGTTTAACATATGAATATATAGTGTAAATCTTTAAAAATCT…
CL1	scaffold1417	58910	59336	173	2.49153	427	ACCCCCCATTGTGGCCCAACCCTACCCTACGGGGATGATGACTTGAGCAAACTTGAATCATCCCTACGTAAGGATGCTTCCACACAAGATTCAGCTTTCCTGGCTGATTAAGTTCTGAGAAAAATATTTTAAAGGTTTACTCAATATATTCCTACGTAAAAGATCGACCCCACCCCCCTTTGTGGCCAAACCCTACCCTCTGAGGATCATGATTTAAACAAACTTAAATCTACCCTACCTGAGGATGTTTCTACACAAGGTTAAACTTTCCTGGCTGATTAATTTATGAGAAGAAGATTTTGAAGATTTACTGTATATATTCCTATGTAAAAATTCTACCTTCGCCCCACCTGTTGTGGCCCCACCCTTCTTGTGGGGGTCATGATTTGAACAAACTTG…
CL1	scaffold142	213411	214121	166	4.1828	711	CTGGCTGATTAGTTTCTGAGAAGAAGATTTTTAAAGATTTACTCTATATATTCCTATGTAAAACTTTAACCCCCCCCCCCCAATGTGGCCCCACCCTACCCCCGGGGTTCGTGAATTTCACAACTTTGAATTTACACTACCTGAGGATACTTCCACACAAGTTTCAGCTTTCCTGGCTGATTAGTTTCTGAGAAGAAGATTTTTAAAGATTTACTCTAAATATTCCTATGTAAAACTTCGACCCCCCATTTTGGCCCCCATCCTACCCCCGGGGTTCGTGAATTTCACAACTTTGAATCTACACTACCTGAGGATACTTCCACACAAGTTTCAGCTTTCCTGGCTGATTAGTTTCTGAGAAGAATATTTTAAAAGATTTACTCTATATATATTCCTATG…
CL1	scaffold142	425134	425491	174	2.11429	358	AGAAAGCTGAAACTTGTGTGGAAGCATTCTCATGTATTAAAGATTCAAAGTTGTGAATATCATGAGCCCTGGGGGTAGGGTCTGGCCACAATGGGGGGGGGTCAAAATTTTACATAGGAATATATTTAGTAAATCTTTAAAAATCTTCTTCTCAGAAACTAACAGTCAGAAAGCTGAAAATTGTGTGGAAGCATTCTCAGTTAGTGTAGATTCAAAGTTGTGAAAATCATGACCCCCGGGGGTAGGGTGGGACCACAATGGGGGGGGGTGTCGAAGTTTTACATAGGAATATATTGAGTTAATCTTTAAAAAATCTTCTCCTCATGATACAATCAGCCAGGAAAGCTGAAACTTGTGT
CL1	scaffold142	617654	619370	166	10.3164	1717	ACTTTGTATCTACACTACCTGACGATGCTTCACAGAAGTTTCAACTTTCCTGGCTGATTAGGTTCTGAGAAGAAGATTTTTAAAGATTTACTCTATATATTCCTATGTTAAATTTTGACACCCCTTTGTGGCCTTACCCTACCCCCGGGGGTCTTGATTTTCACAACTTTGAATTTACACTACCTGAGGATGCTTCAACACAAGTGTCAGCTTTGCCGGCTGAATAGTTTCTGAGAAGAGGATTTTTAAAGATTTACTCTATATATTCCTAGGTAAAACTTCTATCCCCCATTGTGGCCCCACCCTACACCCGGGGTCATGATTTTCACAACTTTGTATCTACACTACCTGGGGATGCTTCCACACAAGTGTCAGCTTTCCTGGCTGATTAGTTTCTGA…
CL1	scaffold1423	729399	730574	166	7.13018	1176	CCCCCCATTGTGGCCCCACCCCACCCCTGGGGATCATTATTTTCACAACTTTGAATCTACACTACCTGAGAATGCTTTCACACAAGTTTCAGCTTTCCTGGCTGATTAGTTTCTGAGAAGAAGATTTTTAAAGATTTATTCTGTTTATTCCTATGTAAAACATCGACCTCCCATTGTGGCCCAAACCTACCCCCAGGGGTCATTTTCACAAATTTGAATCTCCACTACCTGAGGATGCTTCCACACAAGTTTCAATTTTCCTGGCTGGTTTCTGAGAAGAAGATTTTTAAAGATTTACTCTTTATAATCATATGTTAAACTTTGACCCCCCATTGTGGCCCCAACCTACCCCTAGGGGTTATTATTTTCACAACTTTGAATCTACACTTCCTGAGGATG…
CL1	scaffold1424	31912	32812	163	5.47594	901	CTTGAAATCTCACTACCTGATGATGCTTCCAAACAAGTTTGAGCTTTCCTGGCATAATGGTTTCTGAGAAGAAGATTTTTAAATATTTACTCTATATAATCGTATGTAAAAAGTCGCCCCCCGCTATTGTGGCCCTACCGAACCCCCGAGGGTCATGATTTTCACAACTTTGAATTTTCCCTCCTGAGGATGCTTCTACACAACTTTGAGCTGTTCTGACTGATTGCATTCTGAAAAAAAGATTTTTAAAGATTTACTCTATATATTCCTTTGAAAACATTCAACCCCTCATTGTGGCTAACCTTACACTTACGAGTCATGATTTTCACAAACTTGAATCTACACTACCTGAGGATGTTTCCATAAAAGTTACATCTTTCCTCGCCAAGATGTTTTTGG…
CL1	scaffold143	83324	83721	167	2.38323	398	TTTCACAACTTTGAATCTACACTACCTGAGGATGCTTCAACACAAGTTTCAGCTTTCCTGGCTGATTAGTTTCTGAGAAGAAGATTTTTAAATATTTACTCTATATATTCCTATGTAAAACTTCGACCACCCCATTGTGGCCCCACCCTACCCCCAGGGATCATGAATTTCACAAATTTGAATCTGCACTATCTGAGGATGCTTCCACACAAGTTTCAGCTTTCCTGGCTTATTAGTTTCTGAGAAGAAAATTTTTAAAGATTTACTCTATATATTCCTATGTAAAACTTCGACCACCCCATTGTGGCCCCACCCTACCCCCAGGGATCATGAATTTCACAACTTTGAATCTACACTACCTGAGGATGCTTCCACACAAGTTTCAGCTTTCCTGGCTT
CL1	scaffold1431	68788	69459	166	4.05952	672	CCCATTGTGGCCCCACCCTACCCCTGGGGATCATTATTTTCACAACTTTGAATCTACACTACCTGAGGATGCTTTCACACAAGTTCCAGCTTTCCTGGCTGATTAGTTTCTGAGAAGAAGATTTTTAAAGATGACTCTGTTTATTCCTATGTAAAACATCGACCTCCCATTGTGGCCCAACCCTACCCCCGGGGGTAATGATTTTCACAAATTTGAATTTACACTACCTGAGGATGCATCCACACAAGTGTCAGCTTTCCTGGCTGATTAGTTTCTGAGAAGAAGATTTTTTAAGATTAACTGTGTATATTCCTATGTAAAACGTCGATCTCCCATTGTGGCCCCACCCTACCCCCGAGGGTCATGATTTTCACAAATTTGAATCTTCACTACATAAGG…
CL1	scaffold1445	73385	73737	167	2.15976	353	CTTCTTCTCAGAAACTAATTAGCCAGGAAAGCTGAAACTTGTGTAGAAGCATCCTCAGGTAGTGTAACTTCAAATTTGTGAAAATCATAACCCTGGGGGTAGGTTTGGGCCACAATGGGAGGTCGATGTTTTACATAGGAATAAACAGAGTTAATCTTTAAAAATCTTCCTCTCAGAAACTAATCAGTCAGGAAAGCTGAAACTTGTGTGAAAGCATCCTTAGGTAGTGTAGATTCAAAGTTGTGAAAATCATGATCCCCAGGGGTAGGGTGGGGCCACAATGGGGGTCAAAGTTTAACAAAGGAATATATAGGGTAAATCTTTAAAAATCTTCTCAGAAACTAATCAGCCAG
CL1	scaffold1447	177005	178376	166	8.23077	1372	GCTGATTAGTTTCTGAGAAGAAGATTTTTAAAGATTTACTTTATATATTCCTATGTAAAACTTTAACACCCCCCCCCTGTGGCCTCACACTACCCCCAGGGATCATGATTTTCACAACTTTGAATCTACACTACCTGAGGATACTTCCACACAAGTTTCAACTTTCCTGGCTGATTAGTTTCTGAGAAGAAGATTTTTAAAGATTTACTCTATATATTCCTATGTAAAACTTCGACCCCCCATTGTGCCCTCACACTACCCCCAGGGATCATGATTTTCACAACTTTGAATCTACACTACCTGAGGATACTTCCACACAAGTTTCAACTTTCCTGGCTGATTAGTTTCTGAGAAGAAGATTTTTAAAGATTTACTCTATATATTCCTATGTAAAACTTC…
CL1	scaffold1448	145467	145834	170	2.19767	368	AAAAATCTTCTTCTCAAGAACCAGAGAGCCAGGAAAGCTGAAACTTGTGTGGAAACATCCTCAGGTAGTGTAGATTCAAAGTTGTGAAATTCATGATCCCTGGGGGAAGGTTGGGGCCACAATGGGGGGTCGAAGTTTTAAATAGGAATATATAGAGTAAATCTTTAAAAATCTTCTTCTCAGAAACTAATCAGCCAGGAAAGCTGAAACTTGTGTGGAAGCATCCTCAGGTAGTGCAGATTCAAAGTTGTGAAAATCATGACCCCCAGGGGTAGGGTGGGGCCACAATGGGGGGGGGGTCGAAGTTTTAAATAGGAATATATAGAGTAAATCTTTAAAAATCTTCTTCTCAGAAACTAATCAGCCAG
CL1	scaffold145	102607	103449	166	5.10714	843	GGTCGAAGTTTAACAAATGAATATATAGAGTAAATCTTTAAAAATCTTCTTCTCAGCAACTAATCAGCCAGGAAAGCTGAAACTTGTGTGAAAGCATCATCAGGTAATGTAGATTCAAATTTGTGAAAATCATGAACCCCAGGGGTAGGGTGGGGCCACCATGGGAGATCGAAGTTTTACATAGGAATATATAAAGTAAATCTTTAAAAATCTTCTTCTAAGAAACTAATCGGCCAGGAAAGATGACACTTGTGTGGAAGCATCCTCAGGTAGTGTAGATTCAAAGTTGTGAAAATCATGACCCCCGGGGTAGGGTGGGGCCACAATGGGGGTCGAAGTTTTACATAGGAATATATAGAGTAATTTTTTTAAAATCTTCTTCTCAGAAACTAATCAGCC…
CL1	scaffold145	276241	276662	164	2.59036	422	AAATCTTAAAAATCTTCATTTCAGAAACTGTTAGGCCAGGAAAACTGAAACTTATGTGGAAGCATCCTCAGGCAGTGTATATTCAAAGTTGTGAAAATCATGACCCCCGGGGTAGGATGGGGCAACAATAGGGGTCGAATTTATACATAAGAATATATAGAGTAAAGCTTTAAAAATCTTCATTTCAGAAACTGTTAAGCCAGGAAAACTGAAACTTATGTGGAAGCATCCTCAGGCAGTGTATATTCAAAGTTGTGAAAATCATGACCCCCGGGGTAGGATGGGGCCACAATAGGGGTCGAATTATACATAGGAATATATAGAGTAAATCTTTAAAAATCTTCTTCTCAGAAAGCGTTAGGGCTGGAAAGCTGACACTTATGTGGAAGCATCCTCGGG…
CL1	scaffold145	956356	956823	162	2.85143	468	GAAACTAATCAGCCAGGAGAGCCGAAACCTGTGTTGAAGTATCCTCAGTTAGCGTAGATTCAAAGTTATGAAAATCATGACCCCCAGGGGATAGGGTGGCGCAACCATGGGGATTGAATTTTTACCTAGGAATATATCAAGTAAATCTTCTTAAGTCTTCTCAGAAACAAATCAGCCATTTACCTGGGAAGCTGGAACTTGGAAGGAAGCATCCGCAGGTAGTTTAGATTCAAAGTTTAGAAAATCATGACCCCCAGGATGGGATGAGGCCACAATGGGGAGTCGAATTATTACATAGGAATATAGTGAGTAAACCTTCTTAAGTCTTCTCAGAAACTAACCAGCCAGGAAAGCTGAAACCTGTGTAGAAGTATCCTCAGTTAGTGTAGATTCAAAGTT…
CL1	scaffold1452	8198	8695	168	2.96552	498	AAAATTTCGACCCGCCCACTGTGGCCGCACCCTATCCCCAGGATCATGGTTTGAACAAATTTGAATCTACACTACCTGAGGATACTTCCAAACAAGTTACAGCTTTTCTGGCCCGCTGGTTTTTGTTGAGAAGATTTTTGAAGATTTTACTCTATGCATTCCTATGTAAAAATTTCGACCCCCCATTGTGGCCCTACCTTACCCCCGGGGATCATGATTTAAACAAATTTAAATCTAAACTACCTGAAGATGCTTCCACATAAGTTACAGTTTTCTGGCTGACTGGTTTTTAAGAAGAAGATTTTTAATGATTTTTCCTATATATTTCTATCTAAAAATTTGATCCCCCCATTGTGGCCCCACCGTACCCCCGGGGATCATGGTTTGGACAAACTTGAA…
CL1	scaffold1453	18677	19509	165	4.99432	833	CAGGAAAGCTGAAACTTGTGTGGAAGCATCCTCATGTAGTGTAGATTCAAGGTTGTGAAAATCATGACCCCCGGTGGTAGGGTGGGGCCACAATGGGGGATCGAAGTCTTACATAGGAATATATAGAGTAAATCTTTAAAAATCTTCTTCTTAGAAACTAATCAATCAGGAAGGCTGAAACTTGTATGGAAGCATCCTCAGGTAGTGTGGATTCAAAGTTGTGAAAATCATGACCCCCGGTGGTAGGGTGGGGCCACAATGGGGGGTCGAAGTCTTACATAGGAATATATACAGTAAATCTTTAAAAATCTTCATCTCAGAAACTAATCAGTCAGGAAAGCTGAAACTTGTATGGAAGCATCCTCAGGTAGTGTAGATTTAAGGTTGTGAAAGTCATGA…
CL1	scaffold146	614349	614807	166	2.76301	459	ACTACCTGAGGATGCTTCCACACAAGTGTCAGCTTTCCTGGCCGATTAGTTTCTGAGAAATAGATTTTTAAAGATTTACTTTATATATTCATATGTTAAACTTCGACCCCCCCCCCCCATTGTGGCCCCACCCTACCCCCGGGGGTCATGATTTTCACAACTTTGAATCTACACTACCTGAGGATGCTTCCACACAAGTGTCAGCTTTCCGGGCCAATTAGTGTCTGAGAAGAAGATTTTTAAAGATTTACTCAATATATTCCCATGTAAAACTTGGATCTCCCATTGTGGCCCCATCCTACCCCCGGGGGTCATGATTTTCACTTTGAATCTACATTACCTGATGACGCTTTCACACAAGTTTCAGCTTTCCTGGCTGATTAGTTTCTGAGAAGAAGA…
CL1	scaffold146	765495	765904	177	2.40449	410	GCCAGAAAAGCTGAAACTTGTGTGAAAGCATCCTCAGGTAGTGTAGAATCAAGTTTGTTCAAATAATGATTACCGGATGTAGGGTGGGGCCACAATGAAGGGTCAAATTTCTACATACTAGGAATAGATAAAGTAAATCTATAAAACTCTTCTCTGAAACTGATCAGCCAGGAAAGCTGAAAATTGTTTGGAAGCATCCTCAGGTAGTGTAGATTCAAGTTTGAACAATTCATGATCTCCAGGGGTGATGTAGGGTGGGGCTACAATCGAGTGTCACATTTCTACATAGATTCATATATATGGTAAATCTTAAAAAATCTGATTCTCATTAGCTGATCAGCCAAAAAAGCTGTAACTTGTTTGAAAGCATCCTCAGATAGTGTAGATTTAATTTGATTC…
CL1	scaffold1462	255579	256204	166	3.79412	626	CTGGCTGATTATTTTCTGAGAAGAAGATTTTTAAAGATTTACCATATATATTCCTTTGTTAAACTTTGACCCCCAATTGTGGCCCCACCCTACCCCTGGGGATCATGATTTTCACAACTTTGAATTTACACTACCTGAGGACGCTTCCACACAAGTTTAAGCTTTCCTGGCTGATATGTTTCTGAGAAGAAGATTTTTAAAGATTTACTCTATATATTCCTATGTAAAACTTTGACATTCCATTGTGGCCCCTCCCTACCCTTGGGGGTCATGATTTTCACAACTATGAATCTACACTACCTGATGATGCTTCCACACAAGTGTCAGCTTTACTGGCTGATTAGTTTCTGAGAAGAAGATTTTTAAAGATTTACTCTATATATTCCTATGTAAAACTTC…
CL1	scaffold1462	256402	257920	166	9.10169	1519	TGAGAAGAAGATTTTTAAAGATTTACTCTATATATTCCTATGTAAAACTTCCACCCCCCATTGTGGCCCCACCCTTCCCCCGGGGATCATGATTTTCACAACTTTGAATCTACACTACCTGAGGATGCTACCACACAAGTTTCAGCTTTGCTGGCTGATTAGTTTCTGAGAAGAAGAAGAAGATTTTTAAAGATTTACTCTATATATTCCTATGTAAAACTTCGATCCCCCTTTGTGGCCCCACCCTACCCCCGGGGATCATGATTTTCACAACTTTGAATCTACACTACCTGCGGATGCTTCCACAAAAGTTTCAGCTTTCCTGGTCTTATGGTTTCTGAGAAGAAGATTTTTAAAGATTTACTCTGTATATTCCTATGTAAAATTTCGACCCCATAT…
CL1	scaffold1469	61576	61907	165	2.0303	332	GGGGGTCGAAGTTTTACATAGGAATATATAGAGTAAATATTTAAATATCTTCTCAAAAACTAATCAGCCAGGTAAGCTGAAACTTGTGTGGAAGCATCCTCAGTTAGTGTAGATTCAAAGTTGTGAAAATCATTACCCCCGGGAGTAGGGTGGGGCCACAATGGGGGTCGAAGTTTTACATAGGAATAGATAGAGTAAATCTTTAAAAATCTTCTTCTAAGGAACTAATCAGCCAGGAAAGCTGAAACTTGTGTGGAAGTATCCTCAGGTAGTGTTGATTCAAAGTTGTGAAAATCATGATCCCTGGGGGTAGGGTGGGGCCATATTGGGGG
CL1	scaffold1474	13919	14372	179	2.56757	454	CCATTGTGGCCCCACCCTACCCCCGGGGGGTCATGATTTTCACAATTTCGAATCTACATTACCTGAGGATGCATCAACACAAGTTTCAGCTTTCCTGGCTGATTAGTTTCCGAGAAGAAGATATTTAAAGATTTACTCTATATTTTCCTATGTAAAACTTGAACATCCCCCCCCCCCCCATGTGGCCCTACCCTACCCCCCGGGGTCATGATTTTCACAACTATGAATCTACACTACCTGAGGATGCTTCCACGCAAGTTTCAGCTCTCCTGGCTGATTAGTTTCTGAGAAGAAGATTTTTAAAGATTTACTCTATATTTTCCAATGTTAAACTTCGACCCCCCCCCCACCACCATTGTGGCCCCACCCTACCCCTGGAGATCATGATTTTCACAACTT…
CL1	scaffold1475	102674	103044	168	2.25146	371	CTGGCTGATTAGTTTCTGAGAAGAAGATTTTTAAAGATTTACTCTATATATTCCTATGTAAAACTTCGACCCCCCATTGTGGCCCCACCTTACCCCCAGGGATCATGAATTTCACAACTTTGAATCTACACTACCTGAGGATGCTGCAACACAAGTTTCAGCTTTCCTGGCTGATTAGTCTCTGAGAAGAAGATTTTTAAAGATTTACTCACTATATTCTTATGTAAAACTTTGACCCCCCATTGTGGCCCCACCCTACCCGGGGGGTCATGAATTTCACAACTTTGAATCTACACTACCTGAGGATGCCTCCATACAAGTTTCAAATTTCCTGGCTTTCTGGTTCTTGAGAAGAAGATTTTTGAAAATTT
CL1	scaffold1476	37622	38706	164	6.53631	1085	TGGGGCCACAATGGGGGGTCGAAGTTTAACAAATGAATATATAGAGTAAATCTTTAGAAATCCTCTTCTCAGAAACTAATCGGCCAGGAAAGCTGAAACTTGTGTGGAAGCATCCTCAGGTAGTGTAGATTCAAAGATGTGAAAATCATGACCCCTGGGGATAGGGTGGGGCCACAATGGAGGGTCGAAGTTTAACATATGAATATAAAAAGTAAATCTTTAAAAATCTTCTTCTCAGAAACTAATTGGCCAGGAAAGCTGACACTTGTGTGGATGCATCCTTATGTAGTGAAGATTCAAATTTGTGAAAATCATGACCCCCGGGGGTAGGTTTGGGCCACAATGGGAGATCGACGTTTTACATAGGAATATACACAGTTAATCTTTAAAAATCTTCTT…
CL1	scaffold1477	37771	38277	166	3.05952	507	AGCCAGGAAACCTGGAACTTGTGTGGAAGCATCCTCAGGTAGTGTAGATTCAAAGTTGTGAAATTCATGACCCCCGGGGGTAGGGTGGGGCCACAATGGGGGGTCGAAGTTTTACATAGGAATATATAGAGTAAATCTTTAAAAATCTTCCTCTCAGAAACTAAACAGCCAGGAAACCTGAAACTTGTGTGGAAGCATCCTCAGGTAGTGTAGATTCAACGTTGTGAAATTCATGACCCCCGGGGGTAGGGTGGGGCCACAAGGGGGGGTCGAAGTTTTACATAGGAATATATAGAGTAAATCTTTAAAAATCATCTTCTCAGAAACTAAACAGCCAGGAAAGGTGAAACTGTTGTGGAAGCATCCTCGGGTAGTGTAGATTCAACGTTGTGAAATTCA…
CL1	scaffold148	14280	14869	165	3.55491	590	CTGGCTGATGAGTTTCTGAGAAGATTTTTAAAGATTTACCCTATATATTCCTTTGTTATACTTTGACCCCCCCATTGTGACCCCACCCTACCCCTGGGGATCATGATTTTCACAACTTTGAATCTACACTACCTGGGGATGCTTTCACACAAGTTTCAGTTTTCCTGACTGATTAGTTTCTTAGAAGAAAATTGTTAAAGATTTACTCTGTTTATTCCTATGAAAAACATCGATCTTCCATTGTGGTCCTAACCTACCCCCAGGTTTATGATTTTCACAAATTTGAATCTACACTACCTGAGGATGCATCCACACAAGTGTCAGCTTTCCTGGCCGATTAGTTTCTGAGAAGAAGATTCTTAAAGATTTACTTTATTTATTCATATGTTAAACTTCGAT…
CL1	scaffold1480	37563	38085	166	3.14793	523	AAATTTTCAAAAATCTTCTTCTCATGAACCATAAGACCAGGAAAGCTGAAACTTGTGTGGAAGCATTATCAGGTAGTGTAAATTCTAATTTGTGAAAATCATGACCCCCGGGGGTAGGGTGGGGCCACAATGGGGGGTCGAAGTTTTACATAGGAATATACCGAGTAAATCTTTGAAAATCTTCTTCTCATGAACCATAAGACCAGGAAAGCTGAAACTTGTGTGGAAGCATCCTCAGGTAGTGTAGATTCTAATTTGTGAAAATCATGACCCCCGAGGGTAGGGTGGGGCCACAATTGGGGGTCGAAATTTAACATTGGAAAATATAGAGTAAATCTTTAAAAATCTTCTTCTCATGAACCATAAGACCAGGAAAGCTGAAACTTGTGTGGAAGCATC…
CL1	scaffold1489	56919	57953	166	6.25	1035	CTGGCTGATTAGTTTCTGAGAAGAAGATTTTTAAAGATTTACTCTATATATTCCTATGTAAAACTTCGACCCCCTATTGTTGCCCCACCCTACCCCCAGGGGTCACGATTTTCACAACTTTAAATCTACACTTCTTGAGGATGCTTCCACACAAGTTTCAGCTTTACTGGCTGAATAGTTTCTAAGAAGAAGTTTTTTAAAGATTTACTCTATATATTCCTATGTAAAATTTCGAGCCCCCATTGTGGCCCCACCCTACCCCCAGGGGTCATGATTTTCACAACTTTGAATCTACACTACCTGAGGATGCTTCCACACAAGTTTCAGCTTTCCTGGCTGATTAGTTTCTGAGAAGAAGATTTTTAAAGATTTACTCTATATATTCCTATGTAAATCTTC…
CL1	scaffold1489	73781	74352	166	3.38251	572	CTGGCTGATTAGTTTACTGAGAAGAAGATATTTAAAGATTCACCTTATGTATTCCCATGAAAAACTTTAACACCCCGCCCCCAATGTGGTCCATCCTACCCCCAAGGATCATGATTTGGACAACTTTGCATCTACACTACCTGATAATACTTCCACACAAGTTCCACCTTTTCTGGCTGATTAGTTTCTGAGAAGAAGAATTTTAAAGATTTACTCTATATATTCCTATGTAAAACTTCGACCCCCCCAATGTAGCCCCACCCTACCCCCAGGGATCAGGCGTTTCACAACTTTGAATCTACCTACACTACCTGAGGATACTTCCTAACAAGTTTCAGCTTTCCTGGCTGATTAGTTTCTGAGAAGAAGATTTTTAAAGATTTACTCTATATATTCCTA…
CL1	scaffold149	15420	16022	164	3.63953	603	AGGGTGGGGCCACAATTGGGGGTCGAAGTTTAACAAATGAATATAAAGAGTAAATCTTTAAAAATCTTCTCCTCAGAAACTAATCAGCCAGGAAAGCTGAAACTTGTGTGAAAGCATCATCAGGTAATGTAGATACAAATTTGTGAAAATCATGATCCCCGGAGGTAGGGTGGGGCCACAATGAAGGATCGAAATTTTACATAGGAATATATATAGAATAAATCTTTAAAAATCTTCTTCTCAGAAACTAAACGGCCAGGAAAGCTGACACTTGTGTGGAAGGATCCTCAGGTAGTGTAGATTCAAAGTTGTGAAAATCATGACCCCCGGGGTACGGTGGGGCCACAATGGGGGATCGAAGTTTAACATAGGAATATATAGAGAAATCTTTAAAAATCT…
CL1	scaffold149	686229	686846	167	3.67403	618	GGTCATGATTTTCACAACTTTGAATCTACACTACCTGAGGATGCTTCCACACAAGTTTCAGCTTTCCTGGCTGATTAGTTTCTGAGAAGAAGATTTTTAAAGATTTACTCTTTATTCCTATGTAAAACTTCGACTCCCCATTGTGGCCCCATCCTACTCCCGGGGGTTATGATTTTCACAACTTTGAATCTACACTACCGCAGGATGCTTTCACACAACTTTCAGCTTTCCCGATCTTATGGTTCATGAGAAGAAGATTTTTAAAGATTTACTCTATATATTCGTATGTAAAACTTCGACTCCCCATTGTGGCCCCACCCTACCCCCGGGGGTCATGATTTTCACAACTTTGAATCTACACTACCAGAGGATACTTCCACACAAGTTTCAGATTTCCTG…
CL1	scaffold1490	120261	121505	166	7.52381	1245	CTGGCTGATTAGTTTCTGAGAAGATTTTTAAAGATTTACCCTATATATTCCTTTGTTAAATTTTGACCCCCCCATTGTGGCCCCACCCTACCCCTGGGGATCATGATTTTCACAACCATGAATCTACACTACCTGAGGATGCTTTCACACACGTTTCAGCTTTCCTGGCTGATTAGTTTCTGAGAAGAAGATTTTTAAAGATTTACTCTGTTTATTCCTATCTAAAACATCGACCTCCCATTGTGGCCCAAACCTACCCCCAGGGTTATGATTTTCACAAATTTGAATCTACACTACCTGAGGATGCTTCCACACAAGTTTCAGCTTTCCTGGCTAATTAGTTTCTGAGAAGAAGATTTTTAAAGATTTACTCTATTTAATCATATGTTAAACTTCGAC…
CL1	scaffold1491	74968	75516	162	3.34831	549	CCCCCGAGGAACATGATTTAAACCGATTTGAATCTTTCCTACCTGAGGATGCTTCCACACAAGATTCAACTTTTCTGGGCAAGTGGTTTTTTGAGAAGAAGATTTTAAAAGATTTTTCCTATATGTTGCTATGTAAAAATTTGACACCCAATTGTGGCCCCACCTTACCCCCGGGGATCATGATTTGAACAAACTTGAATCTACCCTACCTGAGAATGCTTCGACACAGTTTTAAAATTTCCCGGCTGATTAGTTTCTGAGGAGAAGTTTAAATGTTTAATCTATACTCTCACATGTAAAAGTTCGACCCCCATTTGGCCCACCCTAACCCCAGGGATAATGATTTGAACAAACTTGAATCTACCGTACCTGAGGGTGCTTCCACACAAGTTTCAGATT…
CL1	scaffold1493	51445	51958	169	3.07386	514	AGCTTTCCTGGCTGATTAGTTTCTGAGAAGAAGATTTTTAATGATTTACTCTATATATTCCAATGAAAAAACTTTAACACCCCCCTAATGTGGCCCCACCCTACCCCCGGGGGTCATGATTTTCACAACTTTGAATCTACACTACCTGAGGATGCTTCCACACAAGTTTCAGCTTTCCTGGCTGATTAGTTTTTGAGACGAAGATTTTTAAAGATTTACTCTATATATTCCAATGTAAAACTTTGACCCCCCCCCCACCATTGTGGCCCCACCCTACCCCAAGGGTCATGATTTACACAACTTAATCTACACTACCTGAGGATGCTTCCACACAAGTTTCAGATTTCCTGGCTGATCAGTTTCTGAGAAGATTTTTAAAGATTTACTCAATATATTCCA…
CL1	scaffold150	759758	760241	159	2.96648	484	CTGGCTGATTAGTTTCTGAGAAGAAGATTTTTAAAGATTTACTCTATATATTCCCATGTAAAACTTTAACACCCCCCATGTGGCCCCACCCTACCCCTAGGGATCATGATTTTCACAACTTGGAATCTACACTACCTGAGGATACTTCCACACAAGTTTCAGCTTTCCTGGCTGATAAGTTTCTGAGAAGAACATTTTTAAAGATTAACTCTATATATACCTATAAAAAACTTCGACCCCCCCCCAATTGTGGCCCCACCCTACCCCCAGGGGTCATGATTTTCACAACTTAGAATCTACACTACCTGAGGATGCTTCCACACAGCTTTCCTGGCTGATTAGTTCCTGAGAAGAAGATTTCTAAAGATTTCTCTATAGATATATTCCTATGTAAAACTT…
CL1	scaffold150	760619	761702	166	6.54438	1084	CTGGCTGATTAGTTTCTGAGAAGATTTTTAAAGATTTACCCTATATATTCCTTTGTTAAATTTTGACCCCCCCATTGTGGCCCCACCCTACCCCTGGGGATCATGATTTTCACAACCATGAATCTACACTACCTGAGGATGCTTTCACACACGTTTCAGCTTTCCTGGCTGATTAGTTTCTGAGAAGAAGATTTTTAAAGATTTACTCTGTTTATTCCTATCTAAAACATCGACCTCCCATTGTGGCCCAAACCTACCCCCAGGGTTATGATTTTCACAAATTTGAATCTACACTACCTGAGGATGCTTCCACACAAGTTTCAGCTTTCCTGGCTAATTAGTTTCTGAGAAGAAGATTTTTAAAGATTTACTCTATTTAATCATATGTTAAACTTCGAC…
CL1	scaffold150	1163270	1164824	166	9.2337	1555	AAATTTTCAAAAATCTTCTTCTCAAGAACCAGAAAGCCAGGAAAGCTGAATCTTGTGTGGAAGCATCCTCAGGTAGTGTAGATTCAAAGTTGTGAAATTCATGACCCCCGGGGGTAGGGTGGGGCCACAATGGGGGGTCGAAGTTTTACATAGGAATATATAGAGTAAATCTTTAAAAATCTTCTTCTCAGAAACTAATCAGCCAGGAAAGCTGAAACTTGTGTGGAAGCATTCTCAGGTAGTGTAGATTCAAAGTTGTGAAATTCATGACCCCTGGATGTAGGGTGGGGCCACAATGGGGGGTCGAAGTTTTACATAGGAATATATAGAGTAAATCTTTAAAAATCTTCTTCTCAGAAACTAGACAGCCAGGAAAGCTGAAACTTGTGTGGAAGCATC…
CL1	scaffold150	1439489	1440366	171	5.19318	878	AAAAATCTTCTTCTCAAGAACCAGAAAGCCAGGAAAGCTGAAACTTGTGTGGAAGCATCCTAAGGTAGTGTAGATTCAAAGTTGTGAAAATCATGACTCCCGGTGGTAGGGTGGGGCCACAATGGGGGGTCGAAGTTTTACATAGGAATATATAGAGTAAATCTTTAAAAATCTTCTTCTCAGAAACTAATCAGCCAGGAAAGCTGGAACTTGTATGGAAGCATCCTCAGGTAGTGTAGATTCAAAGTTGTGAAAATCATGACCCCTGGGGGTAGGGTGGGGCCACAATGGGGGGGTCAAATTTTTACATAGGAATATATAGATTAAATCTTTAAAAATCTTCTTCTTAGAAACTAATCAGCCAGGAAAGCTGAAACTTGTGTGGAAGCATCCTCAAGA…
CL1	scaffold1501	77851	78446	167	3.56896	596	AAAATCTTCTTCTCACGAACCATAAAACCAGGAAAGCTGAAACTTGTGTGGAAGCATCCTCAGGTAGTGAAGATTCAAATTTGTGAAAATCATGACCCCCGGGGGTAGGTTGGCGCCAGAATTGGGGGTCGAAATTTTACATCGGAATATGTAGAGTAAATCTTTTAAAATCTTCTTCTCAGAAACTTATCGGCCAGGAAAGGTGAAACTTGTGTGGAAGCATCCTCATGTAGTATAAATTCAAAGTTGTAAAAATCATGATCCCCAGGGGTAGGGTGGGGCCACAATGGGGGGGGGACAAAGTTTAACATAGGAATATATAGAGTAAATCTTAAAAAATCTTCTTCTCAGAAACTAATTAGCCAGGAAAGCTGAAACTTGTGTGGAAGCATCCTCAGG…
CL1	scaffold1511	17354	17915	166	3.38095	562	TCAGCTTTCCTGGCTGATTAGTTTCTGAGACGAAGATTTTTAAAGATTTACTGTATATAATCATATGTTAAACTTCGATCCACCATTGTGGCCCCACCCTACCCCCGGGGGTCATGATTTTCACAACTTTAAATTTACACTACCTGAGGATGCATCCACACAAGTGTCATCTTTCCTGTCTGATTAGTTTCAGAGAAGAAGATTTTTAAAGATTAACTGTATGTATTCTTATGTAAAACGTCGATCCCCCATTGTGGCACCACCCTACCCCCGGGGGTCATAATTTTCACAACTTTGAACCTTCATTACCTAAGGATGCATCCATACAAGTGTCAGCTTTCCTGGCCGATTAGTTTTTGAGAAGAAGATTTTTAAAGATTTACTTTTTATATTCATATG…
CL1	scaffold1514	93199	93702	173	2.90217	504	GCCCCACCCTACCCCCTGAAATAATGGTTTGAACAAACCAGAATGAATAAACACTACCTGAGGATGCTTCCACACAAGGTACAGCTTTTCTGGCCAATTGATTTTTGAGAAGAAGATTTTTAAAGATTTTTCGCTATATATTCCTATGTAAAATTTCGACCCGCCCACTGTGGCCCCACCCTACCCCCGGGATCATGGTTTGAACAAATTTGAATCTATACTACATGTACCTGAGGATGCCTCCAAACAAGTTACAGCTTTTCTGGCCTACTGGTTCTTGTTGAGAAGATATTTTAAGATTTTCGTCTATGTATTCCTATGTAAAAATTTCAACCCCCCCCCATTGTGGCCCCACCTTACCACCGGGGATCATGGTTTGAGAAAAAAAAATGAATCTAC…
CL1	scaffold1514	96473	96821	168	2.11905	349	CTGGCTGATTAGTTTCTGAGATAATTTTAAAAGATTTACTCTATATATTCCTATGTAAAATTTTAACACCCCCAATGTGGCCCCACCCTAGCCCTGGGGGTCATGATTTTCACAACATGGAATCTAAACTACCTGAGGATACTTTCACACAAATTTCAGCTTTCCTTGCTGATTAGTTTCTGAGAAGAAGATTTTAAAAGATTTACTCTTTATAATCCTATGTAAAACTTCGATCCCCATTATGGCCCCACCCTACCCCTGGGGGTCATGATTTTCACAACTTGGAATCTACACTACGTGAGGATGCTTCCACACAAGTTTCAGCTTTCCTGGCTGATTAGTTTCTGAG
CL1	scaffold152	136245	136986	165	4.52326	742	TGGCTGATTAGTTTCTGAGAAGGTTTTTAAAGATTTACCCTATATATTCCTTTGTTAAACTTTGACCCCTCCATTGTAGCCCCACCCTACCCCTGAGGATCATTATTTTTACAACTTTGAATCAACACTACCTGAGGATGCTTTCACACAAGTTTCAGCTTTCCTGGCTGATTAGTTTCTGAGAAGAAGATTTTTAAAGATTTACTCTGTTTATTCCTATGTAAAACATCGACTTCCCATTGTGGCCCAAACCTATCCCCAGGGGTCATGTTTTCACAAATTTGAATCTACACTACCTGAGGATGCTTCCTCACAAGTTTTAGTTTTCCTGGCTGGTTTCTGAGAAGAAGATTTTTAAAGATTTACTCTATATAATCATATGTTAAACTTCGACCCCCT…
CL1	scaffold152	218326	219695	166	8.19101	1370	GCCCCCCCCTACCCCCAGGGGTTATTATTTTCACAAAGTTGAATCTACACTACCTGAGGATGCTTCCACACAAGTTTCAGCTTTGCCGGCTGATTAGTTTCTGAGAAGAAGATTTTTAAAGATTTACTCTATATATTCCTAAGTTAAACTACGACCCACTCCCCCCATTGTGGCCCCACCCTACCCCTGGGGTCATGATTTTCACAACTTTGAATCTACACTTCCTGAGAATGCTTCCACACAAGTGTCAGCTTTCCTGGCTGATTAGTTTATGAGAAGAAGATTTTTAAAGATTTACTCTATATATTCCTAATTAAAACTTCGACCCCCCATTGTGGCCCTACCCTACCATTGGGGGTTATGAGTTTCACAACTTTGAATCTACACTAACTGAGGATG…
CL1	scaffold152	402815	404682	166	11.267	1868	CTGGCTGATTAGTTTCTGAGAAGAAGATTTTTAAAGATTTACCATATATATTCCTTTGTTAAACTTTGACCCCCCATTGTGGCCCCACCCTACCCCCGGGGATCATGATTTTCACAACTTTGAATTTACACTACCCGAGGACGCTTCCACATAAGTTTCAGCTTACCTGGCTGATTAGTTTCTGAGAAGAAGATTTTTAAAGATTTACTTTATATATTCCTACGTAAAACTTCGACCTTCCATTGTGGCCCCACCCTACCCTCGGGGGTCATGATTTTCACAACAATGAATCTACACTACCTGATGATGCTTCCACACAAGTTTCAGCTTTCCTGGCTGATTAGTTTCTGAGAAGAAGATTTTTAAAGATTTACTCTATATATTCATATGTAAAACTTC…
CL1	scaffold1527	104610	105313	167	4.2093	704	AAAAATCTTCTTCTCTAGAACCAATTGGCCAGAAAAGCTGTAACATGCATGAAAGAATACTCAGGTAGTGTAGATTCAAGTTTGTTCGAATCATGATCCCTGGGGTTACGGTGGGGCCACAATTGGGGGTCGACTTTTTACAAAGGAATGTATAGAGAAATATCTTTAAAAATCATCTTCTCTAGAACCAATTGGCCAGAAAAGCTGTAACTTGCGTGGAAGCATCCTCAGGTAGTGTAGATTCAAGTTTGTTCAAATCATGATCCCCACAGGTACGGTGGGGCCACAATGGGGGTCGAATTTTTACATAGAAATATATAGAAAAATATCTTTAAAAATCTTCTTCTCTAGAACCAATTGGCCAGAAAAGCTGTAACTTTCGTGGAAGCATCCTCAGGT…
CL1	scaffold1527	161903	162777	164	5.21312	875	AAATTTTCAAAAATCTTCTTCTCAAGAACCAAAAAGCCAGGAAAGCTGAAACTTGCAATTGTGTGGAAGCATCCTCAGGTAGTGTAGATTCAAAGTTGTGAAATTCATGACCCCCAGGGGTAGGGTGGGGCCACAATGGGGGGCGAAGTTTTACATAGGAATATAAAGAGTAAATCTTTAAAAATCTTCTTCTCAGAAACTAAACAGCCAGGAAAGCTGAAACTTGTGTGGAAGCATCCTCAGGTAGTGTAAATTCAAAGTTGTGAAATTCATGACCCCCGGGGTAGGGTGGGGCCACAATGGGGGGTTGAAGTTTTACATAGGAATATATAGAGTAAATCTTTAAAAATCTTCTTCTCAGAAACTAAACAGCCAGGAAAGCTGAAACTTGTGTGGAAG…
CL1	scaffold1532	632595	633308	170	4.23889	714	CTGGCTGATTAGTTTCTGAGAAGAAGATTTTTAAAGCTTTACTCTGAATATTCCTTTGTTTAACTTTGACCCCCCCCCCATTTTGGCCCCACCCTACCCCTGGGGATCATGATTTTCACAACTATGAATCTACACTACCTGAGGATGCTTCCACACAAGAATCAGCTTTCCTGACTGATTAGTTTCTGAAAAGATTTTTAAAGATTTACTCTATATATTCAAATGTTAAACTTCAACCCCCTATTGTGGCCCAACCCTACCCCCGGGGGTCATGATTTTCACAACTTTGAATCTACACTATCTAAGGTTGCTTCCACACAAGTGTCAGCTTTCCTGGCTGATTAGTTTCCGAGAAGAAGATTTTTAAAGATTTACTCTATACATACCTATGTAAAACTT…
CL1	scaffold1532	1515135	1515738	167	3.59302	604	TCATGATTTTCACAAATTTGAATCTACATTACCCGAGGAAGCTTCCAAACAAGTTTCAGCTTTTCTGGCTGAATAATTTTTTAGAAGAAGATTTTTAAAGATTTACTCAATATATTCCCATGTTAAACTTTGACCCCCCCCCCCCAGTAAGGCCCCACCCTACCCCTGGGGATCTTGTTTTTCACTACTTTGAATCTACACTACCTAAGGATGCTTCCCCACAAGTTTCATCTTTCCTGGCTGACTAGTTTTTGAGAAGAAGATTTTTAAAGATTTACTCTATATATTCCAATGTAAAACTTCAACCCCTTCATTGTGGCCCCACCTTACCCCCGGGGGTCATGATTTTCACAACTTTGAATCTACACTACCTGATGATGCTTCCACACAAGTTTCAGC…
CL1	scaffold1533	254455	255310	166	5.12209	856	AGCCAGGAAAGCTGAAGCCTGTGTGGAAGCATCCTCAGGTAGTGTAGATTCAAAGTTGTGTAATTCATGACCCCCGGGGGTAGGGTGGGGCCACAATGGGGGGTCGAAGTTTTACATAGGAATATATAGAGTAAATCTTTAAAAATCTTCTTCTCAGAAACTAATCGGCCAGGAAAGCTGAAACTTGTGTGGAAGCATCCTCAGGTAGTGTAGATTCAAAGTTGTGAAAATCATGATCCCTGGGGGTAGGGAGGGGCCACAATGGGGGGTCGAAGTTTTACATAGGAATATATAGAGTAAATCTTTAAAAATTTTCTTCTCAGAAACTAATCAGCCAGGAAAGCTGAAACTTGTATGGAAGCATCCTCAGGTAGTGTAGATTCAAAGTTGTGAAAATCA…
CL1	scaffold1541	238986	239403	172	2.47159	418	TCTTAAAAATCATTTGACAAGGAGAGCTGAAACTATTGTGAAAGCATCCTCAGGTAGTGTAGATTCAAAGTTGTGAAAAACATGACCCCCGGGGGTAGGGGAGGGCCCCTGGGGGGGGGGGGTCGAAATTTTACATAGGAATATATAGAGTAAATCTGTAAAAATCTTCTTCTCAGTAACCATTCAGCCAGGAAAGCTGAAACTTGTGTGGAAGCATCCCCAGGTAGTTTAGATTCAAAGTTATGAAAATCATGACCCCTGGGGGTAAGGTGAGGCTACAATGGGAGGTCGATTTTTTTCATAGGAATATGTAGAGAGTAACTCTTTAAAAATCTGCCTCTTAATAACCATTTGGACAGGAAAGCTGAAACTTGTGTGGAAGTATCCTCAGGTAGCGTA…
CL1	scaffold1546	73248	74175	166	5.51099	928	CCAGTAAAGCTGAAACTTGTGTGGAAGCATCCTCAGGCAGTGTAGATTCAAAATTGTGAAATTCATGACCCCCTGGGGTAGAGTGGGGCCACAATGGGGGGTCGAAGTTTTACATAGGAATATCTAGAGTAAATCTTTGAAAATCTTCTTCTCAGAAACTAATCAGCCAGGAAAGCTGAAACTTGTGTGGAAGCATCCTCAGACAGTGTAGATACAAAGTTGTGAAAATCATGACCCCCGGGGGTAGGATAGGGCCACAATGGGGGGTCGAAGTTTAACATATGAATATATAGAGTAAATCTTTAAAAATCTTCTTCTCAGAAACAAATCAGCCAGCAAAGCTGAAACTTGTGTGGAAGCATCCTCAGGTAGTGTAGGTTCACTGTTGTGAAAATCATA…
CL1	scaffold1546	83108	83893	164	4.73837	786	AAATTTTTAAAAATCTTCTTCTCAAGAACCATAAAGCCAGGAAAGCTGAAACTTGTGTGGAAGCATCCTCAGGTAGTGTAGATTCAAAATTGTGAAATTCATGACCCCTGGGGGTAGGGTGGAGCCACAATGGGGGTTCGAAGTTTTACATAGGAATATATAGAGTAAATCTTTGAAAATCTTCTTCTCAGAAACTAATCAGCCAGGAAAGCTGAAACTTGTGTGGAAGCATCCTCAGGTAGTGTAGATTCCAAGTTGTGAAAATCATGACCCCTGGGGGTAGGGTGGGGCCACAGTGGGGGCTCGAAGTTTTACATAGGAATATATAGAGTAAATCTTTAAAAATCTTCTTCTCAGAAACTAATCGGCCAGGAAAGCTGAAACTTGTGTGGAAGCATC…
CL1	scaffold1551	50927	51257	168	2.02976	331	CCTGGCTGATTAGTGTCTGAGAAGAAGATTTTAAAAGATTTACTCTATATATTCCTATGTACCTTACCCCCTGTACCTGCACCCTACCCCCATGGATCATGATTTTTGTACAACTTTGAACCTACACTGCCTGAGGATACTTCCACACAAGTTTCAGCTTTTCTGGCTGATAAGTTTCTGAGAAGAACATTTTTAAATATTTACTCTATATATTCCTATGTAAAACTTCGACCCTCCATTGTGCCCCACCCTACCCCCGGGGGTCATGAATTTCACAACTTTGAATCTACACTACCTGAGGATGCTTCCACACAAGTTTCAGCTTTCCTGG
CL1	scaffold1554	322602	323190	166	3.54167	589	ACTTTGTATCTACACTACCTGAGGATGCTTTCACACAAGTTCCAGCTTTCCTGGCTGATTAGTTTCTGAGAAGAAGATTTTTAAAGATTTAGTCTATATATTCCTATGTAAAACTTCGACCCCCCATTGTGGCCCTACCCTACCCCCAGGGGGTTATTATTTTCACAACTTTAAATTTACACTACCTTAAGATGCTTCCACACAAGTTTCAGCTTTGCCGGCTGATTAGTTTCTTAGAAGAAGATTTTTAGAGATTTACTCTATATATTCCTATGTTAAACTTTGACCCCCCATTGTGGCCCAACCCTACCCCTGAGGGCCATGATTTTCACAACTTTGAATCTTCACTAGCTGAGGATGCTTCCACACAAGTTTCAGCTTTCCTAGCTGATTAGTTTC…
CL1	scaffold1554	323311	323903	165	3.5896	593	GCTTTCCTGGCTGATTAGTTTCGGAGAAGAAGATTTTTAAAGATTTACTCTATATATTCATATGTTAAACTTTGACACCCCATTGTGGCCCTACCCTACCCCAAGGGGTCACGATTTTCACAACTTTGAATTTACACTACCTGAGGATGCTTCCACACAAGTTTTAGCTTTACCGGCTGATTAGTTTCGGAGAAGAAGATTTTTAAAGATTTACTCTATACATTCCTATGTTAAACTTCGACCCCCAATTGTGGCCCCACCCTTCCCCCGGGGATCATGATTTTCACAATTTTGAATCTACACTACCTGAGGATGCTTCCACACAAGTGTCAGCTTTCCTGGCTGATTAGTTTCTGAGAAGGAGATTTTTAAAGATTTACTCTATATATTCCTATGTTA…
CL1	scaffold1556	83397	84069	166	4.02299	673	CCAGGTAAGCTGAAACTTGTGTGAAAGCATCCTCAGGTAGTGTAGATTCAAAGTTGTGAAAATCATGACCCCCGAGGGTAGGGTGGGCCCACAATGGGGGGTCGAAGTTTAACATAGGAATATATAAAGTAAATCTTTAAAAATCTTCTTCTTAGAAATTAATCAGCCAGGAAAGCTGAAACTTTGTGAAAGCATCCTCAGGTAGTGTAGATTCAAAGTTGTGAAAATCATGAATTCCGGGGGAAGGGTGGGGCCACAATGGGGGGTCGAAGTTTCACATAGGAATATATAAAGTAAATCTTTAAAAATGTTCTTCTCAGAAACTAATCAGCCAGCAAAGCTGAAACTTGTGTGGAAGCATCCTCAGGTAGTGTAGATTCAAAGTTGTCAAAATCATAA…
CL1	scaffold156	295089	296171	166	6.5625	1083	CTGGCTGATTAGTTTCTGAGAAGATTTTTAAAGAATTACCCTATATATATATTCCTTTGTTAAACTTTGACCCCCCCCCCATTGTGGCCCCATGCTACCCCCGGGGGATCATGATTTTCACAACTTTGAATCTAAACTACCTGAGGATGCTTCCACACAAGTTTCAGCTTTGCCGGCTGATTAGTTTCTGAGAAGAAGATTTTAAAAGATTTACTCTGTTTATTCCTATGTAAAACATCGACCTCCCATTGTGGCCCAAACCTACCACCAGGGTTATGATTTTCATAAATTTGAATCTACACTACCTGAGGATGCTTCAACACAAGTTTCAGCTTTCCTGGCTAATTAGTTTCTGAGAACATTTTTAAAGATTTACTCTTTATAATCATATGTTAAACT…
CL1	scaffold156	507079	507493	166	2.51765	415	ACTTTGTATCTACACTACCTGAGGATGCTTTCACACAAGTTTCAGCTTTCCTGGCTGATAAGTTTCTGAGGATAAGATTTTTAAAGATTTACTCTATATATTCATGTGTTTAACTTCGACCCCTCATTGTGGCCCCACCCTACACCCGGGGGTCATGATTTTCACAACTTTGAATCTACATTACCTGAGGATGCTTCCATACAAGTGTCAGCTTTCCTGGCCAATTAGTTTCTGAGAAGAAGATTTTTGAAGATATACTCTATATATTCATGTTAAATTGCGACCCCCCATTGTGGCCCCACCCTACCCCCGGGGGTCATTATTTTCACAATTTTGTATCTACACTACCAGAGGATGCTTCCACACCAGTTTCAGCTTTCCTGGTCTTATGGTTCATGA…
CL1	scaffold156	1150403	1150850	172	2.65909	448	CCGGGGGTCATTATTTTCACAACTTTGAATCTACTCTACCTGATGATGCTTCAACACAAGTTTAAGCTTTCCTGGCTGATTAGTTTCTAAGAAGAATATTTTTAAAGATTTACTCTATATATTCCTTTGTTAAACCTTGACCCTCAATTGTGGCCCAATCCTACCACCGGGGGTCATGATTTTCACAACTTTGAATCTACAATACATGAGAATGCTTCAACACAAGTTTCAGCAGCTTTCCTGGCTGATTAGTTTTTAAGAAGAAGATTTTTAAAGATTTACTATATATATATTCCTTTGTTTAACTTTGACACCCATTGTGGCCCGTCCATGACCCCTGGGGATCATGATTTTCACAACTTTAAATCTACGCTACCTGAGGATGCTTCTACACAAGTT…
CL1	scaffold1569	233089	233774	166	4.12941	686	AGGGTGGGGCCACAATAGGGGGTCGAAGTTTAACAAATGAATATATAGAGTAAATCTTTAAAAATATTCTACTCAGAAACTAATCGGCCAGGAAAGCTGAGACTTGTGTGGAAGCATCCTCAGGTGGTGTAGATTCAAAGTTGTGAAAACCATGACCCCTGGGGGTAGGGTGGGGCCACAATGGGGGGTCGAAGTTTAACATATGAATATAAAAAGTAAATCTTTAAAAATCTTCTTCTCAGAAACTAATCGGCCAGGAAAGCTGAGACTTGTGTGGAAGCATCCTCAGGTGGTGTAGATTCAAAGTTGTGAAAACCATGACCCCTGGGGGTAGGGTGGCGCCACAATGGGGGATCAAAGTTTTACATAGGAATATAAACAGTAAATCTTTAAAAATCT…
CL1	scaffold1569	243166	243870	171	4.16854	705	AAAAATCTTCTTCTCAAGAACCATAAAGCCAGTAAAGCTGAAACTTGTATGGAAGCATCCTCAGGTAGTGAAGATTCAAAGTTGTGAAAATCATAACCCCTGGGGGTAGGGTGGGGCCACAATGGGGGGTCGAAGTTTTACATAAGAATCTTTAGGGTAAATCTTTAAATATTTTCTTCTCAGACACTAATCAGCCAGGAAAGCTAAAACTTGTGCGGAAGCCTCCTCAGGTAGTGTAGATTCAAAGTTGTGAAAATCATGACCCCCAGGGGTAGGGTGGGGCCACAATGGAGGGGGGGGTCCAAGTTTTACATAGGAATATTTATAGAGTAAATCTTTAAAAATCTTCTTCTCAGACACTATCAGCCAGGAAAGCTGAAACTTGTGTGGAAGCCTCCT…
CL1	scaffold157	481346	482014	166	4.03448	669	AGCCAGGAAAGCTGAAACTTGTGTGGAAGTATCCTCAGGTAGTGAAGATTCAAAGTTGTGAAAATCATGACCCCCGGGGGTAGGGTGGGGCCACAATGGGGGGTCGAAGTTTAACATAGGAATATATAGAGTAAATCTTTAAAAATCATCATCTCAGAAACTAATCAGCCAGGAAAGCTGAAACTTGTGTGGAAGCATCCTCAGGTACTGTAGATTCAAAGTTGTGAAATTCATGATCCCTGGATGTAGGGTGGGGCCACAATGGGGGGTCGAAGTTTTACATAGGAATATATAGAGTAAATCTTTAAAAATCATCATCTCAGAAACTAATCAGCCAGGAAAGCTGAAACTTGTGTGGAAGCATCCTCAGGTACTGTAGATTCAAAGTTGTGAAATTCA…
CL1	scaffold1570	18066	18751	166	4.14371	686	AGATTCATAGTTGTGAAAATCATAACCCCCGGGGGTAGGGCGGGGCCACAATGGGGGGTTGAAGTTTTACAGAGGAATATATAGAGTAAATCTTTAAAAATCTTTTTCTCAGAAACTAATCAGCTAGCAAAGCTGAAACTTGTGTGGAAGCATCCTCTTGTAGTGTAGATTCAAAATTGTGAAAATCATGACCCCCGGGGGTAGGGTGGGGCCACAATGGGGGGTCAAAGTTTAACAAAGGAATATATATAGTAAATCTTTAAAAATCTTCTTCTCAGAACCTAATCAGCCAGGAAAGCTGAAATTTGTATGGAAGTATCCTCAGGTAGCGTAGATTCAAAGTTGTGAAAATCATAACCCCCAGGGGTAGGATGGGGCTACAATAGGGGGTCGAAGTTT…
CL1	scaffold1571	180542	180900	167	2.16766	359	GCCAGGAAAGCTGAAACTTGTGTGGAAGCATCCTCAGGTAGTGTAGATTCAAAGTTGTGAAAATCATGACCCCTGGGGGGTAAGGTGGGGTACAATGGAAGGTCGAAGTTTTACAAAGGAATATATAGAGTAAATCTTTAAAAATCTTCTTCCCAGAAACTAATCAGCTAGGAAAGCTGAAACTTGTGTGGAAGCATCCTCAGGTAGTGTAGATTCAAAGTTGTGAAAATCATGACCCCTTGGGGTAGGGTGGGGCACAATGGGGGTTCGAAGTTTTACATAGGAATATATAGAGTAAATCTTTAAAAATCTTCTTCTCAGAAACTAATCAGCCAGGAAAGCTGAAACTTGTGTGGAAG
CL1	scaffold1571	187842	188577	165	4.41808	736	GGGGTCAGGGTGGGGCCACAATGGGGGTCAAAGTTTTACATAGGAATATATAGAGTAAATCTTTCAAAATCTGCTTCCCAGAAACTAATCAGCCAGGAAAGCTAAAACTTGTGTGTGTGGAAGCATCCTCAGGTAGTGTGGATTCCAAGTTGTGAAAAATATGACCCCCGGGGGTAGGGTGGGGCCACAATGGGGGTCAAAGTTTTACATAGGAATATATAGAGTAAATCTTTAAAAATCTTCTTTTCAAAAACTAATCAGCCAGGAAAGCCTGAACTTGTGTGAAAGCATCCTCAGGAAGTGTAGATTCAAAGTTGTGAAAATCATGATCCCTAAGGGAAGGGTGGGGCACAATGGGAGGTCGAAGTTTTACTTAGGAATATATAGAGTAAATCTTTA…
CL1	scaffold1578	41327	41911	165	3.55172	585	GAAAAGCTTAAACTTGTTTGGAAGCATCCTCAGGTAGCGTATATTAAAGTTTGTTCAAATCATGGCCCCTGGGTGTAGGGTGGGACCACAGTGGGCAGTCAAATTTTTACATAGGAATGTATAGAGTAAATCTTTAAATATCTTCTTCTCTGAAACTGATCAACTGGAAAAGCTGTAACTTGTGTGGAAGCATCCTCAGGTAATGTAGATTGAAGTTTGTTCAAATCATGATCCCCAGGGGTAGGGTGGGGCCACAATGGGGGGTCAAATTTTTACATAGGAATGTATAGAGTAAATCTTTAAAATCTTCTCTGAAACTGATCAGCCAGGAAAACTGAAACTTGTGTGGAAGCATCCTCAGGTAGTGTAGATTCAAGTTTGTTCAAATGATAATCCCCA…
CL1	scaffold1578	94254	94627	169	2.25	374	CTGGCTGATTAGTTTCTGAGAAGAAGATTTTAAAAGATTTACTCTGTATATTCCTATGTAAATTTCGACCCCCCCCCATTGTGGCCCCACCCTACCCCCGGGGGTCATGATTTTCACAACTTTGTATCTACACTACCTGAGGATGCTTTCACACCAGTTTCAGCTTTCCTGGCTGATTAGTTTCTGAGAAGAAGATTTTTAAAGATTTAATCTATATATTCATATGTTAAACTTCGACCCCCCATTGTGGCCCCACCCTACCCCCGGGGGTCATGATTTTCACAATTTTGTATCTACACTACCTGAGAATGCTTTCACACAAGTTTCAGCTTTCCTGGTCTTATGGTTCATGAGAAGAAGATTTTTGAAAATTT
CL1	scaffold1578	96161	96523	166	2.18675	363	CACCCTACCCCCGAGGGTCATGATTTTCACAACTTTGTATCTACACTACCTGAGGATGCTTTCACACCAGTTTCAGCTTTCCTGGCTGATTAGTTTCTGAGAAGAAGATTTTTAAAGATTTAATCTATATATTCATATGTTAAACTTCGACCCCCCATTGTGGCCCCACCCTACCCCCGGGGGTCATGATTTTCACAACTTTGTATCTACACTACCTGAGGATGCTTTCACACCAGTTTCAGCTTTCCTGGCTGATTAGTTTCTGAGAAGAAGATTTTTAAAGATTTAATCTATATATTCATATGTTAAACTTCGACCCCCCATTGTGGCCCCACCCTACCCCCGGGGGTCATGATTTTCACA
CL1	scaffold1579	52215	52587	167	2.25294	373	CTGGCTGATTAGTTTCTGAGAAGAAGATTTTTAAAGATTTACTCTATATATTCCTTTGTTAAACTTTGACCCCCCATAGTGACCCAAACCTACCCTCCAGGGGTCATGATTTTCACAACTTTGAATCTACACTACCTGAGGATGCTTCCACACAAGTTTCAGCTTTCCTGGCTGATTAGTTTCTGAGAAGAAGATTTTTAAAGATTTACTCTAGATATTCATATGTTAAACTTCAACCCCCAATTGTGGCCCCACCCTACCCCGGGGGGTCATGATTTTCACAACTTTGAATCTACACTACCTGAGGATGCTTCAACACAAGTTTCAGCTTTCCTGGCATTATGGTTCTTGAGAAGAAGATTTTTGAAAATTT
CL1	scaffold1583	803302	803829	166	3.16279	528	GTTGTGAAAATTATGACCCCCGGTGGTAGGGTGGGACCACAATGGGGGAGGGGGTCGAAGTTTAACATAGGAATATATAGAGTAAATCTTTAAAAATCTTCTTCTCAGAAACTAATCGGTCAGGAAAGGTGACACTTGTGTGAAAGCATCCTCAGGTAGTGTAGATTCAAAGTTGTGAAAATCATGACCCCCGGGGGTAGGGTGGGGCCATAATGGGGGATCGAAGTTTTACATAGGAATATTTAGAGTAAATCTTTAAAAATCTTCTCAGATACTAATCAGCCAGGAAAGCTGAAACTTGTTTGAAAGCATCCTAAGATAATGTAGATTCAAAGTTGTGAAAATCATGACCCCCGCGGGTAGGGTGGGGCCATAATGGGGGATCGAAGGTTAACAAAG…
CL1	scaffold1583	941139	941566	166	2.58434	428	AGCCAGGAAAGCTGAAACTTGTGTGGAAGCATCCTCAGGTAGTGTAGATTGAAAGCTGTGAAATTCATGACCCCTGGGGGTAGGGTGGGGCCACAATGGGGGTCGAAGTTTTACATAGGAATATGTAGAGTAAATCTTTAAAAATCTTCTTCTTAGAAACTAATCAGCCAGTAAAGCTGAAACTTATGTGGAAGCATCCTCAGGTAGTGTAGATTTAAAGTTGTGAAAATCATGACCCCTGGGAGTAGAGTGGGGCCACAATGGGGGCTCGAAATTTTACATAGGAATATATAGAGTAAATCTTTAAAAATCTTCTTCTTAGAAACTAATCAGCCAGTAAAGCTGAAACTTGTGTGGAAGCATCCTCAAGAAGTGTAGATTTAAAGTTGTGAAAATCGT…
CL1	scaffold1583	1008448	1008941	170	2.89655	494	TTCCTATGAAAAATTTCGACCCCCCCCCCCCATTGTGGCCCCACCCTACCCCTGGGGATCATCATTTGAAAAAAACTTGAACCTTCACTACCTGAGGATGCTTCCACACAAGTTACAGCTTTTTTGGCTGATTAGTTTCAGTGAAGAAGATTTTTAAAGATTTACTCTATATATTCCTATGTAAAAATTCGACCCCCCCCCATTGTGGTCCCACCCTACCCCTTGGGATCATCTTTTGAACAAACTTGAATCTACACTACCTGAGGATGCTTCCACACAAGTTACAGCTCTTCCGGCTAATCAGTTTCAGAGAAAAAGATTTTTAAAGATTTACTCTATATATTCCTATGTAAAAATTCGACCCCCCCCCATTGTGGCCCCACCCTACCCCTGGGGATC…
CL1	scaffold1583	1074427	1074816	172	2.32759	390	ATGCTTCCAAATAAGTTTCAGCTTTCCTAACCTAGTGGTTTTGAGAAGATTTTTTTTAAAGATTAACTCTATATATTCATATGTAAAAAGTCGTCCCCCATTGTGGCCCCACTGAACCCCCGAGGGTCATGATTTTCACAACTTTGAATTTTCACTACCTGAGAATGCTTCCATACAAGTTTCAGCTTTCCTGGCATAATGGTTTTTGAGAACAGATTTTTAAAGATTTACTCTATATATTCCTTTGTGAAAATTCGTCCCCCCCCCTCCATTGTGGCCCCATCTTACCCCCAGGGTCATGGTTTTCACAACTTTGAATCTACACTACCTGAGGATGCTTCCATATAAGTTTCAACTTTTCTTGCCAAAATGGTTCTTGAGAAGAGATTT
CL1	scaffold1583	1076095	1076631	163	3.27933	537	AGTTTCAGCTTTCCTGGCTTAATGGTTTTGAGAAGAAGATTTTTAAAGATTTTCTCTATATATTCAAATGTGAAAATTGAACCCCCCATTATGCCTTTACCCTACTCCCAGGGCTCATGATTTTTACAAGTTTGAATCTACTCTACCTGAGGATACTTCCACACAAGTTTCAGCTTTCCTTGCCAAATGGTTCTTGAGAAGAAGATTTTTTAAAGATTTACTCTAAATATTCTTATGTTAAAAAATTGACCCCCCAATTTGACCCTACCCCCGGGAGTCGTGATTTTCACCTTGAATCTACACTACCTGAGGATGCTTCCACACTAGTTTCAGCTTCCTTGGCTGATTGCTTTCTGAGAAGAAGATTTTTAAAGATTTACTCAATATATTCCTATGTAA…
CL1	scaffold1584	41049	42162	166	6.72826	1114	TGTGAAAATCATGACCCCCCGGGGGGTAGGGTGGGGCCACAATGGGGGGTCGAAGTTTTACATAGGAATATATAGAGTAAATCTTTATAAATCTTCTTCTCAGAAACTAATCAGCCAGGAAAGCTGAAACTTGTTTGGAAGCATCCTCAGGTAGTGTAGATTCCAAGTTGTGCAAATCATGACCCTTGAGGGTAGGGTGGGGCCACAATGGGGGGTTGAAGTTTTACATAGGAATATATAGAGTAAATCTTTTAAAATCTTCTCAAAAACTAATCAGTCAGGAAAGCTGAAACTTGTGTGAAAGCATCCTCTGGTAATGTAGATTCAAAGTTGTGAAAATCATGACCCCGGGTGTAAAGTGGGGCCACATTGGGGGTCGAAGTTTTTCATAGGAATATA…
CL1	scaffold1584	187441	188319	165	5.26087	879	AAATTTTCAAAAATCTTCTTCTCATGAACCATAAGACCAGGAAAGCTGAAACTTGTGTGGAAGCATCATCAGGTAGTGTAGATTCTAATTTGTGAAAATCATGACCCTCGGGGGTAGGGTGGGGCCACAATGGGGGTCGAAGTTTTATATAGGAATATACAGAGTAAATCTTTGAAAATCTTCTTCTCATGAACCATAAGACCAGGAAAGCTGAAACTTGTGTGAAAGCATCCTCAGGTAGTGTAGATTCTAATTTGTGAAAATCATGATCCCCGGGGGTAGGGTAGGGCCACAATGGGTGGTCGAAGTTTTACATAGGAATATATAGAGTAAATCTTTAAAAATCTTCTTCTCAGAAACTAATCAGCCAGGAAAGCTGAAACTTGTGTGAAAGCATCC…
CL1	scaffold1588	49030	51028	165	12.0215	1999	CTGGCTGATTAGTTTCTGAAAAGAAGATTTTTTAAAGATTTACTCCATATATTCATATGTTAAACTTCGATCCCCCATTATGGCCCAACCCTACCCCCGGGGGTCATGATTTTCACAACTTTGAATCTACACTACCTGAGGATGCTTTCACACAAGTTTCAGCTTTTCTGACCGATTAGTTTCTGAGAAGAACATTTTTCAAAGATTTACTTTGTATATTCCGATGTAAAATTTCGACCCCCCCCCCATTGTGGACCCTACCTACCCCGGGGGGTTATGCTTTTCACAACTTTGTATCTACATTACCTAAGGATTCTTTCACACAAGAGTCAGCTTTGCGGGCTGTTTAGTTTCTGAGAAGAAGATTTTTAAAGATTTACTCTATATATTCCTATGTAA…
CL1	scaffold1588	157570	158580	166	6.10795	1011	CCCCCATTGTGGCCCCACCCTACCCCTGGGGATCATTATTTTCACAACTTTGAATCTACACTACCTGAGGATGCTTTCGCACAAGTTTCAGCTTTCCTGGCCGATTAGTTTCTGAGAAGAAGATTTTTAAAGAATAACTCTGTTTATTCCTATGTAAAACATCGACCTCCCATTATGGCCCAAACCTACCCCCAGGGGTCATGATTTTCACAAATTTGAATCTACACTACCTGAGTATGCTTCCACAAAAGTTTTAGCTTTCCTGGCTAATTAGTTTCTGAGAAGAAGATTTTTAAAAATTTTTTTGTATATAATCATATGTTAAACTTCGATCCCCCATTGTGGCCCCAACCTACCCCCAGGGGTCATGATTTTCACAACTTTAAATCTACACTACCT…
CL1	scaffold1589	232966	233501	161	3.31429	536	GGGGTCGAATTTTACATAGAAATATATAGAGTAAATCTTTAAAAATCTTTATTTCAAGAACCATTTGGCAAGGACAGCTGAACCTTATGTGGAAGAAGTATCAGATAGTGTAGATTCATAGTTGTGAAAATCATGACCCCCGGGGTAGGGTGAGGCAACAATGGGGTTGAATATTTACATAGGAATCTATAGAGTAAAGCTTTAAAAATCTACTTCTCAGAAACCATTTGGCCAGGAAAGCTGAAACTTGTATGAGAGCATGCTCAGGTATTGTAAATACAAAGTTGTGAAAATCATAACCCCTTGGATTAGGGTGGGGCCAAAATGGGGGGTTGAGTTTTTACATTGTTATATATAGAGTAAGTCTTTAAAAATCTTCTCAGAAACTGGTAGGCAAGA…
CL1	scaffold1589	674144	674567	172	2.51163	424	CACCCTACCTCTGGGGGTCATGATTTTCACAACTTTGAATTTACACTACCTGAGGATGCTTCCACACAAGTTTCAGCTTTCCTGGCTGATTAGTTTTTGAGAAGAAGATTTTTACAGATTTACTCTATTCATTCTGATATAAAACTTCGACCCCCCCCCATTGTGGCCCCACCCTACCCCTGGGGGGTCATGATTTTCACAACTTTGAATCTACACTACCTGAGGAAGCTTCCACACAAGTTTCAGCTTTCCTGGTTGATTAGTTTCTGAGAAGAAGATTTTTAAAGATTTACTCTATATATTCCTATGTTAAACTTCGACCCCCCATTGTGGCCCCACCCTACCCCTGGGGGGTCATGATTTTCATAACTTTGAATCTACACTACCTGAGGATGCTTC…
CL1	scaffold1597	46222	47014	171	4.7	793	AAGATTTACTCTACATACTCCTAGGTAAAACGTTGACCCCCTCCACCCATTGTGGCCCCACCCTACTCCCGGGGGTGTCATTATTTTCACAAATTTGAATCTACACTACCTGAGGATGCTTCCACACAAGTGTCAGCTTTCCTGGCTGATTAGTTTCTAAAAGGAAAATTTTAAAAGATTTACTCTACATATTCCTATGTAAAACTTCGACCCCTCTCCCCATTGTGGCCCCACCCTACCCCGGGGATCATGATTTTCACAACTTTGAATCTACACTACCTGAGGATGCTTCAACACAAGTTTCAGCTTTCCTGGCTGATTAGTTTCTGAGAAAAATATTTTGAAAGATTTACTCTATGTATTCCTATGTTAATCTTTGACCCCCCATTGTGGCCCCAC…
CL1	scaffold1599	290044	290439	168	2.36905	396	TTCCTGGCTGATTTGTTTCTGAGAAGAAGATCTTTAAAGATTTACTCTATATATTCCTATGTAAAACTTCGACCCCCCCCATTGTGGCCCCACTCTACCCTCGGAGGTCATGATTTTCACAACTTTGAATCTACACTACCTGAGGATGCTTCCACACAAGTTTCAGTTTTCCTGGCTGATTAATTTCTGAGAAGAAGATTTTTAAAGATTTACTCTATATATTCCTATGTAAAACTTTGACCCCCCATTGTGGCCCCACCCTACCCCCGTAGGTCATGATTTTCACAACTTTGAATCTACACTACCTGAGGATGCTTTCACACAAGTTTCAGCTTTCCTGGCTGGTTAGTTTTTGAGAAGAAGATCTTTAAAGATTTACTCTATATATTCCTATGT
CL1	scaffold1599	1053861	1054715	166	5.14451	855	AAATTTTCAAAAATCTTCTTCTCATGAACCATAAGACCAGGAAAGCTGAAACTTGTGTGGAAGCATCCTCAGGTAGTGTAGATTCTAATTTGTGAAATTCATGACCCCCAGGGGTAGGGTGGGGCCACGATGGGGGGTCAAAGTTTTACATAGGAATATACAGAGTTAATCTTTAAAAATCTTCTTCTCATGAACCATAAAACCAGGAACGCTGAAACTTGTGTGGAAGCATCCTCAGGTAGTGTAGATTCTAATTTGTGAAATTCATGACCCCCGGGGGTAGGGTGGGGCCACAATTGGGGGTCGAAATTTAACATAGGAATATATAGAGTAAATCTTTAAATATCTCCTTCTCATGAACCATAAGACCAGGAAAGCTGAAACTTGTGTGGAAGCATC…
CL1	scaffold160	127558	128097	165	3.24432	540	CTGGCTGATTAGTTTCTGAGAAGAAGATTTTTAAAGATTTACTGTATATATTCCTTTGTAAAACTTCAACCCCCCATTGTGGCCCCACCCTACCCCCGGGGGTCATGATTTTTACAACTTTGAATCTACACTACCTTGGGATGCTTCCACGCTAGTTTCAGCTTTCCAGGCTGATAAGTTTCTGAGAAGAAGATTTTTAAAGATTTACTCTCTATATTCCTATGTAAAATTTCGACCCCCCCCCCATTGCGGCCCCACCCTACCCCCGGGGTCATGATTTTCACAACTTTGAATATACACTACCTTAGGATGCCTCCACATAAGTTTCAGCTTTCCTGGCTGATAAGTTTCTGAGAAGAAGATTTTTAAAGATTTACTCATATATTCATATTGTAAATT…
CL1	scaffold160	160884	161844	166	5.71123	961	TAAATCTTTAAATATCTTATTCTCAAGAACCATTTGGCCAGGAAAGCTGAAACTTTTGTGGAAGCATCCTCAGGTAGTATAGATTCAAAGTTGTGAAAATCATGGCCCCCAGAGGTAGGGTGGGGCCACAATGGGTAGGGGTCGAATTTTACATAGGAATATATTGGCTAAATCTTTAAAAATCTTCTTCTCAAGAACCATTTGGCTAGGAAAGCTGAAACTTGTGTGGAAGTATCCTCGGGTAGTGTAGATTCAGAGTTGTGAAAATCATGACCCCCGGAGGTAGGGTTGGGCCACAATGGGGGGTTCGAATTTTACATAGGAACATATAGACTAAATCTTTAAAAATCTTCTTTTCAAGAACCATTTGACCAGGAAAGCTGAAACTTTTGTAGAAGC…
CL1	scaffold160	634141	634837	170	4.06915	697	AGCCAGGAGAGTTGAAACTTCTGTGGAAGCATCCTCAGGTAATGTAGATTTAAAGTTGTGAAAATCATGATCCCCAGGGGTAGGGTGGGGCCACAATGGGGGGGGTCGAGTCGAAGTTTAACATATAGAGAACATATAGAGTAAATCTTTAAAGATCTTCTCAAAAACAAATCAGCCAGGAAAGCTGAAACTTGTGTGGAAGCATCCTCAGGTAGTGTAGATTCAAAGTGATTAAAATCATGACCCCTGGAGGTAGGATGGGGCCACAATGGGGGGGATCAAATTTAACATAGGAATATATAGAGTAAAGCTTAAAAAATATTCTTCTCAAAAACTAATCAGCCAGGAAAGCTGAAACTTGTGTTGAAGCATCTTCAGGTAGTGTAAATTCAAAGTTGT…
CL1	scaffold1600	108796	110028	166	7.56069	1233	AGGGTGGGGCCCCAATGGGGGGTCGAAGTTTAACAAATGAATATATAGAGTAAATCTTTAAAAATCTTCTCCTCAGAAACTAATCAGCCAGGAAGGCTGAAACTTGTGTGAAAGCATCATCAGGTAGTGTAGATTCAAAGTTGTGAAAATCATGATCCCCGGAGGTAGGGTTGGGCCACAATGAAGGATCGAAGTTTTACATAGGAATATATAGAATAAATCTTTAAAAATCTTCTTCTCAGAAACTAATCAGCCAGGAAAGCTGACACTTGTGTGGAAGGATCCTCAGGTAGTGTAGATTCAAAGTTGTGAAAATCATGACCCCCGGGGTACGGTGAGGCCACAATGGGGGATCGAAGTTTAACATAGGAATATATAGAGTAAATCTTTAAAAATCTT…
CL1	scaffold1605	469958	470834	166	5.24157	877	CTGGCTGATTAGTTTCTGAGAAGAAGATTTTAAAAGATTTACTCTATATATTCCTATGTAAAACTTTAAGACCCCCCCCCCAAATGTGGCCTCACCCTACCCCCAGGGATCATGTTTTCACAACTTTGAATCAACACTACCTGAGGATACTTCCACACAAGTTTCAGCTTTCCTGGCTGATTAGTTTCTGAGAAGAAGAATTTTAAAGATTTACTCTATATATTCCTATGTAAAACTTCGACCCTCCATTGTGCCCCACCCTACCCCCAGGGATCATGATTTTCACAACTTTGAATCTGCACTACCTGAGGATGCTTCCACACAAGTTTCAGTTTTCCTGGCTGATTAGTTTCTGAGAAGAAGATTTTTAAAGATTTACTCTATATATTCCTATGTAAA…
CL1	scaffold1605	472667	473494	164	5.12791	828	TGGCTGATTAGTTTCTGAGAAGATTTTTAAAGATTTACTCTATATAATCCTATGTAAAACTTCGACCCCCATTGTGGCCCCACCCTATGCCAAGAGGTAATGAATTTCACAACTTTGAATCTACACTACGATGCTTCCACACAAGTTTCAGCTTTCCTGGCTGATTAGTTTCTGAGAAGAAGATTTTTAAAGATTTACTCTATATATTCCTATGTAAAACTTCGACCCCCCCATTGTGGCCCCATCCTACATCCAGGGGTCATGAATTTCACAACTTTGAATCTACACTACCTGAGGATGCTTCCACACAAGTTTCAGCTTTCCTGGCTGATTATTTTCTGAGAAGAAGATACTCTATATATTCCTATGTAATACTTCGACCCCCAATAGTGGCCCCAA…
CL1	scaffold1608	129835	130392	166	3.34831	558	AAATTTTCAAAAATCTTCTTCTCATGAACCATAAGACCAGGAAAGCTGAAACTTGCGTGGAAGCATCCTCAGGTAGTGTAGATTCAAAGTTGTGAAAATCATGACCCCCGGGGGTAGGGTGGGGCCACAATGGAGGGTCGAAGTTTTACATATGAATATATAGAGTAAATCTTTAAAAATCTTCTTCTCAGAAACTAATCAGTCATAAAAGCTGAAACTTGTGTGGAAGCTTTCTCAGGTAGTGTAGATTCAAAGATGTGAAAATCATGACCCCTGGGGGTAGGGTGGGGCCACAATGTGGGGTCAATGTTTAACATGAATACCGGTATATAGAGTATCTTTAAAAATCTTCTTCTCATGAACCATAAGACCAGGAAAGCTGAAACTTGTGTGGAAGCA…
CL1	scaffold161	180084	181001	166	5.54118	918	AGGGTGGGGCCACAATGGGGGATCGAAGTTTTACATAGGAATATATACAGTATATCTTTAAAAATCTTCTTCTCAGAAACTAATCAGCCAGGAAAGCTGACACTTGTGTGGATGCATCCTCAGGTAGTGTAGATTCATAGTTATGAAAATCATGACCCCCTGGGGTAGGGTGGGGCCACAATGGGGGATCGAAGTTTTACATAGGAATATATACAGTATATCTTTAAAAATCTGCTTCTCAGAAACGAATCAGCCAGAAAAGCTGACACTTGTGTGGAAGCATCCTCAGGTAGTGTAAATTCAAAGTTGTGAAAATCATTACCCCCGGGGGTAGGGTGGGGCCACAATGGGGGATCGAAGTTTAACATATGAATATATAGAGTAAATCTTTAAAAATCT…
CL1	scaffold1610	49366	50097	165	4.45087	732	CTGGCTGATTAGTTTCTGAGAAAATTTTTAAAGATTTACCATATATATTCTTTGTTAAACTTTGACCCCCCATTGTGGCCCCACCCTACCCCTGAGGATCATGATTTTCACAACCTTGAATCTACACAACCTGAGGATGTTTTCACACAAGTTTCAGCTTTCCTGGCTGATTAGTTTTTGAGAAGAAGATTTTTAAATATTTACTCTGTTTATTCCTATGTAAAATATCGACCTCCCATTGTGGCCCAAACCTATCCCCAGGGGTCATGATTTTCACAAATTTGAATCTACACTACTTGAGGATGCTTCCACACAAGTGCCAGCTTTCCTGGCTAATTAGTTTCTGAGAAGATTTTTAAAGATTTACTCTATATAATCATATGTTAAACTTCGATCCCC…
CL1	scaffold1610	317947	319154	166	7.24719	1208	AAATTTTCAAAAATCTTCTTCTCAAGAACCATAATGCCAGGGAAGCTGAAACTTGTGTGGAAGCATCCTCAGGTAGTGTAGATTCAAAGTTGTGAAATTTATGACCCCCGCGGGTAGGATGGGGCCACTATGGGGGGTCAAAGTTTAACATAGGAATATATAGAGTAAATCTTTAAAAATCTTCTTCTCAGAAACTAATCAGCCAGGAAAGCTGACACTTGTGTGGAAGCATCCTCAGGTAGTGTAGATTCAAAGTTGTGAAAATCATGACCCCCGGAGGCAAGGGTGGGGCCACAATGGGGGGTCGAAGTTTTACATAGGAATATATAGAGTAAATCTTTAAAAATCTTCTTCTTAGAAACTAATCAGCCAGGAAAGCTGACACTTGTGTGGAAGCAT…
CL1	scaffold1616	154768	155212	163	2.70588	445	AAGTTTAACATATGAATATATAGAGTAAATCTTTAAAAATCTTCTTCTCAGAAACTAATCAGCCAGGAAAGCTGAAACTTGTATGAAAGCATCCTCAGGTAGTGTAAATTCAAAGTTGTGAAAATCATGGCCCCCGGGGGTAGGGTAGGGCCACAATGGGGTGTCGAAGTTTAACATAGGAATATATAGAGTAAATCTTTAAAAATCTTCTCAGAAACTAATCAGCCGGCAAAGCTGAAACTTGTGTGGAAGTATCCTCAGGTAGTGTAAATTCAAAGTTGTGAAAGTCGTGGCCCCCGGTGGTAGGGTGGGGCCACAATGGGGTGTCAAAGTTTAACATATGAATATATAGAGTAAATCTTTAAAAGTCTTCTTCTCAGAAACTAATCAGCCAGGAAA…
CL1	scaffold1616	162042	162709	165	4.05294	668	CCAGGAAAGCTGAAACTTGTGTAAAAGCATCCTCAGGTAATGTAGATACAAAGTTGTGAAAATCATGACCCCCGATTGTAGGGTGGGGCCACAATGGGGGAACAAAGTTTTACATAGGAATATATAGAGTAAATCTTTAAAAATCTTCTTCTCAGAAACTAATCAGCTAGGAAAGCTGACACTTGTGGAAGAATCCTCAGGTAGTGTAGATTCAAAGTTGTGAAAATCATGGCCCCCGGGGGTAGGGTGGGGCCACAATGGGGTGTCGAAGTTTAACATAGTAATATATAGAGTAAATCTTTAAAAATCTTCTCAGAAACTAATCAGCCAGCAAAGCTGAAACTTGTGTGGAAGTATCCTCAGGTAGTGTAAATTCAAAGTTGTGAAAGTCGTGGCCCC…
CL1	scaffold162	170013	170890	165	5.17188	878	AAAAATCATCTTCTCAAGAACTATTAAGCCAGGAAAGCTGAAACTTGTGTGGAAGCATCTTCAGGTAGTGTAGATTCAAAGTTGTGAAAATCATGACCCTCGGGGGTAGGGTGGGTCCACACTGGGGGGTTGAAGTTTTACATAGGAATATATAGAGTAAATCTTTAGAAATCTTCTTCTCAGAAACTAATCAGCCAGGAAAGCTGAAACTTGTGTGAATGCATTCTCAGATAATGTAGATTCAAAGTTGTGAAAATCATGACCCCCAGAGGTAGGGTGGGGCCAAAAGGGGGGGTCAAGTTTTACATAGGAATATATAGAGTAAATCTTTAAAAATCTTCTTCTCAGAAACTAATCAGCCAGGAAAGCTGAAACTTGTGTGAATGCATTCTCAGATAG…
CL1	scaffold1620	6148	6662	165	3.11243	515	CCCCCATTGTGGCCCCACCCTACCCCTGGGGATCATGATTTTTACAACTTTGAATTAACACTACCTGAGGATGCATCCACACAAGTGTCAGCTTTCCTGGCTGATTAGTTTCTGAGAAGAAGATTTTTAAAGATTAACTGTGTATATTCCTATGTAAAACGTCGATCTCCCATTGTGGCCCAAACCTACCCCCGGGGGTCATGATTTTCACAAATTTGAATCTTCACTAAATAAGGATGCATCCACACAAGTGTCAGCTTTCCTGGCCAATTAGTTTCTGAGAAGAAGATTTTTAAAGATTTACTTGTTATATTCATATGTTAAACTTCGACCCTCCATTGTGGCCCCACCCTATCCCCAGGGGTCATGATTTTCACATCTTTGAATCTACACTACCTG…
CL1	scaffold163	349277	350122	165	5.11628	846	TGGGGCCACAATGGGGGGTCGAAGTTTAACATGAATATATAGAGTAACTCTTTAGAAATCTTCTTCTCAGAAACTAATCGGCCAGGAAAGCTGAAACTTGTGTGGAAGCATCCTCAGGTAGTGTAGATTCAAAGATGTGAAAATCATGACCCCTGGGGGTAGGGTGGGGCCACAATGGAGGGTCGAAGTTTAACACATGAATATAAAAAGTAATTCTTTAAAAATCTTCTTCTCAGAAACTAATTAGCCAGGAAAACTGACACTTGTGTGGATGCATCCTTAGGTAGTGAAGATTCAAATTTGTGAAAATCATGACCCCCGAGGGTAGGATGGGGCCACAATAGGGGATCGACGTTTTACATAGGAATATATACAGTAAATCTTTAAAAATCTTCTTCT…
CL1	scaffold163	448202	448735	164	3.25731	534	AAATTTTCAAAAATCTTCTTCTCAAGAACCATAAAGCCAGGAAAGCTGAAACTTGTGTGGAAGCATCCTCAGGTAGTGTAGATTCAAAGTTGTGAAAATCATGAACCCCGGGGGTAGGTAGGTGCCACATGGGGGGTCGAAGATTAACATAGGAATATATAGATTAAATCTTTAAAAATCTTCTTCTCAGAAACTAATCAGCCAGGAAAGCTGAAACTTGTTTGGAAGCATCCTCAGGTAGTGTAGATTCAAAGTTGTGAAAATCGTGATCCCTGGGGGTGGGTGGGCCACAATGGGTGGTCAAAGTTTTACATAGGAATATATAGAGTAAATCTCGAAAAATCTTCTTTCCTGAAACTAATCAGCTAGGAAAGCTGAAACTTGTGTGGAAGCATCCTT…
CL1	scaffold163	471348	472043	166	4.18023	696	AATCTTCTTCTCATAAACCAAAAGACCAGGAAAGCTGAAACTTGTGTGGAAACATCCTCAGGTAGTGTAGATACTAAATTGTGAAAATCATCACCCCCGGGGGTAGGGTGGGGCCACAATGGGGGGTCGAATTTTAACATATGAATATATAGAGTAAATCTTTAAAAATCTTCTTCTCAGAAACTAATCAGCCAGGAAAGCTGAAACTTGTGTGAAAGCATCATCAGGTAGTGTAGATTCAAAGTTGTGAAAATCATGACCCCCGGGGGTAGGGTTGGGCCACAATGGGGGGTCGAAGTTTTACAAAGGAATATATAGAGTAAATCTTTAAAAATCTTCTTCTCAGAAACTAATCAGCCAGGGAAGCTGAAACTTGTGTGGAAGCATCATCAGGTAGTG…
CL1	scaffold163	472784	473327	166	3.23464	544	AAATTTCAAAAATCTTCTTCTCAAGAACCATTAAGCCAGGAAAGCTGAAATTTGTGTGATAGCATTTTCAGGTAGTGTAGATTCAAAGTCGTGCAAATTATGACCCCCGGGGGTAGGGTGGGGCCACAATGAGGGGTTGCAGTTTTACATAGGAATTATATATAGAGTAAATTTTTTTAAAATCTTCTTCTCAAAAACTAATCAGCCAGGAAAGCTGAAACTTGTGTGGAAGCATCCTCAGGTAGTGTAGATTCAAAGTTGTAAAAATCATGACACCCGGGGGTAGGGTGGGCCACAATAGAGGGTCGAAGTTTTACATAGGAATATATCGAGTAAATTTTAAAAATCTTCTTCTCAGAAACTAATCAGCCAGGAAAGTTGAAACTTGTGCGGTAGCAT…
CL1	scaffold1633	101971	102653	169	4.0339	683	CTGGCTGATTAGTTTCTGAGAAGAAGATTTTTAAAGATTTACTCTATATATTCCTATGTTAAACTTCGCCCCCCCCCCCCCATTGTGGTCCCACCCTACCTCCGGGGGTCATGATTTTCACAACTTTGAATCTACACTATCTGAGGATGCTTCCACACAAGTTCCAGCTTTCCTGACTGATTAGTTTTTCAGAAGAAGTTTTTTAAAGATTTACTCTATATATTCCTATGTTAAACTTTGCCCCCCCCCCCCCATTATGGCCCCACCTTACCCCCGGGGGTTCATGATTTTCACAACTTTTAATCTCAATTTCCTGAAAATGCTGCCACACAAGTTTTAGCTTTCCTGGCTGATTAGTTTCTGAGAAGAAGATTTTTAAAGATTTACTCTATTATTTCC…
CL1	scaffold1633	133146	133810	166	3.96023	665	GCTGATTAGTTTCTGAGAAGAAGATTTTTAAAGATTTACTCTATATATTCCTATGTAAAATTTTAACACCCCCCCCCCAATGTGGCCTCACCCTACCCCCAGGGATCATGATTTTCACAACTTTGAATCTACACTACATGAGGATGCTTCTACACAAGTTTCAGCTTTCCTGGCCGATTAGTTTCTGAGAAGAAGATTTTTTAATATTTACTCTATATTTTCCTATGTAAAACTTCGCCCCCCCCCCCTTTTGGCCTCACCCTACCCCCGGGGGTCATGAATTTCACAACTTTCAATCTACACTACCTGAGGATGCTTCCACACAAGTTTCAGCTGTCCTGGCTGTTTAGTTTCTGAGAAGAAGATTTTTAAAGATTTACTCTATATATTCCTATGTAA…
CL1	scaffold1633	148979	149522	166	3.27326	544	TTTAAAGATTTACTCTATATATTCCTATGTAAAACTTCGACCCCCCCCCCTTCTGGCCCCACCCTACCCCCGGGGGTCATGAATTTCACAACTTTGAATCTACCCTACCTGAGAATGCGTCCACACAAGTTTCAGCTTTCCTGGCTGATTAGTTTCTGAGAAGAAGATTTTTAAAGATTTACTCTATATATTCTTGTGTAAATCTTCGACCCCAAATTTTGGCCCCACCCTACCCCCAGGGGTCATGAATTTCACAAATTTGAAGTTACACTACCTGAGGATGCTTCCACACAAGGTTTAGCTTTTCTGGCTGATTAGTTTCTGAGAAGAAGATTTTTAAAGATTTACTCTATATATTCCTATCTAAAACGTTGACCCCCAATTGTGGCCCCAACCTAC…
CL1	scaffold1638	162914	163512	159	3.64324	599	CCCACCCTACCCCCTGAAAACATGGTTTGAACAAACTAGAATGAATCAACACTACCTGAGGGTGCATCCACACAAGTTACAGCTTTTCTGGCCAATTGGTATATGAGAAGAAATTTTTAAAAAGATTTTTCGCTATGCATTCCTATGTAAAATTCGACCCATCCACTGTGGCCGCACCCTACCCCCGGGATCATGGTTTGAACAAATTTGAATCTACACTACCTGAGGATGCTTCCAAACAAGTTACAACTTTTTTGGCCTTACTACTGGTTTTTGTTGAGAAGATTTTTCTCTATGTATTCTTATATAAAAATTTCGACCCCCATTGTGGCCCCACCTTACCCCCGGGGATCATGATTTGAAAAAAATTGAATCTACACTACCTGAATATGCTTCCAC…
CL1	scaffold164	631552	631937	166	2.3253	386	GGGGGTTCGAAGTTTTACATAGGAATATAAAGAGTAAATCTTTAAAAATCTTCTTTTCAGAAACTAAACAGCCAGGAAAGCTGAAACTTGTGCGGACGCATTCTCAGGTAGTGTAGATTCAAAGTTGTGAAATTCATGACCCCCGGGGGTAGGGTGGGGCCACAATGGGGGGTCGAAATTTTACATAGGAATATATAGAGTAAATCTTTAAAAATCTTCTTCTCAGAAACTAAACAGCCAGGAAAGCTTAAACTTGTGTGGAAGCATCCTCAGTTAGTGTAGATTCAAAGTTGTGAAATTCATGACCCCCGGGGGTAGGGTGGGGCCACAATGGGGGGTCGAAATTTTACATAGGAATATATAGAGTAAATCTTTAAAAATCTTCT
CL1	scaffold1643	180139	180600	160	2.87283	462	AAGATTTTTCGCTATGTATTCCTATGTAAAATTTGACCCACCCACGGTGGCCACACCCTACCCCCGGGATCATGGTTGAACAAATTTGAATTTACACTACCTGAGGATGCTTCCAAACAAGTTACAGCTTTTCTGGCCTACTGGTTTTTATTGAGAAGATTTTTCTCTTTGTATTCCTATGTAAAAATTTCGACCCCCCCCCCAAGAGTGGCCCCACCTTACCCCCGGGGATCATGATTTGGAAAAAAATTAATCTACACTACCTAAAGATGCTTCCACACAGGTTACAGCTTTTCTGGCTGACTGGTTTTTGAAGATTTTTAATGAGTTTTCTCTATACATTTGTATCTAAAAATTTGATCCCCCATAGGGGCCCCACCGTACCTCCGGGGATCATGG…
CL1	scaffold1651	55285	55691	165	2.53012	407	TCAAGAACCATTTGGCAGGAAAACTGAAAGTTTTGTGGAAGCATTCTCAGGTATTGTAAATTCAAAGTTGTGAAAATTATGACCTAGGGTGGGGCCACAATTTGGGGTCGAATTTTACATAGGAATATATAGAGTAAATCTTTAAAAATCTTCTTCTCAAGAACCATTTGGCCAGAAAAGCTGAAACTTTTGTGGAAGCATCCACAGGTAGTGTAGATTTACAGTTGTGAAAATCATGACCTCCGGGGTAAGGGTGGGGCCACAATGGGGGTGTCGAATTTTACAGCGGAATATATAGACTAAATCTAAAAATCTTCATCTCAAGAACCATTTGGCCAGGAAAGCTGAAACTTTTGTGGAAGCATCCTCAGGTAGTGTAGATTCAAAGTTGTGAAAATC…
CL1	scaffold1651	140125	141036	165	5.54023	912	AAAATCTTCTTCTCAAGAACCAGAAAGCCAGGAAAGCTGAAACTTGTGTGGAAGCATCCTCAGGTAGTGTAGATTCAAAGTTGTGAAATTCATGACCCCCGGGGGTAGGGTGGGACCACAATGGGGGGTCAAAGATTTACATAGAAATATATAGAGTAAATCTTTAAAATCTTCTACTCAGAAACTAATCAGCCAGGAAAGCTGAAACTTGTGTGGAAGCATCCTCAGGTAGTGAAGATTCAAAGTTGTGAAATTCATGATCCCTGGATGTAGGGTGGGGCCACAATGGGGGGTCGAAGTTTTACATAGGAATATATAGAGTAAATCTTTAAGAATAGTCTTCTCAGAAACTAATCAGCCAGCAAAGCTGAAACTTGCGTGGAAGCATCTTCAGGTATT…
CL1	scaffold1652	210086	211178	165	6.55435	1093	CTGGCTGATTAGTTTCTGAGAAGATTTTTAAAGATTTACCCTATATATTCCTTTGTTAAACTTTGACCCCCCATTGTGGCCCCACCCTACCCCTGGGGCTCATTACTTTGACAGCTATGAATCTACACTACCTGAGAATGCTTTCACACAAGTTTCAGCTTTCCTGGCTGATTAGTTTCTGAGAAGAAGATTTTAAAAGATTTACACTGTTTATTCCTATGTAAAACATCGACCTCCCATTGTGGCCCAAACCTACCCCCAGGGTTATGATTTTCACAAATTTGAATCTACACTACCTGAGGATGCTTCCACACAAGTTTCAGCTTTCCTGGCTAATTAGTTTCTGAGAAGAAGATTTTTAAAGATTTACTCTATATAATCATATGTTAAACTTCGACC…
CL1	scaffold1663	23938	24473	165	3.24277	536	CTGGCTGATTAGTTTCTGAGAAGAATTTTAAAGATTTACTCTATACATTCCTATGTAAAACTTTAATACCCCCCAATGTGGCCCCACCCTAACCCCAGGGATCATGATTTTCACAACTTTGAATCTACACTACCTGGGGATACTTCCACACAAGTTTCAGATTTCCTAGCTGATTAGTTTCTGAGAAGAAGGTTTTTAAAGATTTACTCCATATATTCCTTAGTAAAACTTTGACCCTCCATTGTGGCCTCACCCTACCCCCGGGGGTCATGATTTTCACAACTTTGAATCTACACTATCTGGGGATGCTTCCCCACGTTTTTCAGCTTTTCTGGCTGATTAGTTTCTGAGAAGAAGATTTTTAAAGATTAACTCTATATATTCCTATGTAAAACTTCG…
CL1	scaffold1670	57481	57949	166	2.83523	469	AAAATCTTCTCCTCAGAAACCAATCAGCTAGGAAAGCCGAAACTTATGTGGAAGAATTCTCAGTAGTGTAGATTTAAAGTTGTGAAAATCATGACCCCAGGGGGTAGGGTGAGGCCACAATTGGTGGTCGATTTTTATATAGGAATATATAAAGTAAATCGTAAAAAATCTTCTCCTCAGAAATCAATCAGGCAGGAAAGCTGAAACTTGTGTTGAAGCATCCTCAGGTAGTGTAGATTCAAAGTTGTGAAAATCATTATCCCCTTTGGTAAGGTGGCGCCACAATGGAGGGTCAAATTTTTATATAGGAATATATAAAGTAAATCTCTAAAAAAATCTTCTTCTCAGAAACCAATCAGCAAGGAAAGCTGAAACTTGTGTTGAAGCATCCCTGCACAG…
CL1	scaffold1670	78269	78747	166	2.84239	479	ATTTTCCCTATATATTCCTGTGTAAAAATTTTACATCCCCCCAGTTGTGGCCCCACCCTAGCACTGGGGATCATGGTTACAAACTTGAATCTTCCCTACCTGAGGATGCTTCCACACAAGTTGCAGCTTTTCTAGCTGATCAGTTTCAGAGAAGAAGATCTTTAAAGATTTACTCTATATATTCCTAATATGTAAAGATTTGCCCCCCCCCCCACCATTGTGGCCCCACCCTACCCTTCGGGATCATGATTTGAACAAACTTGAATCTACACTATATGAGGATGCTTCCACACAAGTTGCAGCTTATCTGCCCAATCGATTTCTGAGAAAAAGACCTTTAATGATTTACCCTTTTTATTCCTATGTAAAATTCGACCCCCATTGTGGCACCACCCTACC…
CL1	scaffold1670	461217	462018	163	4.92737	802	ACTTGTGTGGAAGCATCCTCAGGTAGTGTAGATTCAAATTTGTGAAAATCATGACCCCCGGGGGTAGGGTGGCGCCACAAGGGGGGGGGGGTCGAAGTTTTACATAGGAATATATAGAGTAAATCTTTAAAAATCTTCTTCTCAGAAACTAATCAGCCAGGAAAGCTGAAATTTGTGTTGAAGCATCCTCAGGTAGTGTAGATTCAAAGTTTTGAAAATCATGATCCCTGGGGTAGGGTGGGGCACAATGGGGGTCGAAGATTTACATTGGAATATATAGAGTAAATCTTTAAAAATCTTCTACTCAGAAACTATTCAGCCAGAAAAGCTGAAACTTGTTTGGAAGCTTCCTCAGGTAGTGTAGATTCAAAGTTGTAAAAAACATGACCCCCGGGGGTA…
CL1	scaffold1671	189134	189869	163	4.50588	736	CCACAATGGGGAGACGAAGTTTAACAAATGAATATATAGAGTAAATCTTTAAAAATCTTCTCAGAAACTAATCGGCCAGGAAAGCTGAAACTTGTGTGGAAGCATCCTCAGGTAGTGTAGATTCAAAGTTGTGAAAATCATGACCCCCGGGGGTAGGGTGGGGCCACAATGGGGGGTCGAAGTTTAACATATGAATATAAAAAGTAAATCTTTAAAAATCTTCTTCTCAGAAACTAATCGGCAAGGAAAGCTGAGACTTGTGTGGAAGCATCCTCAGGTAGTGTAGATTCAAAGTTGAGAAAATAATAACCCCTGGGGGTAGGTTGGGGCCACAATGGGGGGTCGAAGTTTAACATATGATTATATAGAGTAAATCTTTAAAAATCTTCTTCTCAAAAA…
CL1	scaffold1673	352220	352771	162	3.29775	552	AGGAAAGCTGAAACTTGTGGGGAAGCATCCGCAGGCAGTGTAGATTCACAGTTGGTATATTCATGACCCCAGGCGGTAGCTATAGGGTTAGGCCACAATGGGGGGCTGAAGTTTTACATTGGAATATATAGAGTAAATCTTTAAAAATCTTCTTCTCAGACACTAATCAGCCAGGAAAGCTGAAACTTGTGTGGAAGCATCATCAGGTAGTGTAGATTCAGAGTTGTGAAAATCATGACCCCCGGGGGTAGGGTGGGACCACAGTGGGGGTCAAAGTTTTACATAGAAATGTATAAAGTAAATCTTTAAAAATCTTCTCAGAAACTAATCAGCAAGGAATGCTGAAACTTGTGTGGAAGCATCCTCAGGTAGTTAGATTCAAAGTTGTGAAATTCATGA…
CL1	scaffold1674	7120	7575	166	2.7485	456	AAAAATCTTCTTCTCAAGAACCAGAAAGCCAGGAAAGCTGAAACTTGTGTGGAAGCATCCTCAGGTAGTGTAGGTTCAAAGTTGTGAAATTCATGACCCCCGGGGGTAGGGTGGGGCCACAATGGGGGGTCGAAGTTTTACATAGGAATATATAGAGTAGATCTTTAAAAATCTTCTTCTCAAAAATTAATCAGCCAGGAAAGCTGAAACTTGTGTGGAAGCATCCTCAGGTAGTGTAGATTTAAAGTTGTGAAAATCATGACCCCCGGTGGTAGGGTGGGTCCACAATGGGGGCTCGAAGTTTTACATAGGAATATAGAGATTAAATCTTTAAAAATCTTCTTTTCAGAAACTAATCAGCCAGGAAAGCTGAAACTTGTGTGGAAGCATCCTCAAGAA…
CL1	scaffold168	884955	885611	166	3.95266	657	TAAAAATCTTCTTCTCAAAAATCATTTGACCAGAAAAGCTGAAACTTGTGTTGAAGCATCCTCAGATAGTGTAGGTACAAGTTTGTTCAAATCATAGTCCTTGGGGGTAAGGTGGGGCCTCAATAGGGGGGGTCAAAGTTTTACATAGGAGTATATAGAGTTAATCTTTAAAAATCTTCTTCTCAAAAACCATTCGGCCAGAAAAGCTGATACTTGTGTGGAAGCATCCTCAGATAGTGTAGGTTCAAGTTTGTTCAAATCATGGTCCCTGGGGGTAAGGTGGGGCCACAATGGGGTTTTGAATTTTTACATAGGAGTATATAGAGTTAATCTTCTAAAAAATCTTCTCAAAAGCCATTTGACCAGAAAAGCCGAAACTTGTGTGGAAGCATCCTCAGA…
CL1	scaffold1680	78245	79945	166	10.2571	1701	CTGGCTGATTAGTTTCTGAGAAGAAGATTTTTAAAGATTTACCATATATATTCCTTTGTTAAACTTTGACCCCCCATTGTGGCCCCATCCTACCCCTGGGGATCATGATTTTCACAACTATGAATTTATACTAACTGAGGATGCTTCCACACAAGTTTCAGCTTTCCTGGCTGATTAGTTTCTGAAAGGAAGATTTTTAAAGATTTACTTTATATATTCCTATGTTAAAATTCGACACCCCATTGTGGCCCCACCCTACCCCCGGGGGTCATGATTTTCACAACTTTGAATCTACACTACCTGAGGATGCTTCCACATAAGTTTCAGCTTTACTGGCTGATTAGTTTCTGAGAGGAAGATTTTTAAAGATTTACTCTATATATTCCTATGTAAAACTTC…
CL1	scaffold1687	3640	4932	165	7.88827	1293	AAACTTCAACCCTCCAATGTGGCCCCATCCTACCCCCGGGGGTCATGTTTTTCACAACTTTGTATCTTCAATACCTGAGGATGCTTCCACACAAGTGTCAGCTTTCCTGGCTGATTAGTTTCTGAGAAGAAGATTTTTAAAGATTTACTCTATATATTCCTATGTAAAACTTCGACCCCCATTTGTGGCCCCATCCTACCCCTAGGCGTTATGATTTTCACAACATTGAATCTCATTACCTGAGAATGCTTCCACACAAGTTTCAGCTTTCTTGATCTTATGGTTCATGAGAAAAAGATTTTTACTTTATATTCCTATGTAATAGTTCGACCCCCATTGTGGTCCCACCCTACCCCGGGGGTCATGATTTTCACAACTTTGAATCTACATTACCAGAGG…
CL1	scaffold1688	106147	106638	193	2.55392	492	CATTATGGCTCCACCCTACCCCAAGAGTCATGATTTTCACAAATGTGTGTCTACACTATACCGGTACATAAGGATGCTTCAAAACAAGTTTCAGCTTTCCTGGCTGATTAGTTTCTGAGAAGATTTTAAAAGATTTACACTATATATTCCTATGTAAAAGTTCGACCCCCTGCACCCCAACCCACACCCTCACCCCCTCCCATTGTGGCTCCACCCTCCCCGGAGTCATGATTTTCACAAATTTGTCTCTACACTACATAAGAATGCTTCTACACAAGTTTCAGCTTTCCTGGCTGATTAGTTTCCGAGAAGATTATAAAAGATTTACACTATATATTCATATGTAGAAGTTCGACCCCCCCCCCCCCCCCCTCTCCCCCCCCCCCCCCCCCCCATTGT…
CL1	scaffold169	542145	543834	165	10.1838	1690	GGCTGATTAGCTTCTGAGAAGAAGATTTTAAAAGATTTACTCTATATATTCCTATGTAAAACTTTAACATCCCCCCAAATGTGGCCTCACCCTACCCCCAGGGATCATGTTTTCACAATTGTGAATCTACACTACCTGAGGATACTTCCACACAAGTTTCAGCTTTCCTGGCAGATTAGTTTCTGAGAAGAAGATGTTTAAATATTAACTCTAAAAATTCCTATGTAAAACTTCGACCTCCCCATTGTGCCGCACCCTACCCACAGGGATCATGATTTTCACAACTTTGAATCTACACTGCCTGAGAATGCTTCCACACGAGTTTCAGCTTTCCTGGCTGATTAGTTTTTGAGAAGAAGATTTTCAAAGATTTACTCTATATCTTCCTATGTAAAACAT…
CL1	scaffold169	711619	712519	166	5.47429	901	AGGGGGGGTCGAAGTTTTACATAGGAATATATAGAGTAAATCTTTAAAAATCTTCTTCTCAGAAACTAAACAGCCAGGAACGCTGAAACTTGTGTGGAAGCATCCTCAGGTAGTGTAGATTCAAAGTTGTGAAATTCATGACCCCCGGGGGTAGGGTGGGGCCACAACGGGGGGGTCGAATTTTTACATAGGAATATATAGAGTAAATATTTAAAAATCTTTTTCTCAGAAACTAAACAGCCAGGAACGCTGAAACTTGTGTGGAAGCATCCTCAGGTAGTGTAGATTCAAAGTTGTGAAATTCATGACCCCCGGGGGTAGGGTGGGGCCACAACGGGGGGGTCGAAATTTTACATAGGAATATATAGAGTAAATCTTTAAAAATCTTCTTCTCCGAAA…
CL1	scaffold170	106441	106908	162	2.86932	468	AAAAATATTCTTCTCAAAAGCCATAAGGCCAGAAAAGCTGAAAATTGTGTGGAAGCATCATTAGATAGTGTAGATTCAAGTTTGTCCAAATCAATGTCCCCGGGCGTAAGGCGAAGCCACAATGGGGGTCCAAAATTTTACATAGAATAGATAGAGTAAATCTTTAAAAATATTCTTCTCAGAAAACAACCAGCAAGGAAAGCTGAAACTTGCGGGAAGCTTCCTCATGTAGTGTATATTTTAAGTTGTGAAAATCATGACCCCCAGGGGTAGGGTTGGGCACAATGGGGGTCGAACATTTACATAGGGATATATAGTGTAAATCTTTTCAAAATTTTCTCAAAAACCATTAGGCCAGAAAAGCTGAAACTTGTGTGAAAGCATCCTCAGAAGGTGTAT…
CL1	scaffold1700	57497	57868	170	2.24856	372	AAATTTTCAAAAATCTTCTTCTCATGAACCATAAGACCAGGAAAGCTAAATTTTGTGTGGAAGCATCTTCAGGTAGTGTAGATTCTCATTTGTGAAAATCATGACCCCCGGTGGTAGGGTGGGGCCACAATGGGGAGTCGAAGTTTTACATAGGAATATATAGAGTAAATCTTTAAAAATCTTTTTCTCAGAAACTAATCAGCCAGGAAAGCTGAAACTTGTGTGGAAGCATCCTCAGGTAGTGTAGATTCAAAGTTGTGAAAATCATGACCCCCGAGGGTAGGGTGGGGCCTTAATGGGTGGTCGAAGTTTAGCATAGGAATATATAGAGTAAATTTTTAAAAATCTTCTTCTCAGAAACTAATCAGCCAG
CL1	scaffold1703	103201	103595	162	2.43902	395	TAGGTTGGGGCCACAATGGGGGGTCGAAGTTTTACATAGGAATATATAGAGTAAATCTTTAAAAATCTTCTCGGAAACTAATTAGCCAGGAAAGCTGAAACTTGTATGGAAGCATTCTCAGGTAGAGTAGATTCACAGTTGTGAACATTTTGACATCCGGATATAGGATGGAGCCACAATGGGGGACAACGTTTTACATAGGAGTATATAGAGTAAATCTTTAAAAATCTTCTCGGAAACTAATTAGCCAGGAAAGCTGAAACTTGTATGGAAGCATTCTCAGCTAGAGTAGATTCACAGTTGTGAACATTTTGACATCCGGATATAGGATGGAGCCACAATGGGGGACAACGTTTTACATAGGAGTATATAGAGTAAATCTTTAAAAATCTTCT
CL1	scaffold1703	813880	814467	166	3.50857	588	AAATTTTCAAAAATCTTCTTCTCAAGAACCAGAAAGCCAGGAAAGCTGAAACTTGTGTGGAAGCATCCTCAGGTAGTGTAGATTCAAAGTTGTGAAATTCATGACCCCCGGGGGTAGGGTGGGGCCACAATGGGGGGTCGAAGTTTTACATAGGAATATATAGAGTAAACCTTTAAAAATCTTCTTCTCAGAAACTAAACAGCCAGGAAAGCTGAAACTTGTGTGGAAGCATCCTCAGGTAGTGTAGATTCAAAGTTGTGAAAATCATGACCCCTGGGGGTAGGGTGGGGCCACAATGGGGGGTCGAAGTTTTACATAGGTATATTTAGAGTAAATCTTTAAAAATCTTCTTCTCAGAAACTGAACAGCCAGGAAAGCTGAAACTTGTGTGGAAGCATC…
CL1	scaffold1703	814353	814582	116	2	230	GTCGAAGTTTTACATAGGAAAATATAGAGTAAATCTTTAAAAATCATCTTCTCAAAAACTAATCAGCCAGGAAAGCTGAAACTTGTGTTGAAGCATCCTCAGGTAGCTTAGATTCGTCGAAGTTTTACATAGGAAAATATAGAGTAAATCTTTAAAAATCATCTTCTCAAACACTAATCAGCCAGGAAAGCTGAAACTTGTGTGGAATTATCCTCAGGTAGTGTAGATTC
CL1	scaffold1704	31857	32517	165	3.98246	661	AGCTGAAACTTGTGTGGAAGCATCCTCAGGTAGTGTAGATTCAAAGTTGTGAAAATCATGACCCCCGGGTGTAGGGTGGGGCCACAATGGGGTGTCCAAGTTTAACATAGGAATATATAAAGTAAATATTTAAAAATCTTCCTTTCAGAAACTAATCAGCCAGTAAAGCTGAAACTTGTGTGGAAGTATCCTCAGTTAGTGTAAATTCATAGTTGTGAAAATCATGATCCCCAGGGGTAGGGTGGGGCCATAATGGGGTGTCGAAGTTTTACATAGGAATATATAGAGTAAATCTTTAAAAATCTTCTTCTCAGAAACTAATCAGCCAGGAAAGCTGACACTTGTGTGAAAGCATCCTCAGGTAGTGTAGATTCATAGTTGTGAAAATCATGACCCCCG…
CL1	scaffold1710	611961	612240	140	2	280	TAAATCTTTAAAAATCTTCTTCTCAGAAACTAGTCAGCCAGCAAAGCTGAAACTTATGTGGAAGCATCCTCAGGTAGTGTAGATTCAAAGTTGTGAAATTCATGACCCCCGGTGGTAGGGTGGGGCCACAATAGGGGGTCTAAATCTTTAAAAATCTTCTTCTCAGAAACTAATCAGCCAGCAAAGCTGAAACCTGTGTGGTAGCATCCTCAGGTAGTGTAGATTTAAAGTTGTGAAATTCATGACCCCCGGTGATAGGGTGGGGCCACAATAGGGGGTC
CL1	scaffold1710	612101	612473	166	2.24699	373	TAAATCTTTAAAAATCTTCTTCTCAGAAACTAATCAGCCAGCAAAGCTGAAACCTGTGTGGTAGCATCCTCAGGTAGTGTAGATTTAAAGTTGTGAAATTCATGACCCCCGGTGATAGGGTGGGGCCACAATAGGGGGTCGAAGTTTTACATAGGAATATATAGAGTAAATCTTTAAAAATCTTCTTCTCAGAAACTAATCAGCCAGCAAAGCTGAAACTTGTATGGCAGCATCCTCAGGTAGTGTAGATTCAAAGTTGTGAAATTCATGACCCCTGGGGGTAGGATGGGGCCACAATGGGGGGTCGAAGTTTTAAATAGGAATATATAGAGTAAATCTTTAAAAATCTTCTTCTCAGAAACTAATCAGCCAG
CL1	scaffold1711	116591	116969	169	2.26901	379	GCTTTCACACAAGTTTCAGCTTTCCTGGCTTATTAGTTTCTGAGAAGTAGATGTTAAAAGATTTACACTATGTATTCCAATAAAAAAGTTCAACCACCCCCATTGTGGCTCCCTCCTACCCCCCGAGTCACGATTTTCACAAATGTGTATCTACACTACATAAGGATGCTTCCACACACGTTTAGCTTTCCTGGATGATTAGTTTCTGAGAAGAAGATTTTTCAAAGATTTACACTATATATTCCTATGTAAAAGTTCGACCCCTTTCCATTGTGGCTCCATCTTACATCTGGAGTCATGCTTTTACAAATTTTTATCTACACTTCATAAGGATGCTTACACACAAGTGTCAGCTCTCCTGGCTGATTAGTTTCTGAGA
CL1	scaffold1711	117139	117558	170	2.53179	420	CAATGATTTGTACAAATTTGAATCTACAACGTCTGAGGATTCTACTACACAAGTTTCAGCTTTTCTGGTCAGATGGTTTTTGAGAAGAAAATTTTAAAAGATTTAAACTATATATCTCTATGTTAAAGTACGACCCCCCATTGTAGCCCAACCCTACCCCTGGGGGGTCATGTTTTTACAGCTTAAAATCTACATTACATGAGGAAGCTTCCACACAAGTTTCAGCTTTCCTTGCTAATTGGTTTCTGAGAAGAAAACTTTTTAAAGATTTACTCTATATATTCTATGTAAAACTTTGACCCCCAATGTGGCCCCACCCTACCCCCGGGGACAATGATTTTGAACAAACTTGACTCTACACTATCTGAGGATGCTTTTACACAAGTTTCAGCTTTTCTG…
CL1	scaffold1711	343380	343922	166	3.2514	543	CATCCCCAGGTAGTATAAATTCAAAATTGTGAAAATCATGACCCCCAGGGGTAGGATTAGGCCACAATGGGGGGGTCGACTATTTACTTAGGAATATATATATAGAGTAAATCTTTTAAAATCCTCTTCTCAAAAACCGTAAGGCCAGGAAAGCCAAAACTTATGTGGAAGCATCCTCAGGTAGTGTACATTCAAAGTTGTGAAAAACATGACCCCCGGGGGTAAGGTGGGGCCACAATGGGGAGGGAGTCGAATTTATACATAGGAATATATTAAGTAAATCTTTAAAAATATTCTTTTCAAGAACCATTGGGCCAGGAAAGCCGGAACTTATGGAAGCATCCTCTGGTATTGAAGATTCAAAATTGTGAAAATCGTGACCCTTGGGGGTAGGGTGGG…
CL1	scaffold1714	95883	96350	161	2.87283	468	GAAGAAGATTTTTAAAGATTTACTCTGTATATTCCTACGTAAAATATTTTCCCCATTTTGGCCCAACCCTACCCCCGGGGGTCATGATTTTCACAAACTTGAATATACACTACCTGAGTATGCTTTTACACAAGTGTCAGCTATCCTGGGTGAATAGTATCTAAGAAGATTTTCAACGATTTACTCTGTATATTCTTTTGTAAAATGTCGACCCCCCATTTGGTCCCACCCTACCTCTGGGGGTCATGATTTTCACAACGTTGAATTTACACTACCTGAGGATGCTTTCACACAATTGTCAGCTTTCCTGGCCGATTAGTTTCTGAGAAGAAGATTTTTAAAGATTTACTCTGTATATTCCTATGTAATACTTTGATCCCTCATTGTGGCCCTATTCTA…
CL1	scaffold1715	353445	354135	165	4.15168	691	CATGAGTATGCTTTTACACAAGTTTCAGACTTCCTGGTGGATTGGTTCATGAGAAGATTTTTTAAAGATTTACTCTATATATTCCTATAAAAAACTTCGAACCTCCCCCCCCCTTGTGGCCCCACCCTATCCCCAGGGATCATGATTTTGACAATTTTGAATCTACACTACCTGAGGATGCTTCCATGCAAGTGTCATCTTTCCTGGCTGATAAGTTTCTGAGAAGAAGATTTTTAAAGATTTACTATATATATCCCTATGTAAAACCTTGGGCCCCCATTTTGGCCCCACCCTACCCTTAGGGTAATGATTTTCACAGCTTTGAACATACAATACATGAGGATGCTTCCGAACAAGTTTTAGTTTTCCTGGCTGATTAGTTTCTGAGAAGAAGATTTT…
CL1	scaffold172	270710	271254	168	3.22222	545	GCTGATTAGTTTCTGAGAAGAAGATTTTTAAAGATTTACTCTTTATACCTATGTAAAACTTTAACACCCCCCCATGTGGCCTCACCCTACCCCCAGGGGTCATGATTTTCACAACTTTGAATCTACACTACCTGAGGATACTTCCACACAAGTTTCAGCTTTCCTGGCTGATTAGTTTCTGAGAAGAAGATTTTTAAAGATTTACTCTATATATTCCTATGTAAAAAACTTCGACCCCCCGCCCCCAATTGTGGCCCCACCCTACCCAAGGGGGTCATGATTTTCACAACTTTGAATCTACACTACCTGAGGATGCTTCCACAAAAGTTTCAGCTTTCCAGGCTGATCAGTTTCTGAGAAGAAGATTTTTAAAGATTCACTCTATATATTCCTATGTAA…
CL1	scaffold1720	240260	242110	165	11.1453	1851	TGAGAAGAAGATTTTTAAAGATTTACCATATATATTCCTTTGTTAAACTTTGACCCCCCATTGTGGCCCCACCCTACCCCCGGGGATCATGATTTTCACAACTTTGAATTTGCACTACCTGAGGACGCTTCCACATAAGTTTCAGCTTACCTGGCTGATTAGTTTCTGAGAAGAAGATTTTTTAAAGATTTACTCTATATATTCCTACGTAAAACTTCGACCTTCCATTGTGGTCCCACCCTACCCTCGGGGGTCATGATTTTCACAACAATGAATCTACACTACCTGATGATGCTTCCACAGAAGTTTCAGCTTTCCTGGTCTTATGGTTCATGAGAAGAAGATTTTTAAAGATTTACTCTGTATATTCCTATGTAAAACTTCGACACCCCATTGTGG…
CL1	scaffold1720	260751	261561	165	4.88701	811	CCCCCCATTGTGGCCCCACTCTACCCCGGGGGTCATGAATTTCACAACTGTGAATCTACACAACCTGAGGGTGCTTCCACACAAGTTTCAGCTTTCCTGGCTAATTAGTTTCTTAGAAGAAGATTTTTAAAGATTTACTCTATATATTCCTATGTTAAACTTAATCCCCCCCATTGTGGCCCACCCTACCACTAGGGGTCATGATTTTCACAATTTTGAATCTACACTACCTGAGGGTGCTTCCACACAAGTTTCAGCTTTCCTGGCTGATTAGTTTCTGAGAAGAAGATTTTTAAAGATTTACTCTATATATTCCTATGTAAAACTTCGACCCTCCATTGTGCCCCACCCTACACCTAGGGATCATGATTTTCACAAATTTGAATCTACACTACCTGA…
CL1	scaffold1722	209469	210268	166	4.8125	800	CCCCCCCAAATGTGGCCTCACCCTACCCCCAGGGATCATTTTTTCACAACTGTGAATCTACACTACCTGAGGATACTTCCACACAAGTTTCAGCTTTCCTGGAAGATTAGTTTCTGAGAAGATGTTTAAATATTTACTCTATAAATTCCTATGTAAAACTTTGACCCCCCATTGTGCGGCACCCTACCCCCAGGGATCATGATTTTCACAACTTTGAATCTACACTGCCTGAGGATGCTTCCACACGAGTTTCAGCTTTCCTGGCTGATTAGTTTCTGAGAAGAAGATTTTCAAAGATTTACTCTATATATTCCTATGTAAAACTTCGACCCCCCCCCCATTGTGGCCCCACCCTACCCCTGGGGGTCATGCTTTTCACAACTTTGAATCTACACTACC…
CL1	scaffold1722	364272	364852	164	3.52023	581	CCAGGAAAGCTGAAACTTGTATGAAAGCATCATCAGGTAGTGTAGATTCAAAATTGTGAAATTCATGACCCCCGGGGGTAGGGTGGGACCACAATGGGGGGGTCGAACTTTTACATAGGAATATAAAGAGTAAATCATTAAAAATCTTCTTCACATGAACCATAAGATCAGGAAAGCTGAAAGTTGTGTGAAAGCATCATCAGATTAGATTCAATGTTGTGAAAATCATTACCCCCGGGGGTAGGATGGGGCCACAATGGGGGGTCGAAGTTTTACATAGGAATAAAGAGTAAATCTTTAAAAATCTTCGTCTCAGAAACTAATCAGCCAGGAAAGCTGAAACTTGTGTGGAAGCATCCTCAGGTAGTGTAGATTCAAAGTTGTGAAAATCATGACCCC…
CL1	scaffold1722	365645	366543	165	5.41573	899	TAGGATGGGGCCACAATGGGGGGTCGAAGTTTTACATAGGAATATATAGAGTAAATCTTTAAAAATCTTCTTCTCATGAACCATAAGATCAGGAAAGCTGAAAGTTGTGTAAAATCATCCTCAGAAAGTGTAGATTCAATGTTGTGAAAATCATAACCCCCGGGTTAGGATGGGGCCACAATGGGGGGTCGAAGTTTTACATAGAAATATACAGAGTAAATCTTTAAAAATCTTCTTCTCATGAACCATAAGATCAGGAAATCTGAAACTTGTGTGGAAGCATCCTCAGGTAGTGTAGATTCAATGTTGCGAAAATCATTACCCCCAGGGGTAGGATGGGGCCACAATGGGGGGGGTCGAAATTTTACATAGGAATATATAGAGTAAATCTTTAAAAAT…
CL1	scaffold1723	175199	175561	171	2.1686	363	AAATTTTCAAAAATCTTCTTCTCAAGAATTAATCAGCCAGGAAAGCTGAAACTTGTGTGGAAGCATCCTCAGGTAGTGTAGATTCAATGTTGTGAAAATCATGACCCCAGGGGATAGGGTGGGGCAAAATGGAGGTTGGAAGTTTTACATAAGAATATATAGAGTAAATATTTAAAAATCTTCTTCTCAGAAAATTATCAACCAGGAAAGCTGAAACTTGTGTGGAAGTATCCTCAGGTAGTGTAGATTCAAAGTTGTGAAAACCATGATCCCTGGGGGTAGGGTGGGGCTACAAGGGGGGGGGGGTCGAAGTTGTACATAGGAATAAATAGAGTAAATCTTTAAAAATCTTCTTCTCAGAAA
CL1	scaffold1725	29504	30065	166	3.39181	562	CTTCCACACAAGTTTCAGCTTTCCTGGCTTATTAGTTTCTGAGAAGAAGATTTTTGAATAATTACTCTATGTATTACTATGTTAAACTTCCAGCCCCCATTGTGGCCCCACCCTACCCCCGGGGGTCATGAATTTCACAACGTGGAATCTACACTACCTGAGAATTCTTCCACACAAGTTTCAGCTTTCCTGGCTGAATATTTTCAGAGAAGAAGAGTTTTAAAGATTTACTCTATATACTCCTATGTAAAACTTCGACCCCCCATTGTGGCCCCCACCCTACCCCCGGGGTTCATGATTTTCACAACTTGGAATCTACACTACCTGAGAATGCTTCCACACAAGTTTCAGCTTTCCTGGCTGATTAGTTTCTGAGAAGAAGATTTTTAAAGATTTACT…
CL1	scaffold1725	101614	102281	166	3.98305	668	GAAAGCTGAAACTTATGTGAAAGCATACTCAGGTAATGCAGATACAAAGTTGTGAAAATCATGACCCCCGGGGGTAAGTTAGGGCCACAATGGGGGGGGGGTTAAAGTTTAACATAGGAATGTATAAAGTAAATATTTCAAAATCTTCTTCTCAGAAACTAATCGGCCAGGAAAGCTGAAACGTGTCTGGAAGCATCCTTATGTAGTGTAGATATAAAGTTGTGATAATCATGACCCCCGGGGGTAGGGTGGGGCCACAATGGGGGGTCGAAGTTTACCATATGAATATATAGAGTAAATCTTTAAAAATCTTCTTCTCAGAAACTAATCAGCCAGGAAAGCTGAAACTTGTGTGAACGCATCCTCAGGTAGTGTAGATACACAGTTGTGAAAATCATG…
CL1	scaffold1727	30639	31884	166	7.54762	1246	CTGGCTGATTAGTTTCTGAGAAGATTTTTAAAGATTTACCCTATATATTCCTTTGTTAAATTTTGACCCCCCCATTGTGGCCCCACCCTACCCCTGGGGATCATGATTTTCACAACCATGAATCTACACTACCTGAGGATGCTTTCACACACGTTTCAGCTTTCCTGGCTGATTAGTTTCTGAGAAGAAGATTTTTAAAGATTTACTCTGTTTATTCCTATCTAAAACATCGACCTCCCATTGTGGCCCAAACCTACCCCCAGGGTTATGATTTTCACAAATTTGAATCTACACTACCTGAGGATGCTTCCACACAAGTTTCAGCTTTCCTGGCTAATTAGTTTCTGAGAAGAAGATTTTTAAAGATTTACTCTATTTAATCATATGTTAAACTTCGAC…
CL1	scaffold173	758	1286	166	3.17647	529	CTGGCTGATTAGTTTCTGAGAAGAAGATTTTAAAAGATTTACTCTATATATTCATTTGTTAAACTTTGACCCCCCATTGTGGCCCCACCCTACACCTGGGGGATCATGATTTTCACAACGTTGAATCTACACTACCTGAGGATGCTTCCACACAAGTTTCAGCATTCCTGACTGATTAGTTTCTAAGAAGAAGATTTTTAAAGATTTACTCTATATATTCCTATGTAAAACTTCGACCCCCCATTGTGGCCCCACCCTACACGCGGGAGTCATGATTTTCACAACTTTGAATCTACACTACCTGAAGATGCTTCCACACAAGTTTCAGCTCTGCTGGCTGATTAGTTTCTGGGAAAAAGATTTTTAAAGATTTACTCTATATATTCCTATGTAAAACTT…
CL1	scaffold1731	10022	10355	169	2.01183	334	CTGGCTGATTAGTTTCTGAGAAGATTTTTTTAAAGATTTACCCTATATATTCCTTTGTTAAACTTTGACCCTCCCATTGTGGCCCCACCCTACCCCTGGGGATCATGATTTTCACAACTTTGAATCTACACTACCTGAGGATGCTTTCACACAAGTGTCCGCTTTCCTGGCTGATTAGTTTCTGAGAAGAAGATTTTTTGAGATTAACTCTGTGTATTCCTATGTAAAACATCGACCTCCCATTGTGGCCCCACCCTACCTCCGGGGGTCATGATTTTCACAAATTTGAATTTACACTACCTGAGGATGCTTCCACACAAGTTTCAGCTTTCCT
CL1	scaffold1731	19756	21007	166	7.56069	1252	CTGGCTGATTAGTTTCTGAGAAGATTTTTAAAGATTTACCCTATATATTCCTTTGTTAAATTTTGACCCCCCCATTGTGGCCCCACCCTACCCCTGGGGATCATGATTTTCACAACCATGAATCTACACTACCTGAGGATGCTTTCACACACGTTTCAGCTTTCCTGGCTGATTAGTTTCTGAGAAGAAGATTTTTAAAGATTTACTCTGTTTATTCCTATCTAAAACATCGACCTCCCATTGTGGCCCAAACCTACCCCCAGGGTTATGATTTTCACAAATTTGAATCTACACTACCTGAGGATGCTTCCACACAAGTTTCAGCTTTCCTGGCTAATTAGTTTCTGAGAAGAAGATTTTTAAAGATTTACTCTATTTAATCATATGTTAAACTTCGAC…
CL1	scaffold1736	349412	350888	165	9.02235	1477	CCAGGAAAGCTGAAACTTGTGTGAAAGCATCCTCAGGTATTGTAAGTATAAAGTTGTGAAAATCTTGACCCCCCGGGGCAAGGGTGGGGCCACAATGGGGGGTCGAAGTTTAACATAGGAATTTATAGAGTAATTTTTTAAAAAATCTTCTACTCAGAAACTAATCAGCCAGGAAAGCTGAAACTTGTGTGAAAGCATCCTCAGGTAGTGTAGATTCAAAATTGTGAAAATCATGACCCCGGTGGTAGGGTAGGGCCACAATGGGGGGTCGAAGTTTAACATATGAATATATAGAGTAAATCGTTAAAAATCTTCTTCTCAGAAACCAATCAGCCAGGAAAGCTGAAACTTATATGAAAGCATCCCCAGGTAGTGTAGATTCAAAGTTGTGAAAATCAT…
CL1	scaffold1737	184190	184707	166	3.08989	518	CTGGCTGATTAGTTTCTGAGAAGAAGATTTTTAAAGATTTACTCTATATATTCCTATTTAAAACTTCGTTCACCCATTGTGGCCTCTTCCTACCCCCGGAGATCATGGTTTTCACAACTTTGAATCTACACTACCTGAAGATGCTTTCACACAAGTCTCAGCTTTGCTGGCTGATTAGTTTCTGTGAAGAAGATTTTTAAAGATTTACTCTATATATACCTATTATAAACTTTGACCCCTCCCCCCATTGGGGCCCCACCCTACCCCCGGAGGTCATGATTTTCACAACTTTGAATCTACACTACCTGATAATGCTTTCACACAAGGTTCAGCTTTCCTGGCTGATAAGTTTTTGAAAAGAAGATTTTTAAAGATTTACTCTATATATTCCTTTCTTAA…
CL1	scaffold1737	236738	237439	166	4.22989	702	GCTGATTAGTTTCTGAGAAGAAGATTTTTAAAGATTTACTCTATATATTCCTATGTAAAACTTTAACCCCCCCCCCCCCCCATGTCACCTACCCCCAGGGATCATGATTTTCACAACTTTGAATCTACACTACCTGAGGATACTTCCACACAAGTTTCAGCTTTCCTGGCTGATTAGTTTCTGAGAAGAAGATTTTTAAAGATTTACTCTATATATTCCTATGTAAAATTTCGACCCCCCATTGTGGCCCCACCCTACCCCCAGGGATCATGATTTTCACAACTTTGAATCTACACTACCTGAGGATGCTTCCACACACGTTTCAGCTTTCCTGGCAGATAAGTTTCTGAGAAGAAGATTTTTAAAGATTTTTTCTATATATTCCTATGTAAAATTTCG…
CL1	scaffold1740	40444	41689	166	7.52976	1246	GCTGATTAGTTTCTGAGAAGATTTTTAAAAGATTTACCCTATATATTCCTTTGTTAAACTTTGACCCCCCATTGTGGCCCCACCCTACCCCTGGGGATCATGATTTTCACAACTATGAATCTACACTACCTGAGAATGCTTTCACACAAGTTTCAGCTTTCCTGGCTGATTAGTTTCTGAGAAGAAGATTTTTAAAGATTTACTCTGTTTATTCCTATGTAAAACATCGACCTCCCATTGTGGCCCAAACCTACCCCCAGGGTTATGATTTTCACAAATTTGAATCTACACTACCTGAGGATGCTTCCACACAAGTTTCAGCTTTCCTGGCTAATTAGTTTCTGAGAAGAAGATTTTTAAAGATTTACTCTATTTAATCATATGTTAAACTTCGACCCC…
CL1	scaffold1741	104607	105305	172	4.17416	699	AAAATCTTCTTCTCAAGAACCAGAAAGCCAGGAAAGCTGAAACTTGTGTGGAAGCATCCTCAGGTAGTGTAAATTCAATGTTGTGAAATTCATGACCCCCGGGGGTAGGGTGGGGCCACAGTGGGGGGTCGAAGTTTTACATAGGAATATATAGAGTAAATCTTTAAAAATCTTCTTTTCAGAAACTAATCAGCCAGGAAAGCTGAAACTTTTGTGGAAGCATCCTCAGGTAGTGTAGATTCAAAGTTGTGAAAATCATGACCCCTGGGGTTAGGTTGGGGCCACAATGGAGTGTCGAAGTTTTACATAGGAATATATAGAGTAAATCTTTAAAAATCTTCTATTCAGAAACTAATCAGCCAGGAAAGCTGAAACTTGTGTGGAAGCATCCTCAGGTAG…
CL1	scaffold1741	121814	122317	163	3.01714	504	GCTGATTAGTTTCTGAGAAGATTTTTAAAGATTTACTCTATATATTCCTATATAAAACTTAACCCCCCCCCCGCCCAAATGGGGCCTCACCCTACCCCCAGGGATCGTGATTTTCACAACTTTGCATCTACACTACCTGAGGATGCTTCCACACAAGTTTCAGCTTTCCTGGCTGATTAGTTTCTGAGAAGAAGATTTTTAAAGATTTACTCTATATATTCCTATGTAAAACTTCGACCCCCCATTGTGGCCCCACCCTACCCCCGGGGGTCATGCATTTCACAACTTTGAATCTTTACTACCTGAGGATGCTTCCACACAAGTTTCAGCTTTCCTAGCTGTTTAGATTCTGAGAATATTTTTAAAGAATTACTCAATATATTCCTACGTAAAACTTTG…
CL1	scaffold1741	456386	457199	170	4.77368	814	ATTCAAAGTTGTGAAAATCATGATCACACGTGGTAGGGTGGGGCCACATGGGGGGTGTTAAAGTTTTACATATGAATATAAATAGTAAATCTTTAAAAATCTTCTCAGATTCTCAGAAACTAATCAGCCAGAAAAGCTGACCCTTGTGTGGAAACATTCTTAGGTATTGTAGATTCAAAGTTGTGAAAATCATGACACTCCAAGGAGTAGAGTTGGCCCACAATTGGGGGGGGGGGGGTCAAAGTTTTACATAGGAATATATTTGGTAAATCTTTAAAAGTCTTCTTCTCAGAAGCTAATCTGCCAGGAAAGCTGGCACTTGTGTGGAAGCATCCTCGGGTAGTGTAGATTCAAGTTGTGAATCATGATCTCCAGGAGTAGGGTGGGGCCACAGTGGAG…
CL1	scaffold1741	774467	774836	169	2.26316	370	GCTGAAACGTATGTGGAAGCATTCTCAGATAGTGTAGATTCAAAGTTGTGAAAATCATGACCCACGGGGGTAGAGTTGGGTCACAATTGGGGTTAAATTTTTACATAGGAATACATAGAGTGAATATTTTAAAATCTTCTTCTCAGAAAAAAATCAGCCAGAAAAGCTGAAACTTATGCGGAAGCATCCTCAGGTAGTGTAGATTCAAATTTGTTAAAAATCATGACTCCGAGGGGTAGGTTAGGGCCAAAACGAGTTGACATTTAACATAGAAATGTAGAGTGAATCTTTAAAAATCCTCTTCTCAGAAACCAATTAGCCAGGAAAGCTTAAACTGATGTGGAAGCACCCATAGGTAGTGCAGATTCAA
CL1	scaffold1743	96245	97421	164	7.11798	1177	AAATTTTCAAAAATCTTCCTCTCAAGAACCATAAAGCCAGGAAATCTGAAACTTGTGTGGAAGCATCCTCAGGTAGTGTAAATTCAAAGTTGTGAAATTCATGACCCCCGGGGGTAAGGTGGGGCCACATTAGGGGCTCGAAGTTTTACTTAGGAATATATATAGTAAATCTTTAAAAATTTTCTTCTCAGAAACTAATCAGCCAGGAAAGCTGAAACTTGTGTGGAAGCATCCTCAGGTAGTGTAGATTCCAAGATGTGAAATTCATGACCCCCGGGGGTAGGGTGGGGCAACAATGGGGGCTCGAAGTTTTACATAGTATATATTGAGTAAATCTTTAAAAATCTTCTTCTCAGAAACGAATCAGCCAGGAAAACTGAAACTTGTTTGGAAGCATCC…
CL1	scaffold175	195770	196768	166	6.02247	999	CCAGGAAAGCTGAAACTTATGTGATAGCATCCTCAGGTAGTGTAGATTCAAATTTGTGAAAATCATGACCCCTGGGGGTAGGGTGGGGCCACAATGGGGGGTTGAAATTTAACATAGGAATATATAGAGTAAATCTTTAAAAATATTTTCACAGAAACTAATCAACCAGGAAAGCTGAAATTTGTGTGGAAGCATTCTCAGGAAGTGTAAATTCAAAGTTGTGAAAATCATGACCCCTGGGTGTAGGGTGGGGCCACAATGGGGGGTCGAAGTTTAACATAGGAATATATAGAGTTAATCTTTAAAAATCTTCTTCTCAGAAACTAATCAGCCAGGAAAGCTGACACTTGTGTGAAAGCATCCTCTGGTTGTGTAGATTCAAATTTGTGAAAATCATGA…
CL1	scaffold175	255746	256155	167	2.46286	410	GGGGGGTTAAAGTTTTACATAGGAATATATAGAGTAAATCTTTAAAAATCTTCTTCTCAGAAACCAATCAGCCAGAAAAGCTGAAATTGGTGTGGAAGCATCTTCAGGCAGTGTAGATTCAAAGTTGTGAAAATCATGACCCCCGGGTGTAGGGTGGGGCCACAATGGGGGTCGAAGTTTAACATAGGAATATATAGAGTAAATCTTTAAGAATTATCTTCTCAGAAACTAATCAGCCAGGACAGCTGAAATTTGTGTGGAGGCATCCTCAGGTAGTGTAGATTCAAAGTTGTGAAAATCATGATCCCTGGGGGTAGGGTGAGGCCACATTGGGGGGGGGGGTGTTAAAGTTTTACATAGGAATATATAGAGTAAATCTTTAAGAATCTTCTTCTCAGA…
CL1	scaffold175	391869	392223	171	2.13295	355	GAAGAAGATTTTTAAAGATTTACTCTATATATTCCTATGTAAAACTTCGACCCCCCACCATTGTGGCCCCACCCTAACCCCGGGGGTCATGATTTTCACAACTTTGAATTTACATTAACTGAGGATGCTTCCATACAAGTTTCAGCTTTCCTGGCTCATGAGTTTCTGAGAAGAAGATTTTGAAAAATTTACTCCATATATTTCTATGTAAAACGTCGACCCCCATTGTGGCACCACCCTAACCCTGGGGGTCATGATTTTCACAACATTGAATCTACACTACCTGAGGATGCCTCCACACAAGTTTCAGCTTTCCTGGCCTAATGGTTCTTGAGAAGAAGATTTTTGAAAATTT
CL1	scaffold175	570665	572146	164	8.81221	1482	AACCTCCAGGGGTTATAATTTTCACACTTTTGCGTCTACACTACCTGATGATGCTTTCACAAAGGTTTCAGCTTTTCTGGCTCATTAGTTTCTTAGAAGATTTTAAAAATTTTAATCTGTATATTCTTGTGTAAAAAGTATACCCCGAATTGTCGCCCCAACTAACCTCCAGGGGTCATGATTTTCATCACTTTGAATTTACACTACCTGAGGATGCTTCCACATAAGTAACAGTTTTCGTGGCTGATTGGTTTTTTGAGAAGACTATTTTTAAAGATTTACTCTATATATTCATATAAAAAATTAGACCTCTATTGTGACCCCACCCTACCACCGGGGGTCATGATTTTCACAACTTTGAAACTACACTACCTCAGGATGCTTCTACATAGGTTTCAA…
CL1	scaffold175	572236	573266	166	6.15	1031	TTTAAAGATTTACTCTTTATATTCCTATGTAAAAATTAGGGGGCCCCATTGTGGCCCCACCCAACCTCGAGGGGTCATGATTTTCACACATTTGCATCTACAGTACATAAAGATGCTTCCACAAAGGTTTCAGCTTTCCTAGCCGATTGGTTTTTGAGAAGAAGATTTTTAAAGATTTACTCTTCATATTCCTATGTAAATATAAGACCCCAAATTGTGTTCCAACCCTACTCCCGGGGATTATGATTATCACAACTTTGAATTTACGCTACCTGAGAATGCTTCCACATGATAGGTTTTAACTTTCTGGCTGATTGGTTTCTGAAAAGATTCTTAAAGATTTACCTTATATATTCCTATATAAAATTAAGACCCCTATCGTGGCCCCAACTTACACCC…
CL1	scaffold175	629700	630077	172	2.24859	378	AAATTTTCAAAAATCTTCTTCTCAAGAACCAGAAAGCCAGGAAAGCTGAAACTTGTGTGGAAGCATCCTCAGGTAGTGTAGATTCAAAGTTGTGAAATTCATGACCCCCGGGGGTAGGGTGGGGCCACAATGGGGGGTCAAAGTTTTACATAGGAATATATAGAGTAAATCTTTAAAAATCTTCTTCTCAGAAACTAAACAGCCAGGAAAGCTGAAACTTGTGTTGAAGTATCCTCAGGTAGTGTAGATTCAAAGTTGTGAAAACATGATCCCTTGGGGTAGGGTGAGGCCACATTGGGGGGGGGGGTGTTAAAGTTTTACAAAGGAATATATAGAGTAAATCTTTTAAAATCTTCTTCTCAGAAACCAATCAGCCAG
CL1	scaffold1753	7623	8456	165	5.02326	834	CCAGGAAAGCTGAAACTTGTGTGGAAGCATCCTCAGGTAGTGTAGATTCTAATTTGTGAAATTCATGACCCCTGGGGGTAGGGTGGGGCCACAATGGGGGGTCAAAGTTTTACATAGGAATATACAGAGTAAATCTTTAAAAATCTTCTTCTCATGAACCATAAGACCAGGAAAGCTGAAACTTGTGTGGAAGCATCCTCAGGTAGTGTAGATTCATAGTTGTGAAAATCATAACCCCCGAGGGTAGGCTGGGGCCTTATTGGTTGGTTGAAGTTTTACATAGGAATATATAGAGTAAATCTTTAAAAATCTTCTTCTCAGAAACTAATCAGCCAGGAAAGCTGAAACTTGTGTGGAAGCATCCTCAGGTAGTGTAGATTCATAGTTGTGAAAATCATG…
CL1	scaffold1761	2605	3314	164	4.2139	710	AAGCATCCTTAGGTAGAGTAAATTCAACGTTAAGAAAATCATGACACCCCAGGGGTCGGGTTGGACCATAATGAGGGGTCAAATTTAACATAGAAATATATCGAGTAAATCTTTTAAAATCTTTTTCTCAGAAACTAATCAGCTAGAAAAACTGAAACTTGTGTGGAAGCATCCTAAGGTAGCATACATTCAAAGTTGTGAATATCGTGACCACCAAGGGTAGGGTGGGCCCAAAATGGGGGGTCAAAGTTTAAAATTGAAATATGTAGAGTAAATGTTTAAAAATCTTCTTTTCAGAAACTAATCAGCCAGGAAAGCTGAAACTTCTGTGAAAGCATCCTCAGGTGTAGATTCAAACTTGTAAAAAACATGATCCCCCAGAGGTAGGGTGAGGCCATA…
CL1	scaffold1761	23641	24421	165	4.69143	781	AAAATCATGACCCCTGCGGGTAGGGTGGGGCCACAATGAAGGGTCAAAGTTTAACATAGGAATATATAGAGTAAATCTTTAAAAATCTTCTTCTCAGAAACTAATCAGCCAGGAAAGCTGACACTTGTGTGGAAGCATCCTCAGGTAGTGTAGATTCGAATTTGTAACAATCATGACCCCCGCATGTAGGGTGGGGCCACAATGGGGGATCAAAGTTTTACATACGAATATATAGAGTAAATCTTTAAAAATCTTTTATCAGAAACTAATCAGCTAGCAAAGCTGAAACTTGTATGAAAGCATCCTTAGGTAGTGTAGATTCCAAGTTGTGAAAATCATGACCCCCGGGGGTAAGGTTGGGCTGCAATTGGGGGGGGGGGTCGAAATTTTACATAGGAA…
CL1	scaffold1763	86246	87281	166	6.22727	1036	AAATTTTCAAAAATCTTCTTCTCAAGAACCAGAAAGCCAGGAAAGCTGAAACTTGTGTGGAAGCATCCTCAGGTAGTGTAGATTCAAAGTTGTAAAATTCATGACCCCCGGGGGTAGGGTGGGGCCACAATGGGGGGTTGAAGTTTTACATAGGAATATATAGAGTACATCTTTAAAAATCTTCTTCTCAGAAACTAATCAGCCAGGAAAGCTGAAACTTGTGTGGAAGCATCCTCAGGTAGTGTAGATTCAAAGTTGTAAAATTCATGACCCCCGGGGGTAGGGTGGGGCCACAATGGGGGGTTGAAGTTTTACATAGGAATATATAGAGTACATCTTTAAAAATCTTCTTCTCAGAAACTAATCAGCCAGGAAAGCTGAAACTTGTGTGGAAGCATC…
CL1	scaffold1767	136997	138080	166	6.53672	1084	CTGGCTGATTAGTTTCTGAGAAGATTTTTAAAGATTTACCCTATAAATTCCTTTGTTAAACTTTGACCCCCCCCCCCATTGTGGCCCCACCCTACCCCTGGGGATCATTATTTTCACAACTTTGAATCTACACTACCTGAGGATGCTTTCACACAAGTTCCAGCTTTCCTGGCTGATTAGTTTCTGAGAAGAAGATTTTTAAAGATGACTCTGTTTATTCCTATGTAAAAAATCGACCTCCCATTGTGGCCCAAACCTACCCCCAGGGGTCATGCTTTTCACAAATTTGAATCTACACTAACTGAGGATGCTTCCACACAAGTTTTAGCTTTCCTGGCTAATTAGTTTCTGAGAAGAAGATTTTTAAAGATTTACTGTATATAATCATATGTTTAACTT…
CL1	scaffold1769	151150	152061	163	5.44928	912	AGTTTTACATATGAATATATAGAGTAAATATTTTAAAATCTTCTCAGAAACTAATCAGCCAGAAAAGCTGAAACTTGTGTGGAAGCATCCTCAGATAGTGTAGATTCCAAGTTGTGAAAATCATGACCCCCGGGCGTAGGGTGGGGCCACAATGGGGGCTCGAAGTTTTACATAGGTATATATAGAGAAAATCTTTAAAAATCTTCCTCTCAGAAACTAATCAGCCAGAAAAGCTGAAAATTGTGTGGAAGCATCCTCAGATAGTGTAGATTCCAAGTTGTGAAAATCATGACCCCGAGGGTAGGGTGCGGCCACAATGGGGGGTCGAAGTTTTACATAGGAATATATAGAGTCAATTTTTAAAAATCCTCTTCTCAGAAATTTTAAAAATCCTCTTCT…
CL1	scaffold1770	25775	26323	158	3.40113	549	TAGGTTGGGGCCACACTGGGGGTCGAATTTTTACATAGGAATATATAGAGTAAATCTTTAAAAATCTTCTTCTCAGAAACTAATTAGCCAGGAAAGCTGAACCTTGTGTGAAAGTATGCTCAGGTAGTTATGGAAATCATGACCACCGGGGGTAGGATGGGGCAACAATGGGGTCGAATTTTTACATATGAATATATAGAGTATATTTGTAAAAAAAAATCTTCTCAAAAACTAATTAGCCAAGAAAACTGAACCTTGTGTGGAAGTATGCTAAGGTAGTGTAGATTCAAAGTTGTGAAAATCGTGACCCCTGGGGGGTGGGATGGGGCCACAATGGGGTCGAATTTTTACATATGAATATATAGAGTAAATTTGTAAAAATCTTCTTCTCAAAAACTA…
CL1	scaffold1772	71240	71614	171	2.28324	375	GATGCTCCCAAACAAGTTTCAGCTTTCCTGCCCAAATGGTTCTTGAGAAGATTTTTAAAGATTTATTCTATATATTCCTATGTTAAAATTCAACACTGCATTGTGCCTTCACCATACCCTCGGGAGTCATGATTTTCACAACCTTGAATCTACACTACCGAAGGATAATTCCATATAAGTTTCAGCTTTCCTGCCAAAATGGTTCTTGAGCAGAAGATTTTAAAAGATTTACTCGTTATTTTCTAATGGATAAATTTCAACCCCCCTTGTGGCCTCACCCTACCCCGAGAGTTATGGTTTTCACAACCTTGAATTTACGGCAGCTAAGGATGCTTCCACAAAAGTTTCAACTTTCTTGGCCAAATGGTTTTTGAG
CL1	scaffold1772	84039	84774	166	4.45029	736	CTGGCTGATTAGTTTCTGAGAAGATTTTTAAAGATTTACCCTATATATTCCTTTGTTAAACTTTGACCCCCCCATTGTGGCCCCACCCTACCCCTGGGGATCATTATTTTCACAACTTTGAATCTACACTACCTGAGGATGCTTTCACACAAGTTTAAGCTTTCCTGGCTGATTAGTTTCTGAGAAGAAGATTTTTAAACAATAACTCTGTTTATTCCTATGTAAAACATCGACCTCCCATTGTGGCCCAAACCTACCCCCAGGGGTCATGATTTTCACAAATTTGAATCTACACTACCTGAGTATGCTTCCACACAAGTTTTAGCTTTCCTGGCTAATTAGTTTCTGAGAAGAAGATTTTTAAAGATTTACTGTATATAATCATATGTTAAACTTCGA…
CL1	scaffold1772	187835	188336	165	3.03593	502	AGCCAGGAAAGCTGACACTTGTGTGGAAGCATCCTCAGGTAGTGTAAATTCAAAGTTGTGAAATTCATGACCCCCGGGGGTAGGGTGGGCCACAATGGGGGGTCAAAGTTTTACATAGGAATATATAGAGTAAATCTTTAAAAATCTTTTTCTCAGAAACTAATCAGTCAGGAAAGCTGAAACTTGTGTGGAAGCATCCTCAGGTAGTGTAGATTCAAAGTTGTGAAATTCATGACCCCTGTATGTGGGTAGGGGTCACAATGGGGGGTCGAATTTTTACATAGGAATATATAGAGTAAATCTTTAAAAATCTTCTTCTCAGAAACTAATCAGCCAGGAAAGCTGAAACTTGTGTGGAAGCATCCTGAGGTAGTGTAGATTCAAAGTTGTGAAAATCAT…
CL1	scaffold1772	192292	192832	166	3.24118	541	AAATTTTCAAAAATCTTCTTCTCAGAAACTAATCAGCCAGGAAAGCTGACACTTGTGTGGAAGCATCCTCAGGTAGTGTAGATTCAAAGTTGTGAAAATCATGACCCCCGGGGGTAGGTTGGGGCGACAATGGGGGGTCGAAGTTTTACATAGGAATATAAAAGAGTAAATCTTTAAAAATCTTTTTCTCAGAAACTAATCAGCCAGCAAAGCTGACACTTGTGTGGAAGCATCCTCAGGTAGTGTAGATTCAAAGTTGTGAAAATCATGACCCCCGGGGGTAGGGTGGGGCCACAATTGGGGGTTGAAGTTTAACATATGAATATCTAGAGTAAATATTTAAAAATCTTCTTCTCAGAAACTAATCAGCCAGGAAAGCTGAAACTTGTGTGGAAGCAT…
CL1	scaffold1775	4369	5036	166	4.03429	668	CTGGCTGGTTAGTTTCTGAGAAGAAGAATTTTAAAGATTTACTCTATATATTCCTATGTTAAACTTCGACCCCCCCATTGTGGCCCCAACCTACCCCTGAGGCATGATTTTCACAACTTTGAATCTACACTACCTGAGGATACTTCCACACAAGTTTCAGCTTTCCTGGCTGATTATTTTCTGAGTAGAAGATTTTTAAAGATTTACTCTATATATTCCGTTGTTAAACTTCGACCCTCCATTGTGGCGCTACTCTACCTCCGGGGGTCATGATTTTCACAACTTTGAACCTACACTACCTGAGGATGCTTCCAAATAAGTTTCAGCTTTCCTGGCTGATTAGTTTCTGAGAAGAAGATTCGAAAGATATACTCGATATGTTCCTACGTAAAACTTTGA…
CL1	scaffold1780	44459	44797	167	2.03593	339	AGCCAGGAAAGCTGAAACTTGTGTTGAAGCATCCTCAGGTAGTGTAGATTCAAAGTTGTGAAATTCATGACCCCCGGGGGTAGGGTGGGGCCACAATAGGGGCTCGAAGTTTTACATAGGAATATATAGAGTAAATCTTTAAAAATCTTCTTCTCAGAAACTAATCAGCCAGGAAAGCTGAAACTTGTGTGGAAGCATCCTCAGGTAGTGTAGATTCCAAGTTGTGAAAATCATGACCCCCGATGGTAGGGTGGGGCCACAATGGGGGAGTCGAAGTTTTACATAGGAATATATAGAGTAAATCTTTAAAAATCTTCTTCTCAGAAACTAATCAGCCAG
CL1	scaffold1781	35878	36755	166	5.31548	878	GAATATATAGAGTAAATCTTTAAAAATCTTCTTCTCAGAAACTAATCAGCCAGGAAAGCTGAAACTTGTGTGAAAGCATCATCAGGTAATGTAGATTCAAATTTGTGAAAATCATGACCCCCGGGGGTAGGGTGGGGCCACAATGGGAGATCGAAATTTTACATAGGAATATATAGAGTAAATCTTTAAAAATCTTCTTCTCAGAAACAAATCGGCCAGGAAAGCTGACACTTGTGTGGAAGCATCCTCAGGTAGTGTAAATTTAAAGTTGTGAAAATCATGACCCCCGGGGATAGGATGGGGCCCCAATGGGGGGTCGAAGTTTAACATGAATATATAGAGTAAATCTTTAAAAATCTTCTTCTCAGAAACTAATCGGCCAGGAATGCTGACACTTGT…
CL1	scaffold1785	344233	345124	163	5.22439	892	AAATTTTCAAAAATCTTCTTCTCAGAAACTAATCAGCCAGGAAAGCTGAAACTTGTGTGGAAGCATCCTCAGGTAGTGTAGATTCAAAGTTGTGAAAATCATGACTCCCAGGGGTAGGGTGGGACCACAATGGGGGGTCGATGTTTTACATAGGAATAATAGGGTAAATCTTTAAAAATCTTTTTCTCAAAAACGAATCAGCTAGGAAAGCTGAAACTTGTTTGGAAACATCCTCAGGTAGTGCGGATTCAAAGTTGTGAAAATCATGACCCCCGGGGGTAGGGGGGCCACAATAGGGGTCAAATTTTTACACAGGAATATATAGAGTAAATCTTTAAAAATCTTCTTCTCAGAAACTAATCAGCCAGGGAAGCTGAAACTTGTGTGGAAGCATCCTCA…
CL1	scaffold1785	419971	420424	177	2.61538	454	CCAGGAAAGCTGAAACTTGTGTGAAAGCATCCTCAGGTAGTGTAGATTCAAAGTTGTGAAAATCATGACCCCCAGGGGTAGGGTAGGGCCCAATGGGGGGGGGGGTCGAAGTTTAACATAGGAATATATAGAGTAAATCTTTAAAAATCTTTTGCTCAGAATCAAATCAGCCAGCAAAGCTGAAACTTGTGTGAAAGCATCCTCAGGTATTGTAGATTCAAATTGTGAAAATCATGACCCTCGAGGGTAGGGTGGGGCCACAATGGGGGTGGGGGGGTCAATGTTTAACAAAGGAATATTATATAGAGTAAATCTTTAAAAATCCTCTTCTCAAAAACTAATCAGCCAGCAAAGCTGAAACTTGTGTGGAAGCATCCTCAGGTAGTGTAGATTCAATGT…
CL1	scaffold1785	420486	421408	167	5.47191	923	ACATAGAAATATATAGTGTAAATCTTTAAAAATCTTCTCAAGAAACTAATCAGCCAGGAAAGCTGACACTTGTGTGAAAGCATCCTCAGGTAGTGTAGATTCAAAGTTGTGAAAATCATGACCCTAGGGGTAGGGTGGGGCCACAATGGGGGGTCGAAGTTTAACAGGAATATATAGAGTAAATCTTTAAAAATCTTCTTCTCAGAAACTAATCAGCCAGGAAAGCTGACACTTGTGTGGAAGCATCCTCAGGTAGTGTAGATTCAAAGTTGTGAAAATCATGACCCCCGGGGGTAGGATGGGGCTACAATGGGGGGGTCGAAGTTTTGCATAGGAATATATAGAGTAAATCTTTAAAAATCTTCCTCTCAGAAACTAATCAACCAGGAAAGCTGACCC…
CL1	scaffold1791	167434	168680	166	7.54118	1247	CTGGCTGATTAGTTTCTGAGAAGATTTTTAAAGATTTACCCTATATATTCCTTTGTTAAACTTTGACCCCCCATTGTGGCCCCACCCTACACCTGGGGATCATGATTTTCACAACTATGAATCTACACTACCTGAGGATGCTTTCACACAAGTTTCAGCTTTCCTGGCTGATTAGTTTCTGAGAAGAAGATTTTTAAAGATTTACTCTGTTTATTCCTATGTAAAACATCGACCTCCCATTGTAGCCCAAACCTACCCCCAGGGTTATGATTTTCACAAATTTGAATCTACACTACCAGAGGATGCTTCCACACAAGTTTCAGCTTTCCTGGCTGATTAGATTCTGAGAAGAAGATTTTTAAAGATTTACTCTATATAATCATATGTTAAACTTCGACC…
CL1	scaffold1792	250531	251013	161	2.92778	483	TATATTATTCCTATGTTGAAATTCTACCTCCCATTCTGGCATCACCCCACGCCAAGGGGTCATGATTCTCACAACTTTGAATCTACACTAACTGAAGATGCTTCCCCATAAGTTTCAGCTTTCCTGGCTGATTGTTTTCTGAGAAGATTTTAAAAGATTTAATCTATATATTCCTATGTTGAAATTCTACCCCCATTGTGGCCCCACTGTACACCCTGGGGTCATGATTTTCACAACTTTGGACCTACTCTACCTGAGGATGCTTTCACATACGTTTCAGCTTTCCTGGCTGATTGGTTTCTGAGAAGAATTAGATTTTTAAAGATTTAATCTATATTTTCCTATTTAAAAATTTGACCCCCCCCCATCTGGCCCCAACCTACCCTCAGGGTCATGATT…
CL1	scaffold1793	35714	36235	169	3.06145	522	CAGGAAAGCTGAAACTTGTGTGAAAGCATCCTCAGGTAGTGTAGATTGAAAGTTGTGAAAATCATGATCCCCGGGAGTAGGGTGGGGCCACAATGGGGTGTCNNTCAAAGTTTAACATAGGAACATATAGAGTAAATCTTTACAAATCTTCTTCTCAGAAACAAATCAGCCAGGAAAGCTGAAACTAGTGTGGAAGCATCCTTAAATAGTGTAGATTCAAAGTTGTGAAAATCATGGCCCCCGAGGGTAAGATTGGGCAACAATGGAGGTCGAAGTTTTACATCGGAATATATAGAGTAAATCTTTAAAAATCTTCTTCTCAGAAACTAATCAGCCAGGAAAGCTGAAACACTTGTGTGGAAGCATCCTCAGGTAGTGTAGATTCAAAGTTTTGAAAAT…
CL1	scaffold1794	38046	38685	165	3.79365	640	CCCCCATTGTTGCCCCACCTTACCCCGGGGACCATGATTTGAACAAACTTGAATCTACACTATCTGAGGATGCTTCCACACAAGTTTCAGCTTTTCTGTCCTTTTGGTTTTTGAGAAGTAAATTTTTAAAGTTTAACTCTATAGACTCTTATGTTTTCTTTCACCCCCCCCCCCCCATTGTGGCCCCCTCTTACACCTGCTGACTATGATTTGAACAAACTTGAATCTACACATCTACACTATCTGAGGATGCTTCCACACAAGTTGCAGCTTTTTCTGTCCAATTGTTTTTTAAAAAGTAAAGTTTAAAAGTTTGACTCAATATACTCCTATGTTAAACTTCGACCCCAAATTGTGACCCCACCTTACTCTCGGGGACCATGATTTGAACAAATTTGA…
CL1	scaffold1800	4567	4974	157	2.63529	408	AAATTTTCAAAAATCTTTTTCTCAAGAACCATCAAGCCAGGAAAGCTGAAACTTGTGTGGAAGCATCCTCAAGTAGTGTAGATTCAAAGTTGGGGGTAGGGTGGGGCCACAATGGGGGATTGAAGTTTTACATAGGAATATATAGAGTAAATCTTTAAAAATCTTCTTCTCAGAAACTAATCAGCCAGGAAAGCTAAATCTAGTGTGGAAGCATCCTCAGGTAGAGTAGATTCAAAGTTGTGAAAATCATTACCCTTGGGGGTAGGGTGGGGCCACAATGGGGGTCAAAGTTTTACATAGGATTATATAGAGTTAATCTTTAAAAATCTTCTTCTCAGAAACTAATCAGCCAGGAAAGCTAAAACTTGTGTGGAAGTAATCTCAGGTACTGTAGATTCA…
CL1	scaffold1800	211610	212012	173	2.39773	403	ATGCTTCCACACAAGTTTCAGCTTTCCTGGCTGATTAGTTCATGAGAAGAAGATTTTTTAAAGATTTACTATATATATTCCTATGTAAAACTTCGATCCCTCCCCCATTGTGGCCCCACCCTACCCCCAGGGGTCATGATTTTAACAACTTTGAATCTACACTAACTGAGGATGCTTCCAAACAAGTTTCAGCTTTTCTGGCTGATTAGTTTCTGAGAAGAAGATTTTTAAAGATTTACTATATATATTCATATGTAAAACATTCACCCCTCATTGTGGCCCCACCCTACCCTCGGGGGTCATGATTTTCACAACTTTGAATCTACACAACATGAGGATGCTTCCATGAATGTTTCAGCTTTCCTGGCCAAATGTTTCTTGAGAAAAAGATTTTTGAAA…
CL1	scaffold1800	233373	233799	179	2.41667	427	GGGGGTCGAAGTTTAACATAGAAATATATAGAGTAAATCTTTAAAAATCTTTTTCTCAAAAACTAATCAGCCAGGAAAGCTGAAACTTGTGAGGAAGCATCCTTAGGTATTATAGATTCAAAATTGTGAAAATCATGACCTCCGGGGGTATGGTGGGGCCACAATGGGGAGGGGGGGGGGTCGAAGTTTTACATAGGAAAATGTAGAGTAAATCTTTAAAAATCTTCTTCTCAGAAACTAAGCAGCCAGGAAAGCTGAAACTTGTGTGGAAGCATACTCAGGTAGTGTTGATTCAAAGTTGTGAAAATAATGACACCCCCGGGAGTAGGGTGGGGCCACAATGGATGGGGGGGGGGGGGCAAAGTTTTACATAGGAATATGAAGAGTAAATCTTTAAAA…
CL1	scaffold1800	360065	360492	174	2.48108	428	AAATATATACAGTAAATCTTTAAAAAATTTCTTGTCAAGAACCATTTGGCTAGGAAAGCTGAAACTTGTGTGGAAGTATCCTCAGGTAGTGTACATTTAAGTTGTGAATCTCAAGACCCTTGGGGTTAGGGTTGGGCCACAAAAGGGGGGGGGGCGAATTTTTACATAGGAATACCGGTATATAGAGTAGATCTTTAAAAATCTTCTTCTCAGAAACCATTATGCAAGGAAAGCTGAAACTAGTATGGAAGCATCATCAGGTAGTGAAAATTCAAAGTTGTGAAAATCATGACCCTCGGGGATAAGGGTAGGACCACAATGTGGGGGGGGGGTTCGACTTTTTACATAGGAATATATAGAGTAAATCTTAAAAAATCTTCTTCATAAGAACCATTTGGG…
CL1	scaffold1800	447891	448725	161	5	835	CAGGAAAACTGAAACTTGTGCGGAAGCATTCACAGGTAGTGTAGATTCAAAGTTGTGAAATCATGACCCCCGGGGGTAGGCAGGGACCACAATGGGGGTCAAAGTTTTACATAGGAATATATAGAGTAAATCTTTAAAAATCTTCTCAAAAACTAATCAGCCAAGAAAAATGAAACTAGTGTGGAAGCATCCTCAGGTAGTGTTGATTCAAAATTGTGAAAATCATAACCTCTGGGGATAGGGTGCCACAATGGGAGGGGGGGGGGGTCCGAAGTTTTACATAAGAATATATAGAGTAAATATTTAAAAACCTTCTTCATATAAACTTATCAGCCAGGAAAGCTGACACTTGTGGGGAAGCATCCTCCGGTGGTGTAGATTCAAAGTTGTGAAAATCGT…
CL1	scaffold1801	38611	39656	166	6.31548	1046	GAATATATAGAGTAAATCTTTAAAAATCTTCTTCTCAGAAACTAATCAACCAAGAAAGCTGAGACTTGTGTGAAAGTATCCTCAGATAGTGTAGATTCATAGTTATGAAAATCATGACCCCCGGGGGTAGGGTGGGGCCACAATGGGAGATCGAAGTTTTACATAGGAATATATAGAGTAAATCTTTAAAAATCTTCTTCTCAGAAACTAATCAACCAGGAAAGCTGAGACTTGTGTGAAAGTATCCTCAGATAGTTTAGATTTATAGTTATAAAAATCATGACCCCCGGGGGTAGGGTGGGGCCACAATGGGGGATCGAAGTTTTACATAGGAATATATAGAGTAAATCTTTAAAAATCTTTTTCTCAGAAACTAATCAGCCAGGAAAGCTGAAATTT…
CL1	scaffold1803	383004	383340	169	2.02367	337	CTGGCTGATTAGTTTCTGAGAAGAAGATTTTAAAAGATTTCCCCTATGTATTCATTTGTTAAACTTTGACCCCCCCATTGTGGCCCCACCCTACCCCTGGGGATTATGATTTTCACAACTTTGAATCTACACTACCTGAGGATGTTTCCACACAAGTTTCAGCTTTGCTGGCTGATTAGTTTCTGATAAGAAGATTTTTAAAGATTTACTCTATATATTCCTATGTAAAACTTCGAGCCCCAATTGTGGCCCCACCCTACCCCCGGCGGTCATGATTTTCACAACTTTGAATCTACACTACCTGAGGATGCTTTCACACAAGTTTCAGCTTTCCTGG
CL1	scaffold1804	187689	188156	166	2.8046	468	CTGGCTGATTAGTTTCTGAGAAGATTTTTTAAAGATTTACCCTATATATTCCTTTGTTAAACTTTGACCCCCCCCATTGTGGCCTCACCCTAACCCTGGGGATCATGATTTTCACAACTTTGAATCTACACTACCTGAGGATGCTTTCACACAAGTGTCAGCTTTCCTGGCTGATTAGTTTCTGAGAAGAAGATTTTTTAAGATTAACTCTGTGTATTCCTATGTAAAACATCGACCTCCCATTGTGGCCCCACCCTACCTCCGGGGGTCATGATTTTCACAAATTTGAATCTACACTACCTGAGGATGCTTCCACACAAGTTTCAGCTTTCCTTGCCGATTAGTTTCTGAGAAGCAGATTTTTAAAGATTTACTCTATATATTCCTATGTAAAACTTC…
CL1	scaffold1804	188534	189008	167	2.8639	475	ACAACTATGAATCTACACTGCCTGAGGATCCTTCCGAACAAGTTTCAGCATTGCCGGCTGATTAGTTTCTGAGAAGAAGTTTTTTTAAGATTTACTCTATATATTCCTATGTTAAACTTCGACCCCCCATTGTGGCCCCACCCTACCCCCGGGGGTCATAATATTCACAACTTTGAATCTAGACTACCTGAGGATGCTTCCACACAAGTGTCAGCTTTCCTTGCCGATTAGTTTCTGAGAAGAAGATTTTTAAAGATTTACTCTATATATTCCTATGTAAAACTTCGATCCTTCATTGTGGCCCCACCCTACCTCCGGGGGTCATGAATTTCACAAATTTGTATCTACATTACCTGATGATGCTTTCACACAAGTTTCAGCTTTCCTGGCTGATTAGTT…
CL1	scaffold1805	201355	201760	166	2.46199	406	TATATAGAGAAAATCTTTAAAAATCTTCTTCTCAAAACCACTAGGCCAGGAAAGCTTAAACTTATATGGAAGCATCCTCAGGTAGTGTAGATTCAAAGTTGTAAAAATCATGATTCTTGGGGATAGGATGGGGCCACAATGTGGAGACGAACTTTACATAGGAATATATAAAGATTAAATCTTTAAAAATATTCATCTCAGAGACCATTATGCCAGGAAAGCTGAAACTTGTATGGAAGCATTCTCAGGTAGTGAAAATTCAAAGTTGTGAAAATCATGACCCTCGGGGGTTCAATGGGGCCACAATGGGGATAGACTTTTTACATATGAATATATATAGAAAATCTTAAAAAATCTACTTCTCAAGAACCATTTGGCAAGGAAAGTTGAAACTTGTGT…
CL1	scaffold1807	49848	50488	165	3.8324	641	CTGGCTGATTAGTTTCTGAGAAGAAGATCGTTTTTAAAGATTTACCCAATATATTCCTTTCATAAACTTTGACCCCCCATTGTGGCCCCACCCTACCCCTGGAGATCATGATTTTCACAACTTTGAATCTACACTACCTGAGGATGCGTTCACACAAGTTTCAGCTTTCCTGGCTGATTAGTTTCTGAGAAGAAAATTTTTAAAGATTTACTCTATATATTCCAATTTTAAACTTCGACCCCCCATTGTGGCCCAAACCTATCACGAGGGTCATGATTTTCACAACTTTGAGTCTACACTACCTGATGATGCTTCCCCACAAGTTTCAGCTTTGCTGGCTGATTAGTTTCTGAGAAGAAGATTTTTAAAGATAGATTTACTCTGTATATTCCTATGTAA…
CL1	scaffold1808	64159	64902	166	4.51479	744	GGGCCACAATGGGGGGTAAAAGTTTAACAAATGAATATATAGAGTAAATCTTTAAAAATCTTCTTATCAGAAATTAATTCGCCCGGAAAGCTGAAACTTGTGTGGAAGCATCCTCAGGTAGTGTAAATTCAAAGTTGTGAAAATCATGACCCCCGGGGTAGGATGGGGCCACAATGGTGGGTCGAAGTTTTACATAGGAATATATACAGTAAATCTTAAAAAATCTTCTTCTCAGAAACTAATCAGCCAGGAAAGCTGAAACTTGTGTGAAAGCATCCTCAGGTAGTGTAAATTCAAATTGTGAAAATCATGACCCCCGGGGGTAAGGTGGGGCCACAATGGCGGTTCGAAGTTTTACATAGGAATATATAGAGTAAGTCTTTAAAAATCTTCTTCTTA…
CL1	scaffold1811	78821	81158	165	14.0884	2338	CATGATTTTCACAACTATGAATCTACACTGCCTGAGAATGCTTCCACACAAGTTTCAGCTTTCCTGGCTAATCAGTTTCTGAGAAGAAGATTTTTAAAGATTTACTCTATATATTCCAATGTTAAACATTGACCCCCATTGTGGACAAACCCTACGCCCGGGGGTCATGATTTTCACAACTATGAATGTACACTACCTAAGAATACTTCCACTCAAGTTTCAGCTTTCCTGGCTGACCAGTTTCTGAAAGGAAGATTTTTAAAGATTTACTTTATATATTCCTATGTAAAATTTAACACCCCTTCATTGTGGCCCCATCCTACCCCGGGGGTCATGATTTTCACAATTTTGAATCTACACTACCTGAGAATGCTTCCACACAAATTTCAGTTTTCCTGG…
CL1	scaffold1817	80544	80916	171	2.22988	373	GCTGATTAGTTTCTGAGAAGAAGATTTTTAAAGATTTACTCTATATTTTCCTATGTAAAATTTCGACCCCCCCCCCATTGTGGCCCCACCCTACCCCCAGGGGTCATGATTTTCACAACTTTGATTCTACACTACCTGAGGATGCTTCCACACAAGTTTCAGCTTTCCTGGCTGATTAGTTTCTGACAATAAGATTTTTAAAGATTTACTCTATATATTTCTATGTAAAACTTCGACCCCCAATTGTGGCCCCACCCTACCCCCGGGGGTCATGAATTTCACAACTTTAAATCTACACTACCTGATGATGCTTCCACACAAGTTTCAGCTTTCCTGGCTTTCTGGTTCTTGAGAAGAAGATTTTTGAAAATTT
CL1	scaffold1819	116835	117506	166	4.01657	672	GGGTCAATTTTTTACATGGGAATATACAGAGTAAATCTTTAAAAAATCTTCTTCTCAGAAACCAATCAACCAGGAAAGCTGAAACTTATGTGGAAGCATCCTCAGGTTATGTAGATTCAAAGTTGTGAAAAGCATGATCCCTGGGGGTAGGGTGGGGCCACAAGGGGGGCAGGGGTCGAATTTTTACATAGGAATATATAGAGAACATGTTTAAAAATCTTCTTCTCAGAAACCAATCAACCAGGAAAGCTGAAACTTATGTGGAAGCATTCTCAGGTAGTGTAGATTCAAAGTTGTGAAAATCATGTGCCCCGGGGGTAGGGTGGGGCCACAATGGGGGGTCGAATTTTTACATGGGAATATATAGAGTAAATCTTATAAATTCTTCTTCTCAAAACC…
CL1	scaffold1821	164600	164987	167	2.33728	388	CTTCCACACAAGTTTCAGCTTTCCTGGCTGATTAGTTTCTGAGAAGAAGATTTTTAAAGATTTACTCTATATATTCCTATGTAAAACTTTGACCCCCCCATTGTGGCCCCACCCTACCCCCAGGGATCATGAATTTCACAACTTTGAATTTATACTACCTGAGGATGCTTCCACACAAGTTTCAGCTTTCCTGGCTGATTAGTTTCTGAGAAGAAGATTTTTAAAGATTTACTCTATATATTCCTATATAAAACTTTGACCCCCCATTGTGGCCCCACCCTACCCCTGGGGGTCATGATTTTCACATGTTTGAATCTACACTACCTGAGGATACTTCCACACAAGTTTCAGCTTTCCTGGCTTTCTGGTTCTTGAGAAGAAGATTTTT
CL1	scaffold1825	138594	139936	166	8.0977	1343	AAAAATCTTCTTCTCATGAACCATAAGACCAGGAAAGCTGAAACTTGTGTGGAAGCATCCTTAGGTAGTGTAGATTCTAATTTGTGAAAATCATGACCCCCGGGGGTAGGGTGGGGCCACAATGGGGGGTCGAAGTTTTATATAGGAATATACAGAGTAAATCTTTGAAAATCTTCTTCTCATGAACCATAAGACCAGGAAAGCTGAAACTTGTGTGGAAGCATCCTTAGGTAGTGTAGATTCTAATTTGTGAAAATCATGACCCCCGAGGGTAGGGTGGGGCCACAATGAGGAGTCGAAATTTAACATAGGAATATATAGAGTAAATCTTTAAAAATCTTCTTCTCATATACCATAAGACCAGGAAAGCTGAAACTTGTGTGGAAGCATCATCAGGTA…
CL1	scaffold1825	257364	258240	167	5.22283	877	GCTGATTCGTTTCTGAGAAGATGATTCTTAAAGATTTACTCTATATATTCCTACGTAAAACTTTAACACAACACCCCCCAATGTGGCCTCACCCTACACCCAGGGATCATGATTTTCACAACTTTGAATCTACACTACCTGAGGATACTTCCACACAAGTTTCAGCTTTCCTGGCTGATTAGTTTCTGAGGAGAAGGTTTTTTGAATATTTACTCTATATATTCCTATGTAAAACTTCGACCCCCAATTGTGCCCAACCCTACCCCCAGGGATCATGATTTTCACAACTTAAATCTACACTGCCTGAGGATGCTTCCACACAAATTTCAGCTCTCCTGGATGATTAGTTTCTGAGAAGAAGATTTTAAAAGATTTACTCTATATATTCTTATGTAAAAG…
CL1	scaffold1826	99613	100530	166	5.54386	918	AGGGTGGGGCCACAATGGGGGGTCGAAGTTTTACATAGGAATATATACAGTATATCTTTAAAAATCTTCTTCTCAGAAACTAATCAGCCAGGAAAGCTGACACTTGTGTGGATGCATCCTCAGGTAGTGTAGATTCATAGTTATGAAAATCATGACCCCCTGGGGTAGGGTGGGGCCACAATGGGGGATCGAAGTTTTACATAGGAATATATACAGTATATCTTTAAAAATCTGCTTCTCAGAAACAAATCAGCCAGGAAAGCTGACACTTGTGTGGATGCATCCTCAGGTAGTGTAAATTCAAAGTTGTGAAAATCATGACCCCCGGGGGTAGGGTGGGGCCACAATGGGGGATCGAAGTTTAACATATGAATATATAGAGTAAATCTTTAAAAATCT…
CL1	scaffold1827	58891	60221	165	8.02873	1331	CCAGGAAAGCTGAAACTTGTGTGAAAGCATCCTTGGGTAATGTAGATACAAAATTGTGAAAATCATGACGCCCGGGGGTAGAGTGGGGCCACAATGGGGGGTCGAAGTTTTACATAGGAATATATAGAGTAAATCTTCAAAAATCTTCTTCTCAGAAACTAATCTGCCAGCAAAGCTGACATTTGTGTTGAAGCATCCTCAGGTAGTGTAGATTTAAAGTTGTGAAAATCATGACGCCGAGGGTAGGGTAGGGCCACAATGGGGGGTCGAAGTTGAACATATGAATATATAGAGTAAATCTTTAAAAATCTTCTTCTCAGAAACTAATCAGCCAGCAAAGCTGAATCTTGTGTGGAAGCATCCTCAGGTAGTGTAAATTCAAAGTTGTGAAAATCATGA…
CL1	scaffold1829	81628	83285	165	10.0335	1658	CTGGCTGATTAGTTTCTGAGAAGAAGATTTTTAAAGATTTACTCTATATATTCCTATAACTTTGACCCCCCCAATGTGGCCCAACCCTACCCACAGGGATCATGATTTTCACAACTTTAAATCTACACTACCTGAGGATACTTCCACACAAGTTTCAGCTTTCCTGGCTGATTAGTTTCTGATGTGAAGAATTATAAAGATTTACTCTATATATTCCTATGTAAACTTCGACCCTCCATTGTGCCCCACCCTACCCCCAGGGATCATGATTTTCTCAACGTTGAATCTACACTACCTGAGGATGCATCCACACAAGTTTCAGCTCTCCTAGCTGATTAGTATCTGGGAAGAAGATTTTTAAAGATTTACTCAATATATTCCTATGTAAAACTTCGACCC…
CL1	scaffold1834	28660	29176	169	3.03352	517	AGCCAGGAAAGCTGAAACTTGTGTATAGGCATTCTCAGGTAGTGTAGATCCAAAGTTGTGAAAATCATGACCCTCGGGAGTAGGGTGGGGCAACAATGAAGGGCCAAATTTTAACATTGAAATATAAAGAGTAAATCTTTAAAAATCTTCTTCTCAGAAACTAATCAGCCAGGAAAGCTGAAACTTGTGTGGAAGTATCCTCAGGTAGTGAAGATTCAAAATTGTGAAAATCATGACCCTTAGGGGTAGGGTGGGGCCACAATGGGGAGGGGGTCGAAGTTTTACATAGGAATATGTAGAGTAAATCTTTAGAAATTTTCCTCTCTAAAACTATTCAGCCAGGAAAGCTGAAACTTCTTTGGAAGCATCCTCAGGTAATGTAGATTCAAAGTTGTGAAA…
CL1	scaffold1834	279438	279781	173	2.05202	344	CTAATCAGCCAGGAAAGCTGAAACTTGTGTGGAAGCATCCTCAGGTAGTGTAGATTCAAAATTGTGAAAATCATGATCCCTGGGGTTAGGTTGGGGCCACAATGGGGGGTCCAAGTTTTACATAGGAATATATAGAGTAAATCTTTAAAAATCTTCTTCTCAGAAACTAATCAGCCAGGAAAGCTGAAACTTGTGGGAAGTATCCTAAGGTAGTGTAGATTCAAAGTTGTGAAAATCATGACCCCTGGGGGTAGGGTGAGGCCACATGGGGGGGGGGGTGTTAAAGTTTTACATAGGAATAAAGAGTAAATCTTTAAAAATCTTCTTCTCAGAAACTAATCAGC
CL1	scaffold1836	839501	840423	165	5.58621	923	GGGGGTAGGGTGGGGCCACAATGGAGGGTCGAAGTTTAACATATGAATATAAAAAGTAATTCTTTAAAAATCTTCTTCTCAGAATTAATCGGCCAGGAAAGCTGACACTTGTGTGGATGCATCCTTAGGTAGTGAAGATTCAAATTTGTGAAAATCATGACCCCCGAGGGTAGGGTGGGGCCACAATAGGGGATCGACGTTTTACATAGGAATATATACAGTAAATCTTTAAAAATCTTCTTCTCAGAAACTAATCACCAGGAAAGCTGACACTTGTGTGTATGCATCCTCAGGTAGTGTAAATTTTAAAGTTGTGAAAATCATGACCCCCGGGGGTAGGGCGGGGCCACAATTGGGGATCGAAGTTTAACATAGGAATATATACAGTAAATCTTTAAA…
CL1	scaffold1836	875059	875365	158	2.00633	307	AAATCATGATCCCTAGGGGTAGGGTGGGGCCACAAAGTGGGGCAAATGTTTACATAGGATTATATAGAGAAAAATTTTAAACCATCTTTTTCTCCAAAACTGATAATCCAGAAAAACTGTAACTTTTTTGGAAGCATCCTCAAAGTAGGGTAGAAATCATGATCCCCAGGGGTAGGGTGGGGTCACAACTGTAGGTCAAATTTTTCCCTATGAATATATTAAGAAAAATCTTTAAAAATCTTCTTCTCAGAAAGTGTTTTACCAGAAAAGCTGAAACTTATGTAGAAGCATCCTCAGGTAGGGTAGA
CL1	scaffold1836	1127567	1127917	170	2.10588	351	AGGAAAGCTGAAACTTGTGTGAAAGCATCCTCAGGTCATGTAAATTTAACGTTGTGAAAATCATGACCCCTGGGGGTAGGGTGGGGCCACAGTGGGGGTTCAAAGTTTAACATAGGAATATATAGAGTAAATCTTTAAAAATCTTCTTCTCAGAAACTAATCAGCTAGGAAGGCTGACACTTGTGTGGAAGCATCCTCAGGTAGTGTAGATTCAAAGTTGTGAAAATCATGACCCCCCGGAGGTAGGGTGGGGCCACAATGGGGGATCGAACTTTTACATAGGAATATACAGAGTAAATCTTTAAAAATCTTCTTCTCATGAACCATAAGATCAGGAAAGCTGAAACTTGT
CL1	scaffold1836	1127922	1128376	169	2.69886	455	TATATATAGAGTAAATCTTTAAAAATCTTCTTCTCAGAAACTAATCAGCCAGGAAAGCTGACACTTGTGTAGAAGCAACCTCAGGTAGTGTAGATTTAATGTTGTGAAAATCATAACCCCCAGGGGTAGGATGGGGCCACAATGGGGGGCCGAAGCTTTACATAGGAATATATACTAGAGTACCAGTAAATCTTTAAAAATCTTCCTCTCAGAAACTAATCAGCCAGGAAAACTGAAACTTGTGTGAAAGCATCTTCAGGTAGTGTAGATACAAAGTTGTGAAAATCATGACCCCCGGGGTAGGGTGGGGCCACAATGGGGGTTGAAGTTTAACATAGGAATATATAGAGTAAATCTTTAAAAATCTTCTTCTCAGAAACTAATCAGCCAGGAAAGCTT…
CL1	scaffold1841	75040	76094	165	6.44068	1055	GGGGGGTCGAAGTTTAACAAATAAATATATAGAGTAAATCTTTAAAAATCTTCTTCTCAGAAACTAATCAGCCAGGAAAGCTGAAGCTTGTGTGAAAGCATCATCAGGTAATGTACATTCATAGTTGTGAAAATCATGACCCCCGGGGGTAGGGTGGGGCCACAATGGGAGATCGAAGTTTTACATAGGAATATATACAGTAAATCTTTAAAAATCTTCTTCTCAGAAACAAATCGGTCAGAAAAAGCTGACACTTGTGTGGAAGTATGCTCAGATAGTGTAAATTCAAAGTTGAAAAAATCATGACCCCCGGGGGTAGGGCCACAATGGGGGGTCGAAGTTTAACATATGAATATATAAAGTAAATCTTTAAAAATCTTCTTCTCAGAAACTAATCGG…
CL1	scaffold1843	302297	302902	166	3.65476	606	GGGGTCATGATTTTCATAACTTTCAATCTACACTACTTGAGAATGCTTTCACACAAGTTTCAGCTTTCCTGGCTGATTAGTCACTGAGAAGAATATTTTTAAAGATTTACTCTATATATTCCTATGTTAAACTTCAACCCCCCATTGTGGCCCCACCCTACCCCAGGGGGTCATGATTTTCACAATTTTGAATCTACACTACCTGAGGATGCTTCCACACAAGTTTCAGCTGTCCTGGCTGATTAGTTTCTGAGAAGAAGATTTTTAAAGATTTACTCTCTATTTTCCTATGTAAAACTTCGACCCCCCATTGTGGCCCCACCCTACCCCTGGGGGTCACGATTTTCACAACTTTGAATCTACACTACCTGAGCATGCTTCCATACAAGTTTCAGCTTT…
CL1	scaffold1845	136081	136849	165	4.74432	769	TTTAATCTATATATTCCTATGTAAAAATTCGACCCCCATTGTGGCCAAACCCTACCACAGGGGGTCATAATTTTCACAACTTTGAATCTAAACTTCCTGAGGATGCTTCCATATAAGTTTCAGCTTTCCTAGCTGATTGGTTTCTGAGAAAAAGAGTTTAAATGATTTACTCTTTATATTCCTACGTAAAAATTTGATCCTCTATTGTGGCCACACCCTACCCCCGGGGGTCATGATTTTCACAAATCTGAATCTACACTACCTGAGGATGCTTCCACAGAAGTTTCAGTTATCATGGCTGATTGGTTTCTGAGAAGAAGTTTTTTAAAGATTTACTATATATATTCATATGTAAATATTTGACTCCCCATTATGGCCCACGCAACACCCGGGGGTCAT…
CL1	scaffold1845	214009	214896	165	5.40571	888	AGAAGATTTTTAAAGATTTACCCTATATATTCCTTTGTTTAACTTTGACCACCCCCCATTGTGGCCCCATCCTACCCCCTGGGGATCATTATTTTCACAACTTTGAATCTACACTACCTGAGGATGCTTTCACACAAGTTCCAGCTTTCCTGGCTGATTAGTTTCTGAGAAGAATATTTTTAAAGATGACTCTGATTATTCCTATGTAAAACATCGACCTCCCATTGTGGCCCAAACCTACCCCCAGGGGTCATGATTTTCACAAATTTGAATCTACACTACCTGAGGACGCTTCCACACAAGTTTTAGCTTTGCCGGCGAATTAGTTTCTGAGAAAAAGATTTTTAAAGATTTACTGTATATATTCCTATGTTAAACTTCGATCCCCCATTGTGGCCC…
CL1	scaffold1849	279342	281101	165	10.5683	1760	AGAGAAATTTTAAAAAATCTTCTTCTCATGAACCATAAGACCAGGAAAGCTGAAACTTGTGTGGAAGCATCCTCAGGTAGTGTACATACAAAATTGTGAAAATCATGGCCCCCGGGGGTAGGGTGGGGCCACAATGGGGGATCGAAGTTTAACATATGAATATATAGAGTATATCTTTAAAAATCTTCTTCTCAGAAACTAATTGGCCAGGAAAGCTGACACTTGTGTGGAAGCATCCTCAGGTAATGTAGATTCAAAGTTGTGAAAATCATGACCCCCGGGGGGTAGGGTGGGGCCACAATGGGGGGGTCGATGTTTAACATAGGAATATATAGAGTAAATCTTTAAAAATCTTCTTCTCAGAAACTAATCAGCCAGCAAAGCTGAAACTTGTGTGAA…
CL1	scaffold1851	32933	34264	167	7.82888	1332	CCATTGTGGCCCCACCTACTTCCGGGTGTGTCATGATTTTCACAACTTTGAATATATACACTACCCGAGGATGCTTCCACACAAGTTTCAGCTTTCCTGGCTGATTAGTTTTTAAGAAGAATATTTTTAAAGATTTACTCTATATGTTCCTATGTAATACTTTAGAACCCCACCCAATGTGGCCCCACTCAACCCCTGGGGATCAAGATTTTCACAACTTTGAATCTACACCACCTGAAGATGCTTCCACACAAGTTTCAGCTTTCCTGGCTGATTAGTTTTTGAGAAGAAGATTTTTAAAGATTTACTCTATATATTCCTTTGTTAAACTTTGATCCCCCCATTGTGGCCCCACCATACCCCTGGGGATCATGATTTTCCCAACTTTGAATCTACACC…
CL1	scaffold1855	32633	33390	166	4.5614	758	ACAACTTTGAATCTACACTACCTGAGGATGCTTCCACACAAGTTTCAGCTTTCCTGGCTGATTAGTTTCTGAGAAGAAGATTTTTAAAGATTTACTCTATATATATTCCTATGTAAAATTTCGACCCCCCATTGAGGCCCCACCCTACCCCCAAGGATCATGATTTTCACAACTTTGAATCTACACTACCTGAGGATGTTTCCACACAAGTTTCAGCTTTCCTGGCTGATTAGTTTCTGAGAAGAAGATTTTTAAAGAATTACTCTATATGTTCCTATGTAAAACTTCGACCCCCCATTGTTGCCCCACCCTACCCCCGGGGGTCATGAATTTCACAACTTTTAATCAACACTACCTGAGGATGCTTCCACACAAGTTTCAGCTTTCCTGGCTGATTAG…
CL1	scaffold1857	86642	87326	165	4.08939	685	GATTTTTTAAGATTTTGTCTACATATTCCAATGTAAAACTTTGATCCCTCCATCCATTGTGGCCCCACCCTACTCCAGGGGGTGTCATTGTTTTCACAACTTTCAATCTACACTACCAGAGGATGCTTCCACACAAGTTTCAGCTTTCCTGGCTTATTAGTTTCTGAGAAGAAGATTTTTAAAGATTTATTCCATATGTTCCTATGTAAAACTTTGACCCCCCATTGTGGCCCCATCCTACCCCTGGGGGTCATGATTTTCACAACTTTGAATCTACACTACCTGAGGATGCTTCCACACAAGTTTCAGCTATCCTGGCTGTTTAGTTTCTGAGAAGAAGATTTTTAAAGATTTACTCTATATATTCCTATGTAAAAATTCGACCCCCCATTGTGGCCC…
CL1	scaffold1857	446207	446953	166	4.51977	747	CTGGCTGATTAGTTTCTGAGAAGATTTTTAAATATTTACCCTATATATTCCTTTGTTAAACTTTGACCCCACCCCCCATTGTTGCCCCACCCTATCCCTGGGGATTATTATTTTAACAACTTTGAATCTACACTAACTGAGGATGCTTTCACACAAGTTCCAGCTTTCCTGGCTGATTAGTTTCTGAGAAGAATATTTTTAAAGAATAACTCTGTTTATTCCTATGTAAAACATCGACCTCCCATTGTGGCCCAAACCTACCCCCAGGGGTCATGATTTTCACAAATTTGAATCTACACCACCTGAGTATGCTTCCACACAAGTTCTAGCTTTCCTGGCTAATTAGTTTCTGAGAAGAAGATTTTTAAAGATTTACTGTATATAATCATATGTTAAACT…
CL1	scaffold1857	490560	491596	166	6.22404	1037	CTGATTAGTTTCTGAGAAGATTTTAAAAGATTTACTCTATATATTCCTATGTAAAACTTTAACATCCCCCCAATGTGGCCCCACCCCACCCCCGGGGTTCATGATTTTCACAACTTTGAATCTACATATACACTACCTGAGGATACTTCAACACAACTTTCAGCTTTCCTGGCTGATAAGTTTCTGAGAAGAAGATTTTTAAAGATTTACTCTATATATTCCTATGTAAAACTTTGACCCCCCATTGTGCCCCACCCTACCCCCAGGGATCATGATTTTCATAACTTTGAATCTACACTACCTGAGGATGCTTCCACACAAGTTTCAGCTTTCCTGGCTGATTAGTTTCTGAGAACAAGATTTTTAAAGATTTACTCTATATATTCCTATGTAAAACTT…
CL1	scaffold1858	158304	158802	165	3.01191	499	GGGGGGTCAAAGTTTTACATAGGAATATATAGAGTAAATCTTTAAAAATCTTGTTCTCAGAAACTAATCAGCCAGGAAAGCTGAAACGTGTGTGGAAGCATTCTCAGGTAGTGTAAATTCAAAGTTGTGAAAATCATGACCCCCGGGGGTAGGATGGAGCCACAATGGGGTTCGAAGTTTTACATAGGAATATATAGAGTAAATCTTTTAAAATCTTCTTCTCAGAAACTAATCAGCCAGGAAAGCTGAAACCTGTGTGGAAGCATTCTCAAGAAGTGTAGATTCAAAGTTGTGAAAATCATGACCCCCAGGGGTAGGGTGAGGCCACCATGGGGGGTCAAAGTGTTACATATGAATATATAAAGTAAATCTTTAAAAATCTTCTTCTCAAAAACTAAT…
CL1	scaffold1858	159005	159369	166	2.20482	365	TGTGAAATTCATGACCCCCGGGGGTAGGGTGGGGCCACAATGGGGGCTTGAAGTTTTACATATGAATATATAGAGTAAATCTTTAAAAATCTTCTTTTTAGAAACTAATCAGCCAGGAAAGCTGAAACTTGTGTGGAAGCATTCTCAAGCAGTGTAGATTCAAAGATGTGAAAATCATGACCCCCAGGGGTAGGGTGGGGCCACCATGGGGGTCAAAGTTTTACATAGGAAAATATAGAGTAAATCTTTAAAAATCTTCCTCACAAAAACTATTCAGCCAGGAAAGCTGAAACTTGTGTGGAAGCATCCTCAGGTATTTTAGATTCAAAGCTGTGAAAATCATGATCTCGGGGGGTAGGGTGGGG
CL1	scaffold1859	21601	22135	168	3.17679	535	CCAGGAAAACTTAAACTTGTGTGGGAGCATCCTCATGTAGTGTTGATTCAAAGTTGTGAAAATCATGACCCCTGAGGGTAGGGCCACAATGCGGGGGAGGGGGGTCGAATTTTTACATAGGAATATATAGAGTAAATCTTTAAAAATCTTCTCAGAAACCAATTCACCAGAAAAACTGAAACTTGGGTGGAAGCTTGATCAGGTAATGTAGATTCAAAATTGTGAAAATCATGACCCCTGAGGGTAGGGTGGGGCCACAATGGGAGGGTATTCAAATAGGAATAGGAATATATAGAGTAAATCTTTTAAAAATCTTCTTCTCAGAAACTAATTCACCAGGAAATCTAAAACTTGTGTGGAAGCATCCTCATGTAGTGTAGATTCAAAGTTGTGAAAATC…
CL1	scaffold1859	61600	62774	166	7.03409	1175	CTGGCTGATCAGTTTCTGAGAAGAAGATTTTTAAAGATTTACTCTATATATTCCTATGTAAAACTTCGACCCCCCATTGTGGCCCCACCCTACCCCCAAGGATCATGATTTTCACAACTTTGAATCTACACTACCTGAGGATGCTTCCACACAAGTTTCAGCTTTCCTGGCTGATAAGTTTCTGAGAAAAAGATTTTTAAAGATTTACTCTATATATTCCTATGTAAAACTTTAACACTCCCCCCTCCTCAATGTGGCCTCACCCAACCCCTAGGGATCATGATTTTCACAACTTCGAATCTACACTACCTGAGGATACTTCCATACAAGTTTCAGCTTTCCTGGCTGATTAGTTTCTGAGAAGAAGATTTTTAAAGATTTACTCTATATATTCCTATG…
CL1	scaffold186	190686	191106	165	2.55618	421	CTGATGATACTTCCACATAAATTTCAGTTTTCCTTGCTGATTAGTTTCAGAGAAGAAGATTTTTAAAGATTTACTCTATATTTTCCTTTGTAAAAAGGTGACCCCCGTTGTGGCCCCACCCTACCCCCGGGGGTCATGATTTTCACAACTTTGAATCTGCAATAGCTGAGGATGCTTCCACATAAGTTTCAGCTTTCCTGACTGATTAGTTTCTGATAAGAAGATTTTTAAAGATTAACTCCATATATATACATGTATTTCTTTGTAAAATTTTGACCCCTGATTGTGGCCGCACCCTACCCCCGGGGGACATGATTTTCACAACTACAAATATACATTATCTGAGGATGCCTCCACATAGGTTTCCTGGCTGATTAGTTTCTGAGAAGAAGATTTTTG…
CL1	scaffold1862	229476	230407	162	5.54082	932	AACTTGAATCTACATTATCTGAGGATGGTTACACGCCAATTTGAGCTTTCTTGGCCAAATAGTTTTTAAAAGAAATTTTTAAAAATATTTTCTCTATATATTCCTGTATAAAAATGTATCCCCCAATTGTGGCCCCATCCTATCCCAGGGGACCATGATTTGAAAAAAAATTGAATCTACACTATCTGAGGATGCTTCCACTCAAATTTGAGCATTCCTGGCCTAATAGTTTTTGAGAAGAAGATTTTTAAAGATTTTCTCTATATATTCCTATGTAAAACATGATCCCCCTATTGTGGCCCCACCCTACCCCCGGGGACCATGATTTGAAGAGACTTGAATCTACACTACCTGAGGATGCCTCCACATACGTTTCAGTTTTCCTGACCTAACAGTTTC…
CL1	scaffold1865	61119	61720	164	3.68889	602	GGGGGTTGAATTTTTACATATGAATATATAGAGTAAATTGTTAAAAATCTTCTTCTCATGAACCATTTGGCCAGGAAAGCTGAACCTGATTTGGAAGCATCCTCAGGTAGTGTAGATTCAGAGTTGTAAAATCATGACTCCCGGGTGTAGGATGGGGCTACAATTGGGGGTCTAATTTTACGTAGGAATATATAGAGAAAATCTTAAACAATCTTCTTCTCAGAAACCAATCAGCCAGGAAAGCTGAAACTCGTGTGGAGCATCCTAAGGCAGTGTAGATTCAAAGTTGTGAAAATCATGACCCCCGGGGGTAGGGTGGGGCCACAATGGGGGGGGGGGGCAAATTCTACAAAGGAATCTATAGAGTAAATCCTTAAAAATCTTCTTCTCAGAAACCAA…
CL1	scaffold1865	236013	236572	163	3.41619	560	GATTTTAATAGATTTTTCTCTATATATTCCTACATAAAAATTCAACCCCCCATTGTGGCCCAACCCTACCCCCAAGGATCATGATTTTCACAAACTTCGATCTACACTACCCGAAGATGCTTCCACACAAGTAACATCTATCCTGGCTCATCAGTTTCAGAGATGAAGATTTCTGAACATTGACTCTATATATTCCTATGTAAAATTTGACCCCCATTGTGGCCCCATCCTACCCCCAGGGATCACGATTTTAAAAAACTTAAATCTACACTACCTGAGGATGCTTCCACACAAGTAACATCTATCCTGTCTCATCAGTTTCAGAGAAGATTTCTAAAGATTTACTCTATAAATTCCTGTGTAAAAATTTGTCCTCCGCATTGCGGCCCCACCCTACCC…
CL1	scaffold1869	3263	3746	172	2.86286	484	AAATTTTCAAAAATCTTCTTCTCAAGAACCAGAAAGCCAGGAAAGCTGAAACTTGTGTGGAAGCATCTTCAGGTAGTGTAGATTCAAAGTTGTGAAATTCATGACCTCCGGGGGTAGGGTGGGGCCACAATGGGGGGTCAAAGTTTTACATAGGAATATATAGAGTAAATCTTTAAAAATCTTCTTCTCAGAAACTAATCAGCGAGGAAAGCTGAAACTTGTGTGGAAGCATCCTCAGGTAGTGTAGATTCAAAATTGTGAAAATCATGACCCCCAGGGGTAGGGTGGGGCCACAATGGGGGGTCGAAGTTTTACAAAGGAAATTATATATATAGAGTAAATCTTTAAAATCTTCTTCTCAGAAACTAATGAGCCAAGAAAACTGAAACTTATGTGGAA…
CL1	scaffold1869	5311	6664	166	8.02674	1354	GCCAGGAAAGCTGAAACTTGTGTGGAAGCATCCTCGGGTAGTGTAGATTCAAAGTTGTGAAATTCATGATCCCTGGTGGTAGGGTGGGGCCACAATGGGGGGTCGAAGTTTTACATAGGGATAGGTATAAAGAGTAAATCTTTAAAAATCTTCTTCTCAAGAACCAGAAAGCCAGGAAAGCTGAAACTTGTGTGGTAGCATCCTCAGGTAGTGTAGATTCAAAGTTGTGAAATCATGACCCCCGTGGGTAGGGTGGGGCCACAATGGGGTGGTCGAAGTTTTACATAGGAATATATAGAGTAAATCTTTAAAAATCTTCTTCTCAGAAACTAATCAGCCAGGAAAGCTGAAACTTGTGTGGAAGCATCCTCGGGTAGTGTAGATTCAAAGTTGTGAAAT…
CL1	scaffold1870	302613	304317	166	10.2378	1705	CTGGCTGATTAGTTTCTGAGAAGAAGATTTTTAAAGATTTACTCTATATATTCCTATGTTTAATTTCAACCCCCCATTGTGGCCCCACCCTACCCCCGGGGGTCATGATTTTCACAACTTTGAATCTACACTACCTGAGGCTGCTGCCACACAAGTTTCAGCTTTCCTGGCTGATTAGTTTATGAGAAGATTTTTAAAAATTTACTATGTATACATGTATTCATGTTTTAAACTTCGACCCCCCATTGTGGCCCCACCCTACCCCCAGGGGTCATGATTTTCACAAATTTGTATCTACACTACCTTCCACACAAGTTTCAGCTTTCCTGGCTGATTAGTGTCTGAGAAGAAGATTTTTAAAGATTAACTCTATATATTCCTATATTAAACTTCAACCCC…
CL1	scaffold1871	67	988	165	5.54839	922	CTGGCTGATTAGTTTCTGAGAAGATTTTTAAAGATTTACCCTATAAATTCCTTTGTTAAACTTTGACCCCCCCCCCATTGTGGCCCCACCCTACCCCTGGGGATCATTATTTTCACAACTTTGAATCTACACTACCTGAGGATGCTTTCACACAAGTTCCAGCTTTCCTGGCTGATTAGTTTCTGAGAAGAAGATTTTTAAAGATGACTCTGTTTATTCCTATGTAAAACATTGACCTCTCATTGTGGCCCAAACCTACCCCCGGGGGTCATGCTTTTCACAAATTTGAATCTACACTAACTGAGGATGCTTCCACACAAGTTTTAGCTTTCCTGGCCAATTAGTTTCTGAGAAGAAGATTTTTAAAGATTTACTGTATATAATCATATGTTTAACTTC…
CL1	scaffold1874	127401	128478	165	6.44134	1078	AATCTACACTACCTGAGGATACTTCCACACAAGTTTCAGATTTCCTGGCAGATTAGTTTCTGAGAAGATGTTTAAATATTTACTCTATAAATTCCTATGTAAAACTTCGACCCCCCATTGTGCCGCAACCTACCCCCAGGGATCATGATTTTCACAACTTTGAATCTACACTGCCTGAGGATGCTTCCACACGAGTTTCAGCTTTCCTGGCTGATTAGTTTTTGAGAAGAAGATTTTCAAAGATTTAGTCTATATATTCCTATGTAAAACTTCGACCCCCCCCCCATTGTGGCCCCACCCTACCCCTGGGGGTCATGATTTTCACAACTTTGAATCTACACTGCCTGAGGATACTTCCACACAAGTTTCAGCTTTCCTGGCTGATTAGTTTTTGAGAAG…
CL1	scaffold1883	270993	271499	164	3.04	507	CTGGCTGATTAGTTTCTGGGAAGAAGATTTTTAAAGATTTACTCTACATATTCCTATGTAAAACCCCCCCCCCCCCCCTTGTGGCCCAACCCTACTCCCGGGGTGTCGTTATTTTCACAACTTTGAATCTACCCAACCTGAGGATGCTACCACACAAATTTCAGCTTTCCGGTCTGATTAGTTTCTGAGAAGAAGATTTTTAAAGATTTAGTCTATATATTCATATGTAAAACTTCGATCCCCCCATTGTGGTCCCACCCTACCTCTGGGGCTCATGCTTTTCACATTTTTGAATCTACACTACCTGAAGATACTTTCACACAAGTTTCAGCTTTCCTGGCAGATTAGTTTCTGAGAAGAAGATTTTTAAAGATTTACTCAATATATTCCTATGTAAAA…
CL1	scaffold1885	146467	146829	167	2.18452	363	AGTTTCTGAGAAGAAGATTTTTAAAGATTTACTCTATATATTCCTATGTAAAACTTTGACCACCCCATTGTGGCCCCACCCTACCCCCAGGGATCATGAATTTCACAACTTTGAATCTACACTACCTGAGGATGCTTCCACACAAGTTTCAGCTTTCCTGGCTGATAAGTTTCTGAGAAGAAGATTTTTAAAGATTTACTCTATATATTCCTATGTAAAACTTTAACCCAACATTGTGGCCCCACCCTACCCCCAGGGATCATGAATTTCACAACTTTGAATCTACACTACCTGAGGATGCTTCCACACAAGTTTCAGCTTTCCTGGCTTTCTGGTTCTTGAGAAGAAGATTTTTAAAAATTT
CL1	scaffold1885	232577	233472	166	5.34239	896	CCCCAATGTGGTCCCAACCTACCCCAGGGATCATGATTTTCACAACTTTAAATCTTCACTACATGAGGATGCTTCCACACAAGTTTCAGCTTTCCTGGCTTATTAGTTTCTGAGAAGAAGATTTTTAAAGATTTACTCTGCATATTCCTATGTAAAACTTCGACCCCCCTCCCCATTGTGGCCCTACCCTACCCCCGGGGTCATGATTTTCACAATTTAATATCTATAATACTTTAAGATGCTTCTACACAAGTTTCAGCTATCCTGGCTGATTAGTTTCTGAGAATAAGGTTTTTAAAGATTTACTATATATATTCCTATGTTAAACTTTGACTCCCCATTGTGGCCCCACCCTACCCCTGGGGATCATGATTTTCACAACTTTCAATCTACACCACC…
CL1	scaffold1886	4542	5031	171	2.84746	490	CTGGCTGATTAGTTTCTGAGAAGACGATTTTTAAAGATTTACTCTACATATTCTTATGTAAAACTTTGACCCCCCCCCATCCATTGTGGCCACACCCTACTCCAGGGGGTGTCATTATTTTCACAGCTTTGAATCTACACTTCCTGAGGATGCTTCCACACAAGTTTAAGCTTTCCTGGCTGATTAGTTTTTGAGAAGAAGATTTTTAAAGATTTACTCTATATATTCCTATGTAAAACTTTAACACCCCCCCCCAATGTAGCCCCGACCAACCCACAGGGATCATGATTTTCACAACTTTGAATCTACACTTCCTGAGGATGCTTCCACACAAGTTTCAGCTCTCCTGGCTGATTAGTTTCTGAGAAGAATATTTTTAAAGATTTACTCTATATATGC…
CL1	scaffold1886	5702	6304	164	3.64286	603	GAAACTAATCAGCCAGGAAAGCTGAAACTTATGTGGAAGTATCCTCAGGTAGTGTAGATTTAAAGTTATGAAGATCATGACCCCCGGGGTAGGATTGGGCCACAATTGAGGGTCGAAATTTAACATAGGAATATAAAGAGTAAATCTTTAAAAATCTTCTTCTCAGACACTAATCAGCCAGAAAAGCTAAAACTTGTTTGGAAGCATCCTCAGGTAGTGTAGATTCAAAGTTGTGAAAATCCTTACCCCCGGGGGTAAGATAGGGCCACAATTGGGGTCGAAGTTTAACATAGGAATATATAGAGTAAATCTTTAAAAATTTTCTTCTCAGAAACTGATCAGCCAGGAGAGCTGAAACTTGTGTGGAAGCATCCTCAGGTAGTGTAGATTCAAAGTTGT…
CL1	scaffold1892	113421	114121	165	4.22093	701	ACCTGAGGATGCTTCCACACAAGTTTCAGCTTTCCTGGCTGATTAGTGTCTGAGAAGAAGATTTTTAAAGATTTACTCTACATATTCCTATGTTAAACTTCAACCCCCCATTGTGGCCCCACCCTACCCCAAGGGGTCATGCTTTTCACAACTTTGAATCTACACTACCTGAGAATGCTTCCACACAAGTTTCAGCTTTCCTGGCTGATTAGTTTCTCAGAAGAAGATTTTTAAAGATTTACTCTATATATTCCTATGTAAAAGTTTGAAACCCATTGTGGCCCCACCCTACCCCCAAAGGGTCTTGATTTTCACAACTTTGTATCTACATTACCAGAGGATGCTTTCACACAAGTGTCAGCTTTCCTGGCTGATTAGTTTCTGAGAAGAAGATTTTTA…
CL1	scaffold1892	269995	271078	166	6.53933	1084	CTGGCTGATTAGTTTCTGAGAAGATTTTTAAAGATTTACCCTATAAATTCCTTTGTTAAACTTTGACCCCCCCCCCCATTGTGGCCCAACCCTACCCCTGGGGATCATTATTTTCACAACTTTGAATCTACACTACCTGAGGATGCTTTCACACAAGTTCCAGCTTTCCTGGCTGATTAGTTTCTGAGAAGAAGATTTTTAAAGATGACTCTGTTTATTCCTATGTAAAACATCGACCTCCCATTGTGGCCCAAACCTACCCCCAGGGGTCATGCTTTTCACAAATTTGAATCTACACTAACTGAGGATGCTTCCACACAAGTTTTAGCTTTCCTGGCTAATTAGTTTCTGAGAAGAAGATTTTTAAAGATTTACTGTATATAATCATATGTTTAACTT…
CL1	scaffold1893	111422	112439	166	6.15116	1018	TGAGAAGAAGATTTTTAAAGATTTACTCTATATATTCCTTTGTTAAACTTTGACCCCCCCATTGTGTCCCCACCCTACCCCTGGGGATCATGATTTTCACAACTATGAATCTACACTACCTGATGATGCTTCCACACAAGTGTCAGCTTTACTGGCTGATTAGTTTCTGAGAGAAAGATTTTTAAAGATTTACTTTATATATTCCTATGTTAAACTTCGACACCCCATTGTGGCCCCACCCTATCCCCGAGATCATGATTTTCACAACTTTGAATCTACACTACCTGAGGATGCTTCCACACAAGTGTCAGCTTTACTGGCTGATTAGTTTCTGAGAAGAAAATTTTTAAAGATTTACTCTATATATTCCTATGTAAAACTTCGATCCCCCATTGTGGC…
CL1	scaffold1895	215359	215705	166	2.09639	347	AGCCAGGAAAGCTGAAACTTGTGTGGAAGCATCCTCAGGTAGTGTAGATTCAAAGTTATGAAAATCATGACCCCCAGGGAAAGGGTAGGGCCACAATGGGGGGTCGAAGTATTACATAGAAATATATAGAGTATATCTTTAAAAATCTTCTTCTCAGAAACTAATCAGCCAGGAAAGCTGAAAATTGTGTGGATGCATCCTCAGGTAGTATAGATTCAAAGTTGTGAAAATCATGACCCCCGGGGTTAGGGTGGGGCACAATGGAGGGTCGAAGTTTTACACAGGAATTTATAGAGTAAATCTTTAAAAACCTTCTTCTCAGAAAATAATCAGCCAGGAAAGCTGAA
CL1	scaffold1895	216343	216832	165	2.96386	490	AGCCAGGAAAGCTGAAACTTGTGTGGAAGCATCCTCAGGTAGTGTAGATTCAAAGTTATGAAAATCATGACCCCCAGGGAAAGGGTAGGGCCACAATGGGGGGTCGAAGTATTACATAGAAATATATAGAGTATATCTTTAAAAATCTTCTTCTCAGAAACTAATCAGCCAGGAAAGCTGAAAATTGTGTGGATGCATCCTCAGGTAGTATAGATTCAAAGTTGTGAAAATCATGACCCCCGGGGTTAGGGTGGGGCACAATGGAGGGTCGAAGTTTTACACAGGAATTTATAGAGTAAATCTTTAAAAACCTTCTTCTCAGAAAATAATCAGCCAGGAAAGCTGAAACTTGTGTGGATGCATCCTTAGGTAGTGTAGATTCAAAGTTGTGAAAATCAT…
CL1	scaffold1896	224558	225812	166	7.56818	1255	CTGGCTGATTAGTTTCTGAGAAGATTTTTAAAGATTTACCCTATATATTCCTTTGTTAAATTTTGACCCCCCCCCCCCCATTGTGGCCCCACCTTACCCCTGGGGATCATGATTTTCACAACCATGAATCTACACTACCTGAGGATGCTTTCACACACGTTTCAGCTTTCCTGGCTGATTAGTTTCTGAGAAGAAGATTTTTAAAGATTTACTCTGTTTATTCCTATCTAAAACATCGACCTCCCATTGTGGCCCAAACCTACCCCCAGGGTTATGATTTTCACAAATTTGAATCTACACTACCTGAGGATGCTTCCACACAAGTTTCAGCTTTCCTGGCTAATTAGTTTCTGAGAAGAAGATTTTTAAAGATTTACTCTATTTAATCATATGTTAAAC…
CL1	scaffold1897	58165	58807	172	3.79032	643	ATTAGTTTCCGAGAAGAAGATTTTTAAAGATTTACTCTACATATTCCTTTGTTAAACTTCGACCCCCCCCCCCCCCTTGTGGCCCCCCTCCACCCCCGGGGGCCATGATTTTCACAACTTTGAATCTACACTATATGAGGATGCTTCCACACAAGTTTCAGCTTTCCTGGCTGATTAGTTTCTGAGAAGAAGATTTTTAAAAATTTACTCTATATATTCCCATGTAAAACTTTGACCCCAACCCCCCCATTGTGGCCCCACCCTACCCTGGGGGTCATGATTTTCACAACTTTGAATCCACACTACCTGAGGATGCTTCCACACAAGTTTCAGCTTTCCTGGCTGATTAGTTTCTGAGAAGAAGATTTTTAATGAATTGCTCTATAAATTACTATGTTA…
CL1	scaffold1897	353709	354458	166	4.55294	750	AGGGTGGGGCCACAATGGGGGGTCGAAGTTTAACAAATGAATATATAGAGTAAATCTTTAAAAATCTTCTTCTCAGAAACTAATCAGCCAGGAATGCTGAAACTTTTGTGAAAGCATCCTCAGGTAGTGTAGATTTATATTTATGAAAATCATGACCCCCAGGGGTAGGATGGGGCCACAATGGGAGATCGAAGTTTTAAATAGGAATATAAAGAGTAAATCTTTAAAAATCTTCTTCTCAGAAACTAATCAGCCAGAAAAGCTGACACTTGTGTGGAAGCATCCTCAGGTAGTGTAGATTCAAAGTTGTGAAAATCATGATCCTCAGGGGTAGGGTGGGGCTCCAATGGGGGGTCGAAGTTTAACATATGAATATATTAAGTAAATCTTTAAAAATCT…
CL1	scaffold1897	374765	375178	167	2.49412	414	CTACACTACCTGAGGATGCTTCCACACATGTTTCAGCTTTCCTGGCTGTTTAGTTTCTGAGAAGAAGATTTTTAAAGATTTACTCTATATATTCCTATGTTAAAAATTCGACCCCCCATTGTGGCCCCACCCTACCCCCGGGGGTCATGAATTTCACAACTTTGAACCTACACTACCTGAGGATGCTTCCACACAAGTTTCAGCTTTCCTGGCTGTTTAGTTTCTGAGAAGAAGATTTTTAAAGATTTACTCTATATATTCCTATGTAAAACTTCGACCCCCCATTGTGGCCCCACCCTACCCCCTGGGGTCATGAATTTCACAACTTTGAATCTACACTACCTGAGAATGCTTCCACACAAGTTTCAGCTCTCCTGGCTTTCTGGTTCTTGAGAAGAA…
CL1	scaffold1897	496417	497084	166	4.02976	668	GCCAGGAAAGCTGAAACTTGTGTGGAAGCATCCTCAGGTAGTGTAGATTCAAAGTTGTGAAATTCATGACCCCCGGGGGTAGGGTGGGGCCACAATGGGGGGGTTAAAGTTTTACATAGGAATATATAAAGTAAATCTTTAAAAATCTTCTTCTCATAAACTAATCAGCCTGGAAAGCTGACACTTGTGTGGAAGCATCCTCAGGTAGTGTTGATTCCAAGTTGTGAAAATCATGACCCCCGGTGGTAGGGTGGGCCACAATGGAGGGTCGAAGTTTTACATAGGAATATATAGAGTAAATCTTTAAAAATCTTCTTCTCAGAAACTAATCAGCCAGGAAAGTTGAAACTTGTGTGGAAGCATCCTCAGGTAGTGTAGATTCAAAGTTGTGAAATTCAT…
CL1	scaffold1899	185474	186317	167	5.08621	844	AAATTTTCAAAAATCTTCTTCTCATGAACCATAAGACCAGGAAAGCTGAAACTTGAGTGGAAGCATCCTCAGGTAATGTAGATACTAAATTGTGAAAATCATGACCCCCGGGGGTAGGGGGCGCCACAATGGGGGGTCGAATTTTAACATATGAATATATAGAGTACATCTTTAAAAATCTTCTTCTCAGAAACTAATCAGCCAGGAAAGCTGACACTTGTATGAAAGCATCATCAGGTAGTGTAAATTCAAAATTGTGAAAATCATGATCCCCGGGGGTAGGGTGGGGCCACAATGGGGGGGTCGAAGTTTTACAAAGGAATATATAGAGTAAATCTTTAAAAATCTTCTTCTCAGAAACTAATCAGCCAGGAAAGCTGAAACTTGTGTGGAAACATC…
CL1	scaffold1900	132798	133553	166	4.56069	756	AGGGTGGGGCCACAATGGGGGGGGGGTGGAAGTTTTACATAGGAATATATACAGTATATCTTTAAAAATCTTCTTCTCAGAAACTAATCAGCCAGGAAAGCTGACACTTGTGTGGATGCATCCTCAGGTAGTGTAAATTCAAAGTTGTGAAAATCATTACCCCCGGGGGTAGGGTGGGGCCACAATGGGGGATCGAAGTTTAACATATGAATATATAGAGTAAATCTTTAAAAATCTTCTTCTCAGAAACTAATCAGCCGGCAAAGCTGAAACTTGTGTGGAAGCATCCTCAGGTAGTGTAGATTCAAAGTTGTGAAAATAATAACCCCTGGGGGTAGGTTGGGGCCACAATGGGGGATCGAAGTTTAACATATGATTATATAGAGTAAATCTTTAAAA…
CL1	scaffold191	55263	57826	166	15.3778	2564	TGATTTTCACAACCTTTAATCTACACTACCTGAGGATGCTTCCACATAAGTTTCAGCTTTCCTGGCTAATTACTTTCTGCGAAGAAGATTTTTTAAAGATTTACTCTATACATTCCTATTTAAAACTTCGACCCCCTCATTGTGGCCCCACCCTACCCGCGGGGGTCATGATTTTCAAAACTTTGAATCTACGCTACCTGCTAATGCTTTCACACACGTTTCAGCTTTCGTGGCTGATTAGTTTCTGCGGCGAAGATTTTTAAAGACTTACTCTATACATTCCTTTGTAAAATTTCGACCCCCTTTTGTGGCCCCACCCTACCCCCAAGGGGTCATAATTTTCACAACTTTGAATCTAAGCTACCCGAGGATGCTTTCACACAAGTGTCAGCTTTTCTG…
CL1	scaffold193	87229	88133	166	5.4375	905	AGGGTGGGGCCACAATAGGGGGTCGAAGTTTAACAAATGAATAATTATATAGAGTAAATCTTTAAAAATCTTCTTCTCAGAAACTAATCAGCCAGGAAAGCCAAAACTTGTGTGAAAGCATCATCAGGTAATGTAGATTCAAATTTGTGAAAATCATGACCCCCGGGGGTAGGGTGGGGCCACAATGGGAGATCGAAGTTTAACATATGAATATATAAAGTAAATCTTTAAAAATCTTCTCCTCATAACTAATCGCCCAGGAAAGCTGAAACTTGTGTGGATGCATCCTCAGGTAGTGTTTATTCAAAGTTGTATAAATCATGACCCCCGGGGGTAGGGTGGGGCCACAATGGGGGATGGAAGTTTAACAAAGGAATATAAAGTAAATCTTTAAAAATC…
CL1	scaffold193	118309	119184	166	5.22286	876	AGCCAGGAAAGCTGAAACTTGTGTGGAAGCATCCTCAGGTAGTGTAGATTCAAAGTTGTGAAAATCATGACCCCCGGGGGTAGGGTAAGGCCACAATGGGGGTCGAAGTTTTACATAGGAATATATAGAGTAAATCTTTTAAAATCTTCTTCTCAAAAACTAATCAGCCAGGAAAGCTGAAACTTGTGTGGAAGTATCCTCAGGTAGTGTAGATTCAAAGTTGTGAAAATCATGACCCCAGGGGGTAGGGTGGGGCCACAATGGGGGTCGAAGTTTTACATAGGAATATTTAGAGTAAATCTTTTAAAAGTCTCCTTCTCAAAAACTAATCAGCCAGGAAAGCTGAAACTTGTGTGGAAGCATCCTCAGGTAGTGTAGATTCAAAGTTGTGAAAATCAT…
CL1	scaffold193	180355	180865	164	3.08427	511	AGAAAAAGATTTTAAAATTTTTACTCTATATATTCTAATGTAAAACATTGACCCCCATTGTGGCCCTACCTTATCCCCGGGAACAGTGATTTGTACAAATTTAAATCTACACCATCTGAGGATGCTTCCACACAAGTTTCATCTTTTCTGACCAAATGGTTTTTGAGAATAAAATTCTAAATATTTACACTTTATATTCCTATGTAAAACTACGACCCCCCCCCATTGTGGCCCATCCTACCCCTGGGGCTCATGATTTTTACAACTTTAAATCTACACTTCACGAGGAAGCTTCCACACATGTTTCAGCTCTTCTTGCTGTTTGGTATCTGAGAAAAAGATTTTTAAAGATTTACTCTATACATTCTATGTTAAACTTTGACACCCCATTGTGGCCCC…
CL1	scaffold194	211813	213652	166	11.0272	1840	CTGGCTGATTAGTTTCTGAGAAGATTTTTAAAGATTTACTCTATATATTCCTATGTTTAATTTCAACCCCCCATTGTGGCCCCACCCTACCCCCGGGAGTCATGATTTTCACAACTTTGAATCTACACTACCTGAGAATGCTTCTACACAAGTTTAAGCTTTCCTGGCTGATTAGTTTCTGAGAAGAAGATTTTTAAAGATTTACTCTATATATTCCTATGTGTTAAACTTCGACCCCCCATTGTGGCCCCACCCTACCCCCGGGAGTCATGATTTTCACAACTTTGAATCTACACTACCTGAGGATGCTTCCACACAAGTTTCAGCTTTCCTGGCTGATTAGTTCTGAGAAGAAGATTTTTAAATATTAACTCTATATATTCCTATGTTTAATTTCAA…
CL1	scaffold198	709185	709577	166	2.375	393	TCATTATTTTCAAAACTTTGAATCTACACTTCCTGAGGATACTTCCACACTAGTTTCAGCTTTCCTGGCTGATAAGTTTCTGAGAAGAAGATTTTTAAAGATTTACTCTATATATTCCAAGTAAAACTTCGACCCCCCGTTGTGGCCCCACCCTACCCCCGGGGGTCATGATTTTCAAAACTTTGAATCTACACTACCTGAGGATGCTTCCACACAAGTTTCAGCTTTCCTGGCTGATCAGTTTCTGAGAAGAAGATTTTTAAAGATTTACTCTATATATTCCTATGTAAAACTTCGACCCCCCATAGTGGCCCCACCCTACCCCCGGGGGTCATGATTTTCATAACTTTGAATTAACATTACCTGAGGATGCTTCCACGCAAGCTTTTAGCT
CL1	scaffold198	758086	758523	168	2.5977	438	TATATTCCTATGTAAAAATTTGATCCCCCGTTGTGTACCCCACCCTACCCTCGGGGCTCATAATTTTCACAACTTTGAATCTACACTACCTGAGGATGCTTCCACACAAGTTTCAGCTTTTCTGGCTGATTAGGATCTGAGAAGAAGATTTTTAAAGATTTACTCTATATATTTCTATGTAAAACTTTGACCCCCCCCCCCATTGTGGCCCCACCCTACCCTCGGGGCTCATGATTTTCACAACTTTGAATCTACACTACCTGAGGATGCTTCCACACAAGTTTCAGCTTTTCTGGCTGATTAGAATCTGAGAAGAAGATTTTAAAAGATTTACTCTATATATATTTCTATGTAAAACTTTGACCCCCCATTGTGGCCCCATCCTTCCCTCGGGGCTCA…
CL1	scaffold198	774933	775455	165	3.12994	523	GTGTTGATTCAAAGTTGTGAAAATCATGATCCCTGGGGGTAGGGTGGGGCCACAATGGGGTGTCAAAGTTTAACATAGGAATACATGAGAAAATCTTTAAAAATCTTCTTCTCAGAAAATTAATCAGCCAGGAAAACTGAAACTTGTGTAAAGCATCCTCAGGTAGTGTAGATTCTAAGTTGTGAAAACCATGACTCCTGGGGGAAGGGTGGGGTCATAATGGGGAGTCGAAGTTTTACATAGAAATATATAGAGTCAATCTTTAAAAATCTTCTTCTCAGAAACTAATCAGCCAGAAAAGCTGAAACTCGTGTGGAAAAATCCCCAGGTCGTGTAGATTCAAAGTTGTGAAAATCATGATACCTGGGGTAGGGTGGGTCCACATTGGGGGGTGTTAAA…
CL1	scaffold198	775387	775616	116	2.01709	230	TAATCAGCAAGGGAAGCTGAAACTTGTTTGGAAGCATCCTCAGGTAGTGTAGATTCAAAGTTGTGAAAAGAATGACACTCCCGGGATTAGGGTTTAGCCAAAATGGGGGGGGGGGNTAATCAGCCAGGAAAGCTGAAATTTGTATGGAAGCATCCTCAGGTAGTGTAGACTCAAAGTTGTGAAAATCATGACCCCCAGGGGTAGGGTGGGGCCACAATTAGGGGGGGGGT
CL1	scaffold198	775503	775855	175	2.06286	353	TAATCAGCCAGGAAAGCTGAAATTTGTATGGAAGCATCCTCAGGTAGTGTAGACTCAAAGTTGTGAAAATCATGACCCCCAGGGGTAGGGTGGGGCCACAATTAGGGGGGGGGTCGACGTTTTACATGGGAATATATAGAGTAAATCTTTAAAAATCTTCTTCTCAAAAGCTAATTAGCCAGGAAAGCTGAAATTTGTATGGAAGCATCCTCAGGTAGTGTAGATTCAAAGTTGTGAAATAATGACATCCCCGGGAGTAGGGTTGGGCCACAATGGGGGGGGGGTCAAAGTTTTACATAGGAATATGTAGAGTGAATCTTTAAAAATCTTCTTCTCAGAAACTTATCAGCCAG
CL1	scaffold198	818703	820014	166	7.8674	1312	CTGGCTGATTAGTTTCTGAGAAGAAGATTTTAAAAGATTTACTCTATATATTCCTTTGTAAAACTTTAACCCCCCCCCCCCCCCAATGTGGCCTCACCCTACCCCAAGGGATCATGTTTTCACAACTTTGAATCTACACTACCTGAGGATACTTCAACACAATTTTCAGCTTTCCTGGCTGTTTAGTTTCTGAGAAGAAGATTTTTAAAGATTTACTCTATATATTCCTATGTACAACTTCGACCCCCATTGTGCCTCACCCTACCCCCGGGGGTCATGAATTTCACAACTTTGAATCTACACTGCCTGAGGATGCTTCCACACACGTTTCAGCTTTCCTGGCTGATTAGTTTCTGAGAAGAAGATTTTCAAAGATTTACTCTATATATTCCTATGTAA…
CL1	scaffold198	1248411	1250128	168	10.2312	1718	CTGGCTGATTAGTTTCTGAGAAGAAGATTTTAAAAGATTTACTCTATATATTCCTATGTAAAACTTTAACACCCCCCCCCCAATGTGGCCTCAACCTACCCCCAGGGATCATGTTTTCACAACTTTGAATCTACACTACCTGAGGATACTTCCACACAAGTTTCAGCTTTCCTGGCTGATTAGTTTCTGAGAAGAAGATTTTTAAATATTTACTCTATATATTCCTATGTAAAACTTCGACCCCCCATTGTGCCCCACCCTACCCTCAGGGATCATGATTTTCACAACTTTGAATCTACACTGCCTGAGGATGCTTCCACACGAGTTTCAGCTTTCCTGGCTGATAAGTTTGAGAAGAAGATTTTCAAAGATTTACTCTATATATTCCTATGTAAAACT…
CL1	scaffold20	419820	421069	166	7.55294	1250	AGGGTGGGGCCACAATGGGGGGTCGAAGTTTAACAAATGAATATATAGAGTAAATCTTTAAAAATCTTCTCCTCAGAAACTAATCAGCCAGGAAAGCTGAAACTTGTGTGAAAGCATCATCAGGTAATGTAGATACAAATTTGTGAAAATCATGATCCCCGGAGGTAGGGTTGGGCCACAATGAAGGATCGAAGTTTTACATAGGAATATATAGAATAAATCTTTAAAAATCTTCTTCTCAGAAACTAATCGGCCAGGAAAGCTGACACTTGTGTGGAAGGATCCTCAGGTAGTGTAGATTCAAAGTTGTGAAAATCATGACCCCCGGGGTACGGTGAGGCCACAATGGGGGATCGAAGTTTAACATAGGAATATATAGAGTAAATCTTTAAAAATCTT…
CL1	scaffold20	716764	717189	171	2.53409	426	AGGAAAGCTAAACCTTTTGTGGAAGCATCCTCAGGTAGTGTAGATTCAAAGTTGTGAAAATCATGACCTTTAAGGGTAGGGTGGGGCCAGATTGGGGGGTTGACTATTTGCTTAGGAATATATAGAGTAAATCTTTAAAAATCTTCTTATCAAAAAGCAATTAGCAAGGAAAGCTGAAACTTGTGTGGAAGCATCCTCAGATAGTGTAGATTCAAAGTTGTGAAAATCATAACCAACGAGGGTAGGGTGAGGGCACAATGGGGGGGGGGTCGACTATGTACATAGGAATATATAGAGTAAATCTTTAAAAATCTTCTCCTGAAGAACTCTATTTGGCCAGTAAGCTGAAACTTATATGCAAGCATCCTTAAGTAGTGTAGAATCAAGGTTGTGAAAATC…
CL1	scaffold203	92607	93976	166	8.22652	1370	AAATTTTCAAAAATCTTCTTCTCAAGAACCAGAAAGCCAGGAAAGCTGAAACTTGTGTGGAAGAATCCTCAGGTAGTGTAGATTCAAAGTTGTGAAAATCATGACCCCCGGGGATAGGGTGGGGCCACAATGGGGGGTCGAAGTTTTACATAGGAATATATAGAGTAAATCTTTAAAAATCTTCTTTCTCAGAAACTAAACAGCCAGGAAAGCTGAAACTTGTGTGGAAGAATCCTCAGGTAGTGTAGATTCAAAGTTGTGAAAATCATGACCCCCGGGGATAGGGTGGGGCCACAATGGGGGGTCGAAGTTTTACATAGGAATATATAAAGTAAATCTTTAAAAATCTTCTTCTCAGAAACTAAACGGCCCGGAAAGCTGAAACTTGTGTGGAAGCAT…
CL1	scaffold203	489530	490010	166	2.86286	481	TTTAAAGATTTACTCTATATATTCCTATGTAAAACTTCGACCCCCATTGTGGCCCTACCTTACCCCCAGGGGTCATGATTTTCACAACTTGGAATCTACACTACCTGAGGATGCTTTCACACAAGTTTCAGCTTTCGTGGCTGATTAGTTTCTGAGAAGAGGATTTTTTTTAAATTTACTCTATAGATATATTCCTATGTAAAACTTCGACCCACCATTGTGGCCCCACCCTACCCCCGGGGTCATGATTTTCACAACTTTGAATCTACATTACAGGAAGATGCTTCCACACAAGTTTCAGCTTTCCTGGCTGATTAGTTTTTGAAAAGAAGATCTTTAAAAATTTACTCCCTATATTCCTATGTAAAAATTCGACCCCCCATTGTGGCCCCACCCTAC…
CL1	scaffold204	621018	621660	167	3.87574	643	AAAAATCTTCTTCTCAAGAACCAGAAAGCCAGGAAAGCTGAAACTTGTGTGGAAGCATCCTCAGGTAGTGTAGATTCAAAGTTGTGAAATTCATGACCCCCGGGGGTAGGGTGGGGCCACAATGGGGGGTCGAAGTTTTACATAGGAATATATAAGGTAAATCTTTAAAAATCTTCTTCTCAAGAACCAGAAAGCCAGGAAAGCTGAAACTTGTGTGGAAGCATCCTCAGGTAATGTAGATTCAAAGTTGTGAAATTCATGACCCCCGGGGGTAGGGTGGGGCCACAATGGGGGGTCGAAGTTTTACATAGGAATATATAAGGTAAATCTTTAAAAATCTTCTTCTCAGGAACTAAACAGCCAGGAAAGCTGAAACTTGTGTTGAAGCTTCCTCAGGTA…
CL1	scaffold204	824013	824557	165	3.2948	545	TCTGGCTGATTAGTTTCTGAGAAGAAGATTTTTAAAGATTTCCTCTATATATTCCTATGTAAAACTTCGACCCTCCATTGTGGCTCCACCCTACCCCCGGGGTCATGATTTTCACAACTTTGAATTTACACTACCTGAGGATTCTTCCAAACAAGTTTCAGCTTTCCTGGCTGATGAGTTTCTGAGAAGAAGATTTTTAAAGATTTCCTCAAAATATTCCTATGTAAAACTTCGACCCTCCATTGTGGCTCCACCCTACCCCCGGGGGTAATGAATTTCACAACTTTGAATATACACTACCTGAGGATGTTTCCACACAAGTTTCAACTTTCGTGGCTGATGAGTTTCTGAGAAGAAGATTTCTAAAGGTTTCCTCAATATATTCCTATGTAAAACTTC…
CL1	scaffold204	855971	856334	176	2.125	364	AGCCAGAAAATCTGAAACTTGTGTGGAAGCATCCTCAGGTAGTGTAGATTCAAAGTTGTGAAATTCATGACCCCCGGGGGTAGGGTGGGGCCACAATGGGGGGTCGAAGTTTAACATAGGAATATATAGAGTAAATCTTTAGAAATCTTCTTCTCAGAAACTAATCAGCCAGGAAAGCTGAAACTTTTGTGAAAGCATCCTCAGGTAGTGTAAATTCAAAGTTATGAAAATCATGAACCCGGGGGGTAGGGTGGGGCCACAATGGGGGGAGGGGGGGGGGCGAAGTTTTACATAGGAATATATAGAGTAAATCTTTAAAAATCTTCTTCTCAGAAACTAATCAGCCAGGAAAGTTGAAACTTGT
CL1	scaffold209	201237	202235	165	6.02841	999	GATTTACTCTATATATTCCTATATAAAACCTCGACCCCCCATAGTGGCCCTACCCTACCCCCAGGGGTTATTATTTTCACAACTTTGAATTTACACTACCTGAGGATGCTTCCACACAAGTTTCAGCTTTCCTGGCTGATTAGTTTTTGAGAAGAAGATTTTCAAAGATTTACTATATATATTCCTATGTAAATCCTCGATCCCCAATTGTGGCCCAACCCTACACCCGGGGGTCATGATTTTCACAACTTTGAATCTACACTACCTGATAATGCTTTCACACAAGTTTCAGCTTTCCTGGCTGATTAGTTTCTGAGAAGAAGATTTTTAAAGATTTACTCTATATATTCCTATGTAAAACTTTGATCACCCATTGTGGCCTCTTTCTACCCCCGGGGA…
CL1	scaffold210	51232	51755	179	2.94652	524	TCGAATTTTACACAGGAATATATAGAGTAAATCTTTAAAAATCTTCTTCTCATGATCCATTTTGCCAGGAAATCTTAAAACTTGTGTGGAAGAATCATCAGGTAGTGTAGATTCAAAATTGTGAAAATCGTGACCTCAAGGGGTAGGGTGGGGCCGCAATGCGGGGGGAGGTGTTTGGAATTTTTACATACGAATAATTAGAGTAAATCTTTAAAATCTTCTTTCAGAAACCAATCATTCAAGAAAGCTGAAACTTATGTGGAAGCATCTTCAGGTGTTGTTGATTCAAAGTTGTGAAAAATCATGACTCCCAGGGCTAGGATGGGACCACAATGCGGGGGGGGGGGGGGGGGTGTCGAATTTTACAAAGGAATAAATATAGTAAATCTTTAAAAATCT…
CL1	scaffold218	26849	27454	165	3.63218	606	CTACCCCTGGGAGTCATGATTTTCACAACTTTGAATCTACACTACCTGAGGATGCTTCCACACAAGTTTTAGCTTACCTGGCTGATTAGTTTCTGAGAAGAAGATTTCTAAAGATTTACTATATATATTCCTATGTAAAACTTCGACCCCCCATTGTGGCCCAATCTACCCCGGGGACCATGATTTTCACAACTTTGAATCGACACTACCTGAGGATGCTTCCACACAAGTTTCAGCTTTCCTGGCTGATTAGGTTTTGAGAAGAAGATTTCTAAAGATTTACTCTATATATTCCTATGTAAAACTTCAATCCCCCATTGTGGCCCCACCCTACCCCTGGGAGTCATGATTTTCACAGCTTTGAATCTACACTTCCTGGGGATGCTTCCACACAAGTTT…
CL1	scaffold219	79103	79647	166	3.22346	545	GCTGATTAGTTTCTGAGAAGAAGATTTTTAAAGATTTACTCTATATATTCCAACGTAAACCTTTAACAACCCCCCCCCCCCTAATGTGGCCTCACCCTACCCCCAGGGATCATGATTTTCACAACCTTAAATCTACACTACCTGAGGATGCTTCCACACAAGTTTCAGCTTTCCTAGCTGATTAGTTTCTGAGAAGAAGATTTTTAAAGATTTACTCTATATTTTCCTATGTAAAACTTCGACCCCCCATTGTGGCCCCACCCTACCCCCAGGGGTCATGATTTTCACAACTTTGAATCTACACTACCTGAGGATGCTTCCACACAAGTGTCAGCTTTCCTGGCTGATTAGTTTCTGAGAAGAAGATTTTTAAAGATTTACTCTATATTTTCCTATGTA…
CL1	scaffold219	104574	105192	165	3.69318	619	AAAAATCTTTTTCTCAAGAACTACTAAGCCAGGAAAGCTGAAACTTGTGTGGTAGCATTTTCAGGTAGTGTAAATTCAAAGTTGTGAAAATCATGACCCCCGAGGGTAGGGTGGGGCCACAATGGGGGTTGAAGTTTTACATAGGATTATATAGAGTAAATCTTTAAAAATATTCTTCTCAGAAACTAATCTGCCAGGAAATCTGAAACTTATGTGGAAGCATCCTCAGATAGTGTAGATTCAAAGTTGTGAAAATCATGATCCCTGGGGGTAGGGTGGTGCAACTACGGGACGTCAAAGTTTTACATAGGAATATATAGAGTAAATTTTTAAAAATCTTCTTCTCGGAAACTAATCAGCCTGGAAAGCTGAAACTTGTGTGGAAGCATTTTCAGATAG…
CL1	scaffold219	251537	252227	167	4.17045	691	AAATTTTCAAAAATCTTCTTCTCAAGAACCATAAAGCCAGGAAAGCTGAAACTTGTGTGAAAGCATCCTCAGGTAGTGTAGATTCAAAGTTGTGAAATTCATGGCCCCCGGGGGTTTGGTGGGGCCACAATGGGGGTCGAAGTTTTACATAGGAATATATAGAGTAAATCTTTAAAAATCTTCTTCTTAGAAACTAAACAGCCAGGAAAGCTGAAACTTGTGTGGAAGCATCCTCAGGTAGTGTAGATTCCAGGTTGTGAAAATGGTGATCCCTGGGGGTGGGTGGGCCACATGGGGGGGGAGGGGTCAAAGTTTTACATAAGAATATATAGAGTAAATCTTTAAAAATCTTCTTCTTAGAAACTAATCAGCCAGGAAAGCTGAAACTTGTGTGGAAGT…
CL1	scaffold219	252083	252363	142	2	281	TGAAACTTGTGTGGAAGCATCCTCAGATAATGTAGATTCAAAGATGTGAAAATCATGATCCCTGGGGTAGGGTGGGCCACAATGGAGGGTCGAAGTTTTACATAGGAATATATATAGTAAATCTTTAAAAATCTTCTTCTTGAAATTTGTGTGGAAGCATCCTCAGGTAGTGTAGATTCCAAGTTGTGAAAATGGTGATCCCTGAGTGTAAGGTGGGGCCACAATGGGGGTCAAAATTTTACATAGGAATATATAGAGTAAATCTTTAAAAATCTTCTTCT
CL1	scaffold219	252223	252625	165	2.4491	403	TGAAATTTGTGTGGAAGCATCCTCAGGTAGTGTAGATTCCAAGTTGTGAAAATGGTGATCCCTGAGTGTAAGGTGGGGCCACAATGGGGGTCAAAATTTTACATAGGAATATATAGAGTAAATCTTTAAAAATCTTCTTCTCAGAAACTAATCAGCCAGGAAAGCTGAAACTTGTATGGAAGCATCCTCAGATAATGTAGATTCAAAGATGTGAAAATCATGATCCCTGGGGTAGGGTGGGGCACAATGGAGGGTCGAAGTTTTACATAGGAATATATAGAGTAAATATTTAAAAATCTTCTTCTCAGAAACTAATCAGCCAGGAATGCTTAAACTTGTGTGGAAGTATCCTCAGGTAGTGTAGATTCAAAGTTGTGAAAATCGTGATCCCTGGGGGTA…
CL1	scaffold22	1215917	1216443	166	3.18935	527	GGCTGATTAGTTTCTGAGAAGAAGATTTTTAAAGATTTACTCTATATATTCCTATGTAAAACTTTGACCCTCCATTGTGCCCCACCCTACACCCAGGGGTCATGATTTTCACAACTTTGAATCTACACTATCTGAGGATGCTTCCACACAAGTTTCAGCTTCCCAGGCTGATTAGTTTCTGAGAAGAAGATTTTTAAAGATTTACTCTATATATTCCTATGTAAAGCTTCGACCCTCCATTGTGGCCCCACCCTACATCCAGGGGTCATGAATTTCACAACTTTGAATCTACACTACCTGAGGATCCTTCCACACAAGTTTCAGCTTTCCAGGCTGATTAGTTTTTGAGAAGAAGATTTTTAAAGATTTACTCTATATATTCCTATGTAAAACTTCGAC…
CL1	scaffold220	39679	40758	166	6.39796	1080	CCAGGAAAGCTTAAACTTGTATGGAAGCATCCTCAGGTATTGTTGATTCAAAGATGTGAAAATCATGACCCGAGGGTAAGGTGGGGCCACAATGAGGGGTCAAAATTTAACATAGGATTATATAGAGTAAATCTTTAAAAATCTTCTTCTCAAAAACTAATCAGCTAAGAAAGCTGAAACTTGTGTGGAAGCATTCTCAGGTAGTGTAAATTCAAAGTTGTGAAAAGCATGATCTTCAGGGGTAGGATGGGGCCACAATGGGGGTCGAAGTTTAACAAAGGATATATAGAGTAAATCTTTAAAAATCCTTTTCTCAGAAACTAATCAGTTAGAAAAGCTGTAACTTGTGTGGAAGCATACTCAGATAGTATAGATTCAAAATTGTGAAAATAATGAAAC…
CL1	scaffold226	433929	434273	177	2.0226	345	CCAGGAAAGCTGAAACTTGTGTGGAAGCATCCTCAGGTAGTGTAGATTCCATGTTGTGAAAATCGTTACCCCGGGCGGTAGGATGGGGCCACAATGGGGGGAGGGGTCGAAGTTTTCCATAGGAATATATAGAGTAAATCTTTAAAAATCTTCTTCTCAGAAACTAATCAGCCAGGAATGCTGAAACTTGTGTGGAAGCATCCTCAGGTAGTGTAGATTCCAAGTTGTGAAAATCATGATCCCCAGGGGTAGGGTGAGGCCACAATGGGGGGTTAAATTTTAACAAAGGAATATATTATTAGAGTAAATCTTTAAAAATCTTCTTCTCAGAAACTAATCAGCCAG
CL1	scaffold226	1040482	1041010	166	3.19412	529	CTGGCTGATTAGTTTCTGAGAAGAAGATTTTTAAAGATTTACTCTATATATTCTTATGTAAAACTTTGACCCCCATTGTGGCCCCACCTTACCCCCAGGGGTCATGATTTTCACAACTTTGAATCTACACTACTTGAGGATGCTTCCACACAAGTTTCAGCTTTCCTGGCTGATAAGTTTTTGAGAAGAAGATTTTTAAAGATTTACTCTATATATTCCTATGTAAAACTTCGAGCCCCCATTGTGGCCCCACCCTACCCCCGGTGGTCATGATTTTCACAACTTGGAATCTACACTACCTAAGGATGCTTCCACACAAGTTTCAGCTTTCCTGGCAGATTAGTTTCTGAGAAGAAGATTTTTAAAGATTTACTCCCTATATTCCTATGTAAAACTTCG…
CL1	scaffold227	253460	254815	165	8.25433	1356	CTGGCTGATTAGTTTCTGAGAAGAAGATTTTTAAAGATTTACCATATATATTCCTTTGTTAAACTTTGACCCCCCATTGTGGCCCCACCCTACCCCTGGGGATCATGATTTTCACAACTTTGAATTTACACTACCTAAGGACGCTTCCACACAAGTTTAAGCTTTCCTGGCTGATTAGTTTCTGAGAAGAAGATTTTTAAAGATTTACTCTATATATTCCTATGTAAAACTTTGACCTTCCATTGTGGCCCAACCCTACCCTTGGGGGTAATGGTTTTCACAACTATGAATCTACACTACCTGAGGATGCTTCCACACAAGTTTCAGCTTTCCTGGCTGATTAGTTTCTGAGAAGAAGATTTTTAAAGATTTACTCTATATATTCCTATGTAAAACTTC…
CL1	scaffold230	136765	138132	166	8.23164	1368	GGCTGATTAGTTTCTGAGAAGAAGATTTTAAAAGATTTACTCTATATATTCCTATGTAAAACTTCACCCCCCCCCCATTGTGGCCCCACCCTACCCCTCGGGGCCATGGTTTTCACAACTTTGAATCTACACTACCTGAGGATGCTTCCATACAAGTTTCAGCTTTCCTGGCTGAATAGTTTCTGAGAAGAAGATTTTCAAAGATTTACTCTATATATTCCTATGTAAAACTTCGACCCTCCATTGTGCCCCATCCTACCCCCAGGGATCATGATTTTCACAACTTTGAATATGCACTACCTGAGGATGCTTCCACACAAGTTTCAGCTTTCCTGGCTGATTAGTTTCTGAGAAGAAGATTTTTAAAGATTTACAATGTATTCCAATGTAAAACGTTAA…
CL1	scaffold237	686962	687384	160	2.64	423	AAAAATCTTCTTCTCAAAAACCAGTTAGCCAGAAAGGCTGTAACTTGTGTGGAAGCATCTTCAGGTAGTGTAGATTCAGTTTTTTTTTCAAATCATGATCCCCAGGGGATAAGGTGGGGCCACACTGTGGGGTCGAAATTTTTACATAGAAATATATTGAGAAAAATCTTCTCAACAAAAACCAGTAGGCTAGAAAAGCTGTAACTTGTTTGGAAGCATCCTCAGGTAGTGTAGATTCTAATTTGTTCAAACCATGATCCCGGGGGTAGGGTGCGGCCACAGTGGGTGGGTCGAATTTTACATAGGAATACATAGCGAAAAATCTTTTAAAAAAAATTCTTCTCAAAAACCAGAAAAGCTGTTACTTGTGTGGAAAGCATCCTCAGGTAGTGTTGATTC…
CL1	scaffold23854	1	1422	165	8.58479	1422	TATAGAGTAAATCTTTAAAAATCATCTTCTCAAAAACTAATCAGCCGGCAAAACTGAAACTTGTGTGGAATCATCCTCAGGTAGTGTAGGTTCAAACTTGTGAAAATCATAACCCCTGGGGGTAGGGTAGGGCCACAACGGGGGGGTCGATGTTTAACATATGAATATACAGAGTAAATATTTAAAAATCTTCTTCTCAGAAACTAATCAGCCAGGAAAGCTGAAACTTGTGTGGAAGCATTCTCAGGTAGTGTAGATACGAAGTTGAAAAAATCATGATCCCCGGGTGTAGGGTGGGGCCACAATGGGGGTCGAAGTTTTACAAAGGAATATATATAGTACATCTTTAAAAATCTTCCTCTCAGAAACTAATCAGCCAGGAAAGCTGAAACTTGTATG…
CL1	scaffold240	12	566	165	3.3787	555	TTTAACATAGGAATATATAGAGTAAATCTTTAAAAATCTTCTTCTCAGAAACTAATCGGCCATGAAAGCTGAAACTTGTGTGGAAGCATCCTCAGGTAGTGTAGATTCAAAGTTGTGAAAATAATAACCCCTGGGGGTAGGGTGGGGCCACAATGGGGGTCGAATTTTAACATATGATTATATAGAGTAAATCTTTAAAAATCTTCTTCTCAGAAACTAATTAGCCAGGAAAGCTGAAACTTGTGTAGAAGCATCCTCAGGTAGTGTAAATTCAAATTTGTGAAAATCATAACCCTGGGGGTAGGTTTGGGCCACAATGGGAGGTCGATGTTTTACATAGGAATAAACAGAGTTAATCTTTAAAAATCTTCCTCTCAGAAACTAATCAGTCAGGAAAGC…
CL1	scaffold241	973503	974404	166	5.45029	902	GGGGGGTCGAAGTTTTACATAGGAATATATACAGTATATCTTTAAAAATCTTCTTCTCAGAAACTAATCAGCCAGGAAAGCTGACACTTGTGTGGATGCATCCTCAGGTAGTGTAGATTCATAGTTATGAAAATCATGACCCCCTGGGGTAGGGTGGGGCCACAATGGGGGATCGAAGTTTTACATAGGAATATATACAGTATATCTTTAAAAATCTGCTTCTCAGAAACAAATCAGCCAGGAAAGCTGACACTTGTGTGGATGCATCCTCAGGTAGTGTAAATTCAAAGTTGTGAAAATCATGACCCCCGGGGGTAGGGTGGGGCCACAATGGGGGATCGAAGTTTAACATATGAATATATAGAGTAAATCTTTAAAAATCTTCTTCTCAGAAACTAA…
CL1	scaffold241	985398	986626	166	7.21053	1229	AAATTTTCAAAAATCTTCTTCTCAAGAACAAGAAAGCCAGGAAAGCTGAAACTTGTGTGGAAGCATCCTCAGGTAGTGTAGATTCAAAGTTGTGAAATTCATGACCCCCAGGGGTAGGGTGGGGCCACAATGGGGGGTCGAAGTTTTCATAGGAATATATAGAGTAAATCTTTAAAAATCTTCTTCTCAGAAACTAAACAGCCAGGAATGCTGAAACTTGTGTGGAAGCATCCTCAGGTAGTGTAGATTCAAAGTTGTGAAAATCATGACCCCCGGGTGTAGGGTGGGGCCACAATGGGTGGTCGAAGTTTTACATAGGAATATATAGAATAAATCTTTAAAAATCTTCTTCTCAGAAACTAATCAGCCAGGAAAGCTGAAACTTGTGTGGAAGCATCC…
CL1	scaffold247	109125	111663	166	15.235	2539	CTGGCTGATTAGTTTCTGAGAAGAAGATTTTTAAAGATTTACCCTTTATATTCCTTTGTTAAACTTTGACCACCAATAGTGGCCCAAACCTACCCCCCAGGGGTCATGATTTTCACAACTTTGAATCTACACTACCTGAGGATGCTTTCACATAAGTTTCAGCTTTCCTGGCTGATTAGTTTCTGAGAAGAAGATTTTTAAAGATTTACTCTAGATATTCATATGTTAAACTTCAACCCCCAATTGTGGCCCCACGCTACCCCCGGGGTCATGATTTTCACAACTTTGAATCTACACTACCTGAGGATGCTTCCACACAAGTGTCAGCTTTGCTGGCTGATTAGTTTCTGAGAAGAAGATTTTTAAAGATTTACCCTATACATTCCTATGTAAAACTTC…
CL1	scaffold248	108070	109438	166	8.23034	1369	AAATTTTCAAAAATCTTCTTCTCATGAACCATAAGACCAGGAAAGCTGAAACTTGTGTGGAAGCATCACCAGGTAGTGTAGATTCTAATTTGTGAAAATCATGACCCCCGGGGGTAGGGTAGGGCCACAATGGGGGGTCGAAGTTTTATATAGGAATATACAGAGTAAATCTTTGAAAATCTTCTTCTCATGAACCATAAGACCAGGAAAGCTGAAACGTGTGTGGAAGCATCCTCAGGTAGTGTAGATTCTAATTTGTGAAAATCATGACCCCCGAGGGTAGGGTGGGGCCACAATGGAGGGTCGAAATTTAACATAGGAATATATAGAGTAAATCTTTAAAAATCTTCTTCTCATGAACCATAAGACCAGTAAAGCTGAAACTTGTATGGAAGCATC…
CL1	scaffold257	1203488	1204026	165	3.23121	539	CACTACCTGAGGATGTTTCACACAAGTTTCAGCTTTCCTGGCTGATTAGTTTCTGAGAAGAAGATTTTTAAAGATTTACTCTATATATTACTTTGTGAATTTTCGACCTCCAATTGTGGCCCCACCCTACACCCAGGGGTCATGATTTTCCCAACTTTGAATCTACATTACCTGATGATGCTTCCACATAAGTTTCAGCTTTCCTTGCTGATTAGTTTCTGAGAAGAATAGTTTTAAAGATTTACTCTATATATTCCTATGTAAAACTTTGACCCCCCCCCATGTGGCCCAACCCTACCCCAGGGGATCATGACTTTCACAACTTTGAATCTACACTACCTAAGGATGTTTCCACACAAGTTTTAGCTTTCCCAGCTGATCAGTTTCTGAGAAGAATAT…
CL1	scaffold257	1307269	1307796	164	3.28235	528	GGTCGAATTTTACATAGGAATATATAGAGTAAATCTTTAAAAATCTTCTAATCAAGAACCATTTAGCCAGGAAAACTGAAACTTGTGTGGAAGAATCCTCAGATAGTGTAGATTTAAAGTTGGGAAAATTATTACCCCCGGGGGTATGGTTGGGCCACAATGGGGGTCGAATTTTAAATAGGTATATATTGAGAAATCTTTAAAAATCTTCCTCTCAAGAACCATTTAGCCAGGAAAGCTGAAATTTGTGTGGACGCATTCTCGGGTAGTGTAGATTCAAAACTGTGAAAATTATGACCACTGGGGGTTGGTGGGGTGTCGAATTTCACATAGGAATATATAGAGTACTTGTTTAAAAATCTTCTTCTCAAGAACCATTTGGTTAGGAAAGAATAAACT…
CL1	scaffold257	1310161	1311175	165	6.15676	1015	AAATCTTAAAACATTTCCTTCTCAAGAACCATTTGGCCAGAAAAGCTGAAACTTGTGTGGGAGCATCCTCAGGTAAAGTAAATTCAAGGCTGTGAAAACCATGACCCCTGGGGGTGGGGTGGGGCAACAATGGGAGGGGGAGGTCGAATTTTACATAGGAATATATAGAGTAAATCTTTAAAAATCTTCTTATCAAGAACCATTTGGCCAGGAAAACTGAAACTTGTGTGCGAGCATCCTCAGATAGTGTAAATTTATAGTTGTGAAAATCATGACCCCCGGGGGTAGGGTGGGGCCACAATGGGGTGTCGAATTTTACATAGGTATATATAGAGTAAATCTTTAAAAATCTTCTTATCAAGAACCATTTGGCCAGGAAAACTGAAACTTGTGTGCGAG…
CL1	scaffold257	1340269	1342665	165	14.5	2397	AAATTTTCAAAAATCTTCTTCTCATGAACCATAAGACCAGGAAAGCTGAAACTTGTGTGAAAGCATTCTCAGGTAGTGTTAATTCAAAATTGTGAAAATCATGATCCCCAGTGGTAGGATGGGGCCACAATGGGGCATTGAAGTTTAACATAGCAATATATAAATAAATCTTTAAAAATCTTCTTCTCAGAAACTAATCAGCCAAGAAAGCTGAAACTTGTGTGAAAGCATCCTCTGAAAGCATCCTCATGACCCCCAGGGGTAGGGTGGGGCCCTAATGAGGGGTCGAAGCTTAACATATGAATATATAGAGTAAATCTTTAAAAATCTTCTTCTCAGAAACTAATCAGCTAGGAAAGCTGAAACTTGTGTGAAAGCATTCTCAGGTAGTGTAAATTC…
CL1	scaffold257	1343960	1345166	166	7.24294	1207	CTGGCTGATTAGTTTCTGAGAAGAAGATTTTAAAAGATTTACTCTATATATTCCTTTGTAAAACTTTAACCCCCCCCCCCCCAATGTGGCCTCACCCTACCCCAAGGGATCATGTTTTCACAACTTTGAATCTACACTACCTGAGGATATTTCAACACAAGTTTCAGCTTTCCTGGCTGTTTAGTTTCTGAGAAGAAGATTTTTAAAGATTTACTCTATATATTCCTATGTACAACTTCGACCCCCCATTGTGCCTCACCCTAACCCTGGGGGTCATGATTTTCACAACTTTGAATCTACACTGCCTGAGGATGCTTCCACACGAGTTTCAGCTTTCCTGGCTGATTAGTTTCTGAGAAGAAGATTTTCAAAGATTTACTCTATATATTCCTATGTAAA…
CL1	scaffold258	79508	80104	164	3.73529	597	TTCTTCTCATAAACCATTCGGCCAGAAAAGCTGAAACTTGTGTGGAAGCATCTTCAGATAGTGTAGATTCAAGTTTGTTTAAATTATTGTCCCCGGGGGTAAGGTGGGGTCACAATGGGGGGTTGAAATTTTATATAGAATATATAGAGTAAATCTTTTAAAATCTTCTTAGCAACCAATCAGCCAGGAAAGCTGAGACTTGTGTGGAAGCATCCTCATGTAGTGTAGATTCAAGTTTGTTAAAATTATGGTTCCCGGGGGTAGGTTGGGGCCACAATGGGGGTCATACTTTTACATAGGAATATATTGTGTAAATCTTTTAAAATTTCTTCTCAAAAACCATTTGGTCAGAAAAGCCGAAACTTGTGTGGAAGCATTCTCAGATAGTGTAGATTCAAG…
CL1	scaffold262	6834	7521	169	3.97917	688	AGGAAAGCTGAAACTAGTGTGGAAGCATTCTTAGATAGTGTAGATTCAAAGTTGTGAAAATTATGACCCATAGGGGTAGGATGGGGCCACAATGGGGGGGGGGGTGGTCGTAGTTTTACATAGGAATATATAGAATAAATCTTCTTTAAAAATCTTATTCTCTAAACCTCATCAGTCAGGAAAGCTGAAACTTGTACTGAAGCATCTTCAGGTAGTGTAAATTCAAAGTTGTGAAAGTCATGACCCCTGGGGGTTGGGTAGGGCCACAATGGGGGGATGGAAGTTTCACATTGGAATATATAGAGTAAATGTTTAAAAATCTTCTTCTCAGAAACTAATCACCTGGAAAGCTGAAACTTGTGTGGAAGCATCCTTAGGTAGTGTAGATTCAAAGTTGTG…
CL1	scaffold267	263328	264531	165	7.22727	1204	ATCTTTAAAAATCTTCTTCTCAGAAACTAATCAGTCAGGAAAGCTGAAACTTGTGTGGAAGCATCCTGAGGTAGTGTAGATTCAAAGTTGTGAAAATCACGACCCCCAGGGGTAGGGTGGGGCCACAATGGGGGGTCAAAGTTTTACATAGGAATATATAGAGTAAATCTTTGAAAATCTTTTTCTCAGAAACTAATCAGCCAGGAAAGCTGAAACTCGTGTGGAAGCATCCTCAGGCAGTGTAGATTCAAAGTTGTGAAATTCATGATCCCTGGGGGTAGAGTGGGGCACAATGGAGGGTCGAAGTTTTACATAGGAATATATAGAGTAAATCTTTAAAATTCTTCTTCTCAGAAACTAATCAGCCAGGAAAGCTGAAACTTGTGTGGAAGCATCCTC…
CL1	scaffold269	121355	123931	166	15.53	2577	AGGGTGGGGCCACAATGGGGGGTCGAAGTTTAACAAATGAATATATAGAGTAAATCTTTAAAAATCTTCTCCTCAGAAACTAATCAGCCAGGAAAGCTGAAACTTGTGTGAAAGCATCATCAGGTAATGTAGATACAAATTTGTGAAAATCATGATCCCCGGAGGTAGGGTTGGGCCACAATGAAGGATCGAAGTTTTACATAGGAATATATAGAATAAATCTTTAAAAATCTTCTTCTCAGAAACTAATCGGCCAGGAAAGCTGACACTTGTGTGGAAGGATCCTCAGATAGTGTAGATTCAAAGTTGTGAAAATCATGACCCCCGGGGTACGGTGAGGCCACAATGGGGGATCGAAGTTTAACATAGGAATATATAGAGTAAATCTTTAAAAATCTT…
CL1	scaffold271	426904	427654	164	4.53448	751	AAATTTTCAAAAATCTTCTTCTCATGAACTATAAGACCAGGAAAGCTGAAACTTGTGTGGAAGCATCCTCATGTAGTGTAAATACAAAATTGTGAAAATCATGACCCCCCGGGGTAGGGTGGGGCCACAATGGGGGGGGCGAAGTTTAACATGAATATATAGAGTAAATCTTTAAAAATCTTCTTCTCAGAAACTAATCGGCCAGGAAAGCTGACACTTGTGTGGAAGCATCCTCAGGTAGTGTAGATTCAAAGTTGTGAAAATCATGACCTCCGGGGGTAGGTTGGGGCCACAATGGGGGATCGAAATTTAACATATGAATATATAGAGTAAATGTTTAAAAATCTTCTTCTCAGAAACTAATCAGCCAGGAAAGCTGACACTTGTGTGGAAGCATCC…
CL1	scaffold271	649662	650032	165	2.25301	371	TGAAATTTGTGTGGAGGCATCCTCAGGTAGTGTAGATTCAAAGTTGTGAAAATCATGATCCACGATAGTAGGGTGAGGCAGCCATGGGGGTTTAATTTTTACCTTAAAATATATAGAGAAAATATTATGAAAATTTCTTTTCAGAAACCAATTAGCCGGAAAAGGTGAACTTTGTGTGGAAGCACCCTCAGGTAGTGTAGATTCAAAGTTGTGAAAATCATGATCCACGATAGTAGGGTGAGGCAGCCATGGGGGTTTAATTTTTACCTTAAAATATATAGAGAAAATATTATAAAAATTTCTTTTCAGAAACCAATTAGCCAGAAAAGGTGAAACTTGTGTGGAAGCACCCTCAGGTAGTGTAGATTCAA
CL1	scaffold271	845205	845602	166	2.40828	398	AAATTTTCAAAAATCTTCTTCTCAAGAACCAGAAAGCCAGGAAAGCTGAAACTTGTGTGGAAGCATCCTCAGGTAGTGTAGATTCAAAGTTGTGAAATTCATGACCCCCGGGGGTAGGGTGGGGCCACAATGGGGGGTCAAAGTTTTACATATGAATATATAGAGTAAATCTTTAAAATTCTTCTTCTCAGAAACTAATCAGCCAGGAAAGCTGAAACTTGTGTGGAAGCATCCTCAGGTAGTGTAAATTCAAAGTTGTGAAATTCATGATCCCTGGGGGTAGGGTGGGGCCACAATGGGGGGTCGAAGTTTTACATAGGAATATATAGAGTAAATATTTAAAAATCTTCTTCTCAGAAACTAATCAGCCAGGAAAGCTGAAACTTGTGTGGAAGCAT
CL1	scaffold274	117333	117753	210	2	421	TTGAGAAATTTTCAATATCTTCTTCTCAAGAACCAGAAAGCCAGGAAAGCTGAAACTTGTGTGGAAGCATCCTCAGGTAGTGTAGATTCAAAGTTGTGAAATTCATGACCCCCGGATGTAGGATGGGGCCACAATGGGGGTCGAAGTTTTACATAGGAATATATAGAGTTAATCTTTAAAAATCTTCTTCTCAGAAACTAATCAGCCAGGNTTGAGAAATTTTCAATATCTTCTTCTCAAGAACCAGAAAGCCAGGAAAGCTGAAACTTGTGTGGAAGCATCCTCAGGTAGTGTAGATTCAAAGTTGTGAAATTCATGACCCCCGGATGTAGGATGGGGCCACAATGGGGGTCGAAGTTTTACATAGGAATATATAGAGTTAATCTTTAAAAATCTTCT…
CL1	scaffold274	138528	139403	166	5.22905	876	GCTGATTAGTTTCTGAGAAGAAGATTTTTAAATATTTACTCTATATATTCCTATGTAAAACTTCGACCCCCCATTGTGCCCCACCATACCCCCAGAGATCATGCTTTTCACAACTTTGAATCTACACTGCCTGAGGATGCTTCCACACAAGTTTCAGCTTTCCTGGCTGTTTAGTTTCTGAGAAGAAGATTTTTAAATATTTACTCTATATATTCCTATGTAAAACTTCGACCCCCCATTGTGCCCCACCATACCCCCAGAGATCATGCTTTTCACAACTTTGAATCTACACTGCCTGAGGATGCTTCCACAAAAGTTTCAGCTTTCCTGGCTGATTAGTTTCTGAGAAGAAGATTTTTAAAGATTTACTCTATATATTCCTATGTAAAATTTTAACAC…
CL1	scaffold276	87975	89512	165	9.22581	1538	GCTGATTAGTTTCTGAGAAGAAGATTTTTAAAGATTTACCATATATATTTCTTTATTAAACTTTGGCCCCCCCCCCCCATTGTGGCCCCACCCTACCCCCAGAAGGTCATGATTTTCACAACTTTGAATCTACACTACCTGAGGATGCTTCCACACAAGTTTCAGCTTTCCTGGCTGATTAGTTTCTGAGAGGAAGATTTTTAAAGATTTACTTTAAATATTCCTATGTTAAACTTCGACACCCCATTGTGGCCCCACCCTACCCCCAGAAGGTCATGATTTTCACAACTTTGAATCTACACTACCTGAGGATGCTTCCACACAAGTTTCAGCTTTCCTGACTGATTAGTTTCTGAGAAGAAGATTTTTAAAGATTTACTCGATATATTCCTATGTAAA…
CL1	scaffold277	12803	13165	177	2.09605	363	AAAAACTAATCAGCCAGGAAAGCTGACACTTGTGTGGAAGCATCCTCAGGTAGTGTAGATTCAAAGTTGTGAAAATCATGACCCCTGGGGGTAGGGTGGAGCCACAATTGGGGGGGGGTCAGAAGTTTTACATAGGAATATATAGAGTAAATCTTTCAAACTCATCTTCTCAAAAACTAATCAGCCAGCAAAGCTGAAACTTGTGTGGAAGCATCCTCAGGTAGTGTAGCTTAAAAGTTGTGAAAATAATGATACCCCCGGGGGTAGGGTGGGGCCACATTGGGGGGGGGGGAATAAAAGTTTTACATAGGAATATGTAGAGTAAATCTTTCAAAATCTTCTTCTCAAAAACTAATCAGCCAG
CL1	scaffold27740	4358	4921	165	3.41071	564	AGCCAGGAAAGCTGAAACTTGTGTGGAAGCATTCTCAGGTAGTGTAGATTCAAAGTTGTGAAATTCATGACCCCCGGGGGTAGGGTGGGGCCACAATGGGGGGTCGAAGTTTTACATAGGAATATATAGAGTAAATCTTTAAAAATCTTCTCAAAAACTAATCAACCTGGAAAGCTGAAACTTGTGTGGAAGCATTCTCAGGTAGTGTAGATTCAAAGTTGTGAAATTCATGACCCCTGGATGTAGGGTGGGGCCACAATGGGGGGTCGAAGTTTTACATAGGAATATATAGAGTAAATCTTTAAAAATCTTCTTCTTAGAAACTAAACTGCCAGGAAAGCTAAAACTTGTGTGGAAGCATCCTCAGGTAGTGTAGATTCAAAGTTGTGAAAATCATGA…
CL1	scaffold280	114821	115253	171	2.63068	433	TACCTGAGAATGCTTCCACATAAGTTTCAGTTTTTCTGGCTGATTGGTTTTGAGAAGAAGAATTTTTAAGATTTACTCTATATATTCCCATGTAAAAAGTCCCACCCCCCCCCCATTGTGGCCCCACCCTACCCCCGGGGCACATGATTTTCACAACGTACCTGAGAATGCTTCCACATAAGTTTCAGCTTTCCTGGTTGATTGGTTTCTGAGAAGAAGATTTTAAACATGTTCTCTATATATTCCTATGTAAAAATTCGACCCCGCCCCCCTTGTGGCCCCCACCCTACCCCCAGGGGTTATGATTTTCACAACTTTGAATCTACATAACCTGAGGATGCTTCCACAGAAGTTTCAGCTTTCCTGGTTGATTGGTTTCTGAGAAGATTTTTTAAAGAT…
CL1	scaffold280	229046	230050	169	6.02286	1005	CCAGGAAAGCTGAAACTTGTGTGAAAGCATCCTCAGGTAGTGCAGATTCAAAGTTGTGAAAATCAAGACCCCCGGGGGTAGAATGGGGCCACAATGGGGGGGGGTCAAAGTTTAACATAGGACTATATAGAGTAAATCTTTAAAAAGAATCTTCTCAGAAACTAATCAGCCAGGAAAGCTGAAACTTTTGTGGAAGCACCCTCAGGTAGTGTAGATTCAAAGTTGTGAAAATCATGACCCCCAGGCGTAGGGTGGGGCCACAATGGGGGGGGGGTCGAATTTTAACATATGAATATATAGAGTAAATCTTTAAAAATCTTCTTCTCATAAACTGATCAGCCAGGAAAGCTTAAACTTGTGTGGAAGCATCCTCAGGTAGTGTAGATTCAAGTTGTGAAA…
CL1	scaffold28478	408	824	167	2.50898	417	GAATCTACACTACCTGAGGATGCTTCCACACAAGTTTCAGCTTTCCTGGTCTTATGGTTCATGAGAAGAAGATTTTTAAAGATTTACTCTATATATTCCTATGTTAAATTTCGACCCCCCATTGTGGCCCCACCCTACCACCGGGGGTCATGATTTTCACAAATTAGAATCTACACTACCTGAGGACGCTTCCACACAAGTTTCAGCTTTCCTGGTCTTATGGTTCATGAGAAGAAGATTTTTAAAGATTTACTCTATATATTCCTATGTAAAACTTCGACCCCCCATTGTGGCCCCACCCTACCCCCGGGGGTCATGATTTTCACAAATTTAAATCTACACTACCTGAGGATGCTTCCACACAAGTTTCAGCTTTCCTGGTCTTATGGTTCATGAGAA…
CL1	scaffold286	441313	442817	165	9.02198	1505	CTGGCTGATTAGTTTCTGAGAAGAAGATTTTTAAAGATTTACCATATATATTCCTTTGTTAAACTTTGACCCCCCCATTGTGGCCCCACCCTACCCCAGGGATCATGATTTTCACAACTATGAATTTACACTAACTGAGGATGCTTCCACACAAGTTTCAGCTTTCCTGGCTGATTAGTTTCTGAGAAGAAGATTTTTAAAGATTTACTTTATATATTCCTATGTTAAACTTCGACACCCCATTGTGGCCCCACCCTACCCCCAGAAGGTCATGATTTTCACAACTTTGAATCTACACTAGCTGAGGATGCTTCCACACAAGTTTCAGCTTTACTGGCTGATTAGTTTCTGAGAAGAAGATTTTTAAAGATTTACTCTATATATTCTTATGTAAAACTT…
CL1	scaffold287	36714	37132	183	2.40212	419	CCAGGAAAGCTGAAACATGTGTGGAAGCATCCTCAAGTAATGTAAATTCAAAGTTGTGAAAATCATGACCACCCGGGGGAAGGGTGATGCCAAATGGGGGGGGGGGGGTCAACTTTTTCCATAGAAATATAGAGTAAATCTTTAAAAATCTTCTTCTCAAAAACCATATGGCCATGAAAGCTGAAACGTATGTGGAAGCATCCTCAGGTAATGTAGATTCAAAGTTGTGAAAATCATGACCCTCGCTGTGTAGCAATATAGGGTGGGGTCACGGCGGGTCAATTTTTAACATAGAAATATATAAAGTAAATCTTAAAAAAATTTCTGTTCATAAACCATTTGGCCAGGAAAGCTGAAACTTAGTAATGTGTGGAAGCATCCAAAGGTAGTGTACATTCA…
CL1	scaffold298	148351	148686	171	2.0117	336	CTGGCTATTTAGTTTCTGAGAAGAAGATTTTTAAAGATTTACTCTATATATTCCTATGTAAAATTTTAACCCCCCCCCCAATGTGGCCTCACCCTACCCCCAGGGATCATGATTTTCACAACTTGGAATCTACACTTCCTGAGGATGCTTCCACACAAGTTTCAGCATTCCTGGCTGATTAGTTTCTGAGAAGAAGATTTTTAAAGATTTACTCTATATAATCCTATGTAAAACTTTGACCTCCATTGTGCCCCACCCTACCCCCAGGGATCATGATTTTCACAACTTTGAATCTACACTACCTGAGGATGCTTCCACACAAGTTTCAGCTTTCCT
CL1	scaffold298	148572	148799	113	2.0354	228	TCCTATGTAAAACTTTGACCTCCATTGTGCCCCACCCTACCCCCAGGGATCATGATTTTCACAACTTTGAATCTACACTACCTGAGGATGCTTCCACACAAGTTTCAGCTTTCCTATGTAGAACTTCGACCCCCATTGTGGCCCCAATCCTACATCCAGGGGTCATGATTTTCACAACTTTGAATCTACACTACCTGAGAATGCTTCCACACAAGTTTCAGCTTTCCT
CL1	scaffold298	171534	172903	166	8.22599	1370	AAATTTTCAAAAATCTTCTTCTCAAGAACCATTAAGCCAGGAAAGCTGAAACTTGTGTGGAAGCATCCTCAGGGAGTGTAAATTCAAAGTTGTGAAATTCATGACCCCGGGGCTAAGGTGGGGCCACAATGGGGGGTCGAAGTTTTACATAGGAATATATAGAGTACATCTTTAAAAATCTTCTTCTCAGAAACTAAACAGCAAGGAAAGCTGAAACTTGTGTGGAAGCATCCTCAGGTAGTGTAGATTTAAAGTTGTGAAATTCATGACCCCCGGGGGTAGGGTGGGGCCACAATGGGTGGTCGAAGTTTTACATAGGAATATTTAGAGTAAATCTTTAAAAATCTTCTTCTCAGAAACTAAACAGCCAGGAAAGCTGAAACTTGTGTGGAAGCATCC…
CL1	scaffold298	392660	393114	172	2.7033	455	AAGTTTTACATAGGAATATATAGAGTAACTCTTTAAAAGTCTTCTCCTCAAGAACCATTTTGCCAGGAAAGCTGAAACTTGTGTGGGAGCATCCTCAGGTAGTGTAGATTCAAAGTTGTTAAAATCATGATCCCCAGAGGTAGGGTGGAACATAATTGGGGGGGGGGGGTTGGTTGAAGTTTTACATAGGAATATATATTGTAAATCTTTAAAAATCTTCTTCTCAGAAACTAGGAAAGCTGAAACTTGTGTGGAAGCATCCTCAGGTAGTGTAGATTCAAAGTTGTAAAAATCTTGATCCCCGGGTTAGGGTTGGGCCACAATGGGGGTGTTGAAGTTTAACATACTTATTAGGAATATGTAGAGTAAATCTTTAAAAATCCTCTTCTAAGAAACTAG…
CL1	scaffold3	447252	447737	175	2.83889	486	CTCAGGTAGTGTAGATTCAAGTTTGTGAAAATCATGACCCCCGGGGGTAGGGTGGGGCCACAATGGGGGGGTCGAAGTTTTACTTAGGAATATATAGAGTAAATCTTTAAATATCTTCTTCTCAAAAACTTATCAGCCAGGAAAGCTGAAAATTGTGTGGAAGCAATCTCAGGTAGTGTAGATTTGAAGTTGTAAAAATAATGACCCCCGGGGGTAGGGTGGGGCCACAATGGGGAGGGGGGGTGTCGAAGTTTAACATAGGAATATATAAATAAATCTTTAAAAATCTTCTTCTCAGAAACTAATCAGCCGGAAAAGCTAAAACTTGTGTGGAAGCATCCTCCGGTAATGTAGATTCAAAGTTGTGAAAATTATGACCTCCGGGGTAGGATGGGGCCA…
CL1	scaffold3	774242	774709	168	2.7933	468	GCCCCACCCTACCCCTCAGGGTCATGATTTTCATAACTTTGAATCTTCACTACCTGAGGATGCTTCTACACAAGTTTCAGCTTTCCTGGCCTAATGGTTTCTAAGGAGAATATTTTTAAAAATTTACTCAATATATTCATATGCCAAAAAAAAATGCAACCCCCATTGTGGCCCCACCCTACCCCCGAGGGTCATGATTTTCACAACTTTGAATTTTCACTACCTGAGAATGCTTCCACACAAGTTTCAGCTTTTCTTGCTTAATGGTTTCTGAGAGGAAGATTTTTAAAGATTTACTCTATATATTCTCATTTAAAAATTCAATTCCCATAGTGGCTCCATCCTACCCTCGGGAGTCATGAATTTTACAAATTTGAATCTATACTACCTGGGAATGCT…
CL1	scaffold3	1056142	1057024	171	5.22099	883	GCTGATTAGTTTCTGAGAAGAAGAATCTTAAAGATTTACTCTATATATTCCTATGTAAAACTTTAACACCCCCCCCCCATGTGGCCTCACCCTACCCCCAGGGATCATGATTTTCACAACTTTGAATCTACACTACCTGAGGATACTTCCACACAAGTTTCAGCTTTTTTGGCTGATTAGTTTCTGAGGAGAAGATTTTTTAATATTTACTCTATATATTCCTATGTAAAACTTCGACCCCCCAGTGTGCCCCACCCTACCTCCAGGGATAATGATTTTCACAACTTTGAATCTACACTGCCTGAGGATGCTTCCACACAAGTTTCAGCTTTCCTGGCTGATTAGTTTCTGAGAAGAAGATTTTTAAAGATTTACTGTATATATTCCTATGTAAAACTT…
CL1	scaffold3	1103561	1104029	167	2.82456	469	CCCCCCATTGTGGCCCCACCCTACACCCAGGGGTCATGATTTTCATAACTCTGAATCTTCACTACCTTAGGATGCTTCCACATAAGTTTCGACTTTTCTGGTCAAATGGTTCTTGAGAAAAAGATTTTTAAAGATTTACTCTAAATATTCCTATGTATAAATTTGACCCACCCATTGTGGCCCCACCTTACCCCCGGGGGTCATGTTTTCACAACTTTGAATCTACACTACCTGAGGATGCTTCCACACAAGTTTTAGCTTTCCTAGTCTAACAGTTTTTGAGAGGAAGATTTTTAAAGATTCACTCTATATATTCCTATGTAAATAGTTGACCCCCCATTGTGGCCCCATCCTACCCCAGGGGGTAATGACTTTCGAAACTTTGAATCTACACCACCT…
CL1	scaffold301	171391	171738	165	2.10909	348	CAGAAAAGCTGAAACTTGTGCGAAAGCATTTGCAGGTGGTTTGGATTCAAGTGTGTTCATATCATTATCCCCGGGGAAAGGGTGGTGCCACAATAGAGGTTGCATTTTCCCAAGGGAATATACATGAGGAACAATTTTTAAGAATCTTCTTAAAAACCATTTGACCAGAAAAGCTGTAACTTGTGCGAAAGCATTTGCAGGTGGTTTGGATTCAAGTGTGTTCATATCATTATCCCCGGGGAAAGAGTGGTGCCACAATAGAGGTTGCATTTTCCCAAGGGAATATACATGAGGAACAATTTTTAAGAATCTTCTTAAAAACCATTTGACCAGAAAAGCTGTAACTTG
CL1	scaffold301	459657	460529	165	5.23729	873	AGCCAGGAAAGCTGAAACTTGTGTGGAAGCATCCTCAGGTAGTGTAGATTCAAAGTTGTGAAATTCATGACCCCCGGGGGTAGGGTGGGGCCACAATGGGGGGGGGGTCAAAGTTTTACATAGGAATATATAGAGTAAATCTTTAAAAATCTTCCTCTCAGAAACTAATCAGCCAGGAAAGCTGAAACTTATGTGGAAGCATCCTCAAGTAGTGCAGATTCAAAGTTGTGAAAATCATGACCCCTGGGGGTAGGGTGAGGCCACATTGGGGGGTGTTAAAGTTTTACATTGGAATATATAGTAAATCTTTAAAAATCTTCTACTCAGAAACTAATCAGCCAGGAAAGCTGAAACTAGCGTGGAAGCATCCTCAGGTAGTGTAGATTCAAAGTTGTGAAA…
CL1	scaffold301	810141	810721	165	3.48352	581	AAAAACCTTCTTCTCACGAACCATTAGGCCAGGAAAGCTGAAACTTTTGTGGAAGCATCTTCAGGTAGTTTAGATTCAAATTTGTGTGAAAATCATGACCCTCGGGGGTAGGATGGGGCCACATTGGGGTGTTGACTTTTTACATAGGAATATATAGAGTAAATCTTTAAAAATCTTCTTCTCAGAAAGCAATCAGCCAGGAAAGCTGAAACTTGTGTGGAAGCATCCTTGGGTAGTGTAGATTCAAAGTTGTGAAAATCATGACCCTTTGGGGTAGGGTGGGGCCACAAAGGGGAGTTGACTTTTTTCAAATGAATAATTAGAATAAATCTTTGAAATTCTTCTTCTCAAGAACCATTTGGCAAGAAAAGTTGAAACTTATGTGGAAGAATCCTTAGC…
CL1	scaffold301	885159	885688	166	3.19883	530	CTGGCTGATTAGTTTCTGAGAAGAAGATTTTTAAAGATTTACTCTATATATTCCTACATTAAACTTCAACCCCCCATTGTGGCCCCTACCTACCCCCGGGGGTCATGATTTTCACAACTTTGAATCTATATTATCTGAGGATGCTTCCACACAAGTTTCAGCTTTCCTGGCTGATTAGTTTCTGAGAAAAAGATTTTTTTAAAGATTTACTCTATATATTCCTATGTTAAACTTTAACCCCCCATTGTGGCCCCACCCTACCCCCGGGGGTCATGATTTTCACAAATTTGAATCTACATTATATGAGGATGCTTCCACACAAGTTTCAGCTTTCCTGGCTGTTTAGTTTCTGAGAAGAAGATTTTTAAAGATTTACTCTATATATTCCTATGTTAAACT…
CL1	scaffold301	888824	889693	166	5.23121	870	GCTGATTAGTTTCTGAGAAGAAGATTTTTAAAGATTTACTCTATATAATCCTATGTAAAACTTTAACCCCCCCCCCTTTGTGGCCTCACCCTACCTCCAAGGGTCATGATTTTCACAACTTTGAATCTACACTACCTGAGGATACTTCCCACAAGTTTCAGCTTTCCTGGCTGATTAGTTTCTGAGAAGAAGATTTTTAAAGATTTACTCTATATATTCCTATGTAAAACTTCGACCCCCCATTGTGGCCCCACCCTACCCCCGGGGGTCATGATTTTCACAACTTTGAATCTACACTACCTGAGGATGCTTCCACACAAGTTTCAGCTTTCCTGGCTGATTAGTTTCTGAGAAGAAGATTTTTAAAGATTTACTCTATATATTCCTATGTAAAACTTC…
CL1	scaffold305	261707	262122	166	2.50898	416	AAATTTTCAAAAATCTTCTTCTCATGAACCATAAGACCAGGAAAGCTGAAACTTGTGTGGAAGCATCATCAGGTAGTGTAGATTTTAATTTGTGAAAATCATGACCCCCGGGGGTAGGGTGGGGCCACAATGGGGGGTCGAAGTTTTATATAGGAATATACAGAGTAAATCTTTGAAAATCTTCTTCTCATGAACCATAAGACCAGGAAAGCTGAAACTTGTGTGGAAGCATCCTCAGGTAGTGTAGATTCTAATTTGTGAAAATCATGACCCCCGAGGATAGGGTGGGGCCACAATGGGGGGTCGAAATTTAACATAGGAATATATAGAGTAAATCTTTAAAAATCTTCTTCTCATGAACCATAAGACCAGGAAAGCTGAAACTTGTGTGGAAGCATC…
CL1	scaffold31	224929	225503	165	3.38172	575	GTAGTGTAGGTTCAAGTTCGTTTAAATTATGATTCTTAGGGGTATGATGGCGCCACAATGGGGAGGGGGTTGAATTTTTACATAGGATTATATAGAGTAAATCTTTAAAAGTGTTGTTTTCTAAAACTGATCAGCCAAAAGAGCTGTAACTTGTCAGGAAGCATCCTCAGGTAGTGTAGATTCAAGTTTGTTGAAATCATGATCCCCAGAGGTAGGATGGGGCCACAATGGGTAGGGGTGAGTTTTAACACAGAAAAATATAGAATATATAGAGTAAATCTTTTAAAATCTTGTTCTTTGAAACTGATCAGCAAGAGAAGCTGTAAGTTATGTGGAAGCACTCTCATGTAGTGTAGATTCAAGTTTGTTCAAATGATGATCCCCAGGGGTAGGGTGGGG…
CL1	scaffold31	330217	331072	165	5.19186	856	CTGGGTGATTAGTTTCTAAGAAGATTTTTAAAGATTTACTCTATATATTCCTTTGTTAATTTTCGACCCCCATTTGTGGCCCCACCCTACCCCCAGGGATCATGGTTTTCAAAACTTTGAATCTACACTACCCATGGATGCTTCCACACAAGTTTCAGCTTTCCTGGCTGATTAGTTTCTGAGAAGAAGATTTTTAAAGATTTACTCTATATATTCCTTTGTTAATTTTCGACCTCAAATTGTGGCCCCACCCTACCCCCAGGGATCATAGTTTTCACAACTTTGAATCTACACTACCTGAGGATGCCTCCTCACAAGTTTCAGCTTTCCTGGCCGATTAGTTTCTGAGAAGAAGATTTTTGAAGATTTACTCTATATATTTCTTGTTAATTTTCGACC…
CL1	scaffold31	336798	337293	166	3	496	TGATTAGTTTCTGAGAAGAAGATTTTTAAATATTTACGCTATATATTCCTTTGTTAATTTTCGACCCCCAATTGTGGCCCAACCCTACCCTCAGGGATCATGGTTTTCACAACTTTGAATCTACACTACCCATGGATGCTTTCACACAAGTTTCAGCTTTCCTGGCTGATTAGTTTCTGAGAAGAAGATTTTTAAAGATTTATTCTATATATTCCTTTGTTAATTTTCGACCCCCAATTGTGGCCCAACCCTTCCCCCGGGGTCATGATTTTCACAACTTTGAATCTAAACTACCTGAGGTTGCTTCCACACAAGTTTCAGCTTTCCTGGCTGATTAGTTTCTGAGAAGAGGATTTTTAAAGATGTACTCTACATATTCCTAAGTTTAACTTAAACCCC…
CL1	scaffold31002	1297	1713	168	2.50595	417	AGGGTGGGGCCACAATGGAGGGTCGAAGTTTAACATAGGAATATAAAGAGTAAATCTTTAAAAATCTTCTTCTCAGAAACTAATCAGCCAGGAAAGCTGAAACTTGTGTGAAAGCAGCATCAGGTTATGTAGAAATAAATTTGTGAAAATCATGACCCCCGGGGGTAGGGTGGGGCCACAATGAAGGATCGAAGTTTTACATAGGAATATATAGAGTAAATGTTTAAAAATCTTCTTCTCAGAAACTGATTGGCAAGGAAAGCTGACACTTGAGTGGAAGCATCCTCTGGTAGTGTAAATTCAAAGTTGTGAAAATTATGACCCTCAGGGGTAGGGTGGGGCCACAATGGTGGGTCGAAGTTTTACATAGGAATATATAGAGTAAATCTTTAAAAAACT…
CL1	scaffold31212	8527	9028	167	3	502	AAATTTTCAAAAATCTTCTTCTCAGAAACTAATCAGCCAGGAAAGCTGAAACTTGTGTGGAAGCATCCTCAGGTAGTGTAGATTCAAAGTTGTGAAATTCATGACCCCCGGGGTAAGGGTGGGGCCACAATGGGGTGGTCGAAGTTTTACATAGGAATATATAGAGTAAATCTTTAAAAATCTTCTTCTCAGAAACTAATCAGCCAGGAAAGCTGAAACTTGTGTGGAAGCATCGTCAGGTAGTGTAGATTCAAAGTTGTGAAATTCATGATCCCCAGGGGTAGGGTGGGGACACAATGGGGGGTCGAAATTTTACATAGGAATATATATAGAGTAAATCTTTAAAAATCTTCTTCTCAGAAAATAATCAGCCAGGAAAGCTGAAACTTGTGTGGAAGT…
CL1	scaffold31238	5720	6726	166	6.01111	1007	CTGATTAGTTTCTGAGAAGAAGATTTTTAAAGATTTACTCTATATATTCCTATGTAAAACTTTAACCCCCCCCCCCAATGTGGCCCCACCCTACCCCCAGGGATCATGATTTTCACAACTTTTGATCTACACTACCTGAGGATACTTCCACACAAGTTTCAGCTTTCCCGGCTGATTAGTTTCTGAGATGAAGATTTTTAAAGATTTACTCTTAAAATTCCGTTGTAAAACTTCGACCCTCCATTGTGCCCCATCCTACCCCCAGGGGTCATGATTTTCACAATTTTGAATCTACACTACCTGAGGATGCTTCCACACAAGTTTCAGCATTCCTGGCTGATAAGTCTGAAAAGAGGATTTTCAAAGATTTACTCTATATATTCTTATGTCAAACTTCGA…
CL1	scaffold313	870089	870550	164	2.81609	462	CCCATCCTACCCCCCGGGAATCATGATTTGAATAAACTTGAATTACTACCTGCCGATGCTTCCAAACAAGTTTCAGCTTTCCTGCCCAAATGGTTGTTGAGAAGATTTTTAAAGATTTAGTCTATATTTTCCTAAATAAAAAAATAACCCCCCATCGTTGCTCCATCCTACCCTCAGGTATCATGATTTTAACAACCTTGAATCTACACTACCTGAGGATGCTTCTACATAAGTTTCAACTTTCCTTGCCTAATGGTTTTTGAGAAGAAGTTTTTAAAAATTTACTCTATATATTCCTATGTAAAAGTTCGCCCCCCCCATTGTGGCCCTATCCTACCCCCGGGAGTTATGATTTTCAAACCTTTAAATTTGCACTACCTGAGGATGCTTTCACACAAG…
CL1	scaffold313	873715	874082	169	2.23256	368	AGCATTCTCAGGTAGTGTAAATTTGAAGTTGTGAAAATCAAGACCCCCGGGGGTAAGGTTGGGCCAAAATGGGGGTCGAATTTTTACATAGGAATATATAGTGTAAATCTTTTAAAAAAATTTCTCAGAAACCATAAGGCCAGGAAAGCTGAAACTTACATGAAAGCATTCTTAGGTAGTGTAAATTATTAGCTGTGAAAATCATGACCCTCGAGGGTAGGGTTGGGCTACAATGGAACGTCGACTTTTTACATAGGAATATATAGAGTAAATCTTGACAAATCATTTTCTCAAGAGTCATTTAATCGGGAAAACTGAAACTTATGTGGAAGCATCCTCAGTTAGTGTAGATTCAAAGTTGTGAAAAT
CL1	scaffold314	104509	104934	170	2.54913	426	TGAATCAACACTACCTGAGGATGCTTCCACACAAGTTACAGCTTTCTGGCCAATTGGTTTTTGAGAAGAAAATTTTTTAAAGATTTTTTGCTATGTATTCCTATGTAAAATTCGACCCACCCACTGTGGCCCCATCTTACCCCCTGGGATCATGATTTGAAAATATTTGAATCTTCACTACCTGAAGATGCTTCCACACAAGTTACAGCTTTTCTGGCTCACTGGTTTTTGAGAAGAAGACTTTTAATGATTTTTCTCTACACATTTGTATCTAAAAATTTGATCCCCCATTGGGGCCCAACCGTACCCCTGGGGATCATGGTTTGGACAAGCTTGAATCTACACTACTTGAGGATGCTTCCACACAAGTTACAGCTTTTCTGGCCAATTGATTTTTGA…
CL1	scaffold315	29084	29853	183	4.36842	770	CTGGCTGGTTAGTTTCTGAGAAGGAAACCTTTAAAGATTTACTCGACATATTCCTATGTAAAACTTTGACCCCCCCCCCCCAATTGTGGCCCAACCCTACTCCTGTGGGTGTCATTATTTTTTTTTTATAACTTTGAATATACACTACCTGAGGATGCTTCAACACAAGTTTCGCTTTTCTGGCTGATTAGTCTCTGAGAAGAAGATTTTTAAAGATTTATTAATATATTCCTATGTAAAATTTTAAACCCCCCCCCCCCCCTCAATATGGCCCAACCCTACTCCTGGGGGTGTCATTATTTTTTTTATAACTTTGAATCTACACTACCCGAGGATGCTTCAACACAAGTTTCAGCTTTCCTGGCTGATTAGTCTCTGAGAAGATTTTTAAAGATTTAT…
CL1	scaffold315	46557	47213	166	4	657	CTGATTAGTTTCTGAGAAGAAGATTTTTTAAAGATTTACTCTATATATTCCTTTGTTAAACTTTGACCCCCCATTGTGGCCCCACCCTACCCCTGGGGATCATGATTTTCACAACTTTGAATGTACACTACCTGAGGATGCTTCCACACAAGTTTCAGCTTTCCTGACTGATTAGTTTCTAAGAAGAAGATTTTTAAAGATTTACTCAGTCTATATATTCCTATGTTAAACTTTGACCCCCCATTGTGGCCCCACCCTACCCCCGGGGGTCATGATTTTCACAACTTTGAATGTACACTACCTGAGGATGCTTCCACACAAGTTTCAGCTTTCCTGGCTGATAAGTTTCTGAGAAGAAGATTTTTAAAGATTTACTCTATATATTCCTATGTTAAACTT…
CL1	scaffold317	200881	201955	166	6.48824	1075	CACAATGAAGGATCGAAGTTTTACATAGGAATATATAGAATAAATCTTTAAAAATCTTCTTCTCAGAAACTAATCGGCCAGGAGAGCTGACACTTGTGTGGAAGGATCCTCAGGTAGTGTAGATTCAAAGTTGTGAAAATCATGACCCCCGGGGTACGGTGAGGCCACAATGGGGGATCGAAGTTTAACATAGGAATATATAGAGTAAATCTTTAAAAATCTTCTTCTCAGAAACTAATCGGCCAGGAGAGCTGACACTTGTGTGGAAGGATCCTCAGGTAGTGTAGATTCATAGTTGTGAAAATCATGGCCCCCGGGGGTAGGGTGGGGCCACAATGGGGGATCGAAGTTTAAAATAGGAATATATAGAGTAAATCTTTAAAAATCTTCTTCTTAGAA…
CL1	scaffold31816	3343	4121	164	4.68889	779	AAGATTTACTCTATATATTCCTTTGTTAAACTTTGACCCCCCATTGTGGCCCCATCCTACCCCTGGGGATCATGATTTTCACAACTTTTAATTTACACTACCTGAGGATGCTTCCACACAAGTGTCAGCTTTCCTGCCTGATTAGTTTCTGAGAAGATTTTAAAATATTTACTCTATATATTCCTATCTTAAACTTTGACCCTCCGTTGTGGCCCCATCCTACCCCTGGTGATCATGATTTTCACAACTTTGAATCTACACTACCTGACGATGCTCCCACACAAGTGTCAGCTTTCCTGCCTGATTAGTTTCTGAGAAGATTTTAAAATATTTACTCTATATATTCCTATCTTAAACTTTGACCCTCCGTTGTGGCCCCATCCTACCCCTGGTGATCAT…
CL1	scaffold321	174753	175812	166	6.32967	1060	AGGAAAGCTGAAACTTGTGTGCAAGCATCCTCAGGTAGTAAAGATTCAAAGTTGTGAAAATCATGACCCCCGGGGGTAGGGTGGGGCCACAATGGGGGGGGGGCTCGAAGTTTTACATAGGAATATCTAGAGTAAATCTTTAAAAATCTTCTTCCCATAAACTAATCAGCCAGGAAAGCTGTAACTTGTGTGAAAGCATCCTCAGGTAGTGTAGATTCAAAGTTGTGAAAATCATGACCCCCGGGGGTAGGGTAGGGCAACAATGGGTGGTCGAATTTTTATATATGAAAATAAAGTATAAATCTTTAAAAATCTTCTTCCCAGAAACTAATCAGACAAGAAAGCTTAAACTTGTGTAGCAGCATCCTCAGGTAGTGTAGATTTAAAGATGTGAAAATC…
CL1	scaffold321	554406	554973	166	3.43787	568	TAAATTTTCAAAAATCTTCTTCTCATGAACCATAAGACCAGGAAAGCTGAAACTTGTGTGAAAGCATCCTCAGGTAGTGTAGATTCAAAATTGTGAAATTCATGATCCCCGGGTGTAGGGTGGGGCCACAATGGGGGGTCGAGGTTTTACATAGGAATATATAGAGTAAATCTTTAAAAATCTTCTTCTCAGAAACTAATCACCCAGGAAAGCTGAAACTTGTGTGGATGCATCCTCAGGTAGTGTAGATTCAAAGTTGTGAAAATCATGACCCCCGGGGGTAGGGTGGGGCCACAATGAGGGTCGAAGTTTTACATAGGAATATATAGAGTAAATCTTTAAAAATCTTCTTCTCAGAAACTAATCAGCCAGGAAAGTTGAAAATTGTGTGGAAGCAAC…
CL1	scaffold321	567298	567768	167	2.81564	471	GGGGGGTCAAATTTTTACATAAGAATATACAGAGTAAATCTTGAAAAAAACTTTTCTCAAGACCCATTTTGCAAGGAAAGTTGATACTTATATGGAAGCACCTTCAGGAAGTGTAAATTCAAAGTTGTGAAAATCATGACTCCCGAGGGTAGGGTGGGGCCACAATGGGGGGTTGAATTTTTACATAGGAATATATAGAGTAAATCTATAAAAATCTTCTCAAGGACCATTTGGCCAGGAAAGCTGGAACTTGTGTGGAAGCATCCTCAGGTAGTGAAAATTCAAAATTGTGAAAATCATGACCCTCGGGGGTTCAGTGAGGCCATGATTGGGGGGGGGGGGGGTAAACTTTTTATATATGAATATATAGAGTAAATCTTAGAAAAACTTTTCTCAAGA…
CL1	scaffold321	586136	586641	164	3.02222	506	CCAGGAAAGCTGAAACATGTGAAAGCATCCTCAGGTAGTGTATATTCAAATTTGTGAAAATCATGACCCCGGGGGGTAGGGTGGGGCCACAATGCGGGGTCGAAGTTTAACACATGAATATATAGAGTAAATCTTTAAAAATCTTCTTCTCTGAAACTAGTCAGCCAGGAAAGCTAACACTTGTGTGGAAACATCCTCAGGTAATGTAGATTCAAAGTTGTGAAAATCTTGACCCACGGGGGTAGGACGGGGCCACAATGGGGGATTGAAGTTTAACATAGGAATTTATAGAGTAAATCTTTAAAAATCTTCTTCTCAGAAACTAATCAGCCAGGAAAGCTGAAATTTGTGTGGAAGCATTCCCAGGTAGTGTAGATTTAAAGTTGTGAAAATCATGAC…
CL1	scaffold323	219641	220097	165	2.7574	457	TAGTGTAGATTCAAAGTTATGAAAATCGTGACCCCCGGGGGTAGGGTGGGGCCACAAATGGGGCTCGAAGTTTTACATAGGAATATATAAAGTAAATCTTTAAAAATCTTCTTCTCAGAAATTAATCTGCCAGGAAAGCTGAAACTTGTGTGTAGGCATCCTCAGATAGTGTAGATTCAAAGTTGTGAAAATTATGACACCCGGGGGTAGGGTAGGGCTACAAAAGGGGGGGTCAAATTTTGCATAGGAATATACAGAGTAAATCATTAAAAATCTTCTTCTCAGAAACTAATCAGCCAGCAAAGCTGAAACTTGTGTGAAAGAATCCTTAGGTAGTGTAGATACAAAGTTGTGAAAATCATGACCCCCGAGGTTGGGTGGGGCCACAATGGGGGATCG…
CL1	scaffold324	219923	220342	166	2.54762	420	AGGGTGGGGCCACAATGGGGGGTCGAAGTTTAACAAATGAATATATAGAGTAAATCTTTAAAAATCTTCTTCTCAGAAACTAATCAGCCAGGAAAGCTAAAACTTGTGTGAAAGCATCATCAGGTAATGTAGATTCAAATTTGTAAAAAATCATGACCCCCGGGGGTAGGGTGGGGCCACAATGGGAGATTGAAGTTTAACATAGGAATATATAGAGTAAATCTTTAAAAATCTTCTTCTCAGAAACTAATCGGCCATGAAAGCTGAAACTTGTGTGGAAGCATCCTCAGGTAGTGTAGATTCAAAGTTGTGAAAATCATGATCCCCAGGGGTAGGGTGGGGCCACAATGGGGGTCAAAGTTTAACAAAGGAATATATAGGGTAAATCTTTAAAAATCT…
CL1	scaffold324	443827	444484	166	3.94413	658	ACTTTTGTGGAAGCATCCTCAGGTAGTGTTGATTCAAAGTTGTAAAAGTCATGACCCCCGGGGGTAGGTTGGTGCCACAATGGGGTGTCAAAGTTTTACATAGGAATATATAGAGTAAATCTTTAAAAATCTTCTTCTCAGAAACTAATCAGCCAGGAATGCTGACACTTGTGTTGAAGCATCCTCAGGTAGTGTAGATTCAAAGTTGTGAAAATCATGACCCTCAAGAGTAGGGTGGGGCCGCAATTGGGGTCGAAGCTTTAAATAGGAATATATAGAGTTAATCTTTAAAAATCTTCTTCTCAGAATCTAATCGGCCAGGAAAGCTGAAACTTGTATTGAAGCATCTTCAGGTAGTGTAGATTCAAAGTTGTGAAAATCATGATCCCTGGGGGTAGG…
CL1	scaffold329	156627	157934	166	7.75	1308	AATCTTCTTCTCACGAACCATAAGTCAGGAAAGCTGAAACTTGTGTGGAAGCATTCTCAGGTAGTGTAAATTAAAAGTTGTGAAAATCATGATCCCCAGGGGTAGGGTGTGGGCCACAATGGGGGGTCGAAGTTTAACAAAGGAATATATAGAGTATATCTTTAAAAATCCTCTTCTCAGAAACTAATCAATCAGGAAAGCTGAAACGTGTGTGGAAGCATCCTCAGTTAGTGTAGATTGAAAGTTGCGAAAATCAGGACCCCCGGAAGTAGGGCTGGGCCACAATGGGGAGTCAAAGTTTAACAAAGGAATATATAGCGTAAATCTTTAAATCTTCTTCTAAGAAACTAATCAGCCAGGAATACTGAAACTTGTGTGGAAGCTTCCTCAGGTAGTGTA…
CL1	scaffold329	199297	199698	164	2.45562	402	AGGGTCATGATTTTCACAACTTTGAATCTACTTTACCCGAGGATGCCTCAACACAAGTTTCAGCTTTCATGGCTGATTGTTTTCTGAGAAGAAAATTTTTAAAGATTTACTCTATATATTCTTATGTTAAAATTCAACCTCTATTGTGGCCCCATCCTACCCTCGGTACTCATGATTTTCACAACCTTGAATTAACACTACCCAAGGATACTTCCACACAAGTTTCAGCTTTCCTGGCAGATTGCTTTCTGAGAGGAAGATTTTTAAAAATGAACTATATATATTCCTATGTAAAAAGTCGACCCCCAATGTGGCCCCACCCTACCCTCAAGGGTCATGATTTTCACAACTTTGAATCTACACTACTAGAGGATGCTTCCACACAACTTTCAGCTTTCC…
CL1	scaffold33090	915	1278	167	2.18563	364	AAAATCTTCTTTTCAGAAACTAATCAGCAAGGAAAGCTGAAACTTGTGAAGAAGCATCCTTAGATAGTGTAGATTCACAGTTGTGAACATCATGACACCCGGGGATAGGGTGGGGCCACAATGGGGGGTCGAAATTTTACATAGGAATATATAGAGTAAATTTTTAAAAAATCTTCTTCTCAGAAACTAATCAGCCAGGAAAGCTGAAACTTGCGTGGAAGCATTCTTAGGTAGTGTAGATTCACAGTTGTGAAAATCATGACCCCCGGGGGTAGGGTGGGGCAACAATGGGGGGTCGAAGTTTTACATAGGTATATATAGAGTAATTATTCAAAAATCTTATTCTCAGAAACTTATCAGCCAG
CL1	scaffold33154	2201	3285	166	6.55294	1085	CTGGCTGATTAGTTTCTGAGAAGATTTTTAAAGATTTACCCTATATACTCCTTTGTTAAACTTTGACCCCCCCATTGTGGCCCCACCCTACCCTTGGGGATCATGATTTTCACAACTATGAATCTACACTACCTGAGGATGCTTTCACACAAGTTTCAGCTTTCCTGGCTGATTAGTTTCTGAGAAGAAGATTTTTAAAGATTCACTCTGTTTATTCCTATGTAAAACATCGACCTCCCATTGTGGCTCAAACCTACCCCCAGGGTTATGATTTTCACAAATTTGAATCTACACTACCTGAGGATGCTTCCACACAAGTTTCAGCTTTCCTGGCTAATTAGTTTCTGAGAAGAAGATTTTTAAAGATTTACTCTAAATAATCATATGTTAAACTTCGAC…
CL1	scaffold33192	12576	13643	165	6.3956	1068	TGTGGCCTCACCCTACCCCCAGGGATCATGTTTTCACAACTGTGAATCTACACTACCTGAGGATACTTCCACACAAGTTTCAGCTTTCCTGGCTGATTAGTTTCTGAGAAGATGTTTAAATATTTACTCTATAAATTCCTATGTAAAACTTCGACCACCCATTGTGGCCCCACCCAACCCCAGGGGGTCATGATTTTCACAACTTTGAATCTACACTATCTGAGGATGCTTCCACACAAGTGTCAGCTTTCCTGGCTGATTAGTTTCTGAGAAGATGTTTAAATATTTACTCTATAAATTCCTATGTAAAACTTTGACCCCCCATTGTGGCCCCACCCTACCCCTGGGGGTCATGATTTTCACAACTTTGAATCTACACTACCTGAGGATACTTCCACA…
CL1	scaffold334	64550	65256	167	4.24706	707	AAATTTTCAAAAATCTTCTTCTCACAAACCATAAGACCAGGAAAGCTGAAATTTGTGTGAAAGCATCGTCTGGTAGTATAGATTCAAAGTTGTGAAAATCATGACCCCCGGGGGTAGGGTGGGGGCCACAATAGGGGGTTGAAGTTTTACATAGGAATATACAGAGTAAATCTTTAATAATCATCTTCTCAAAAATTAATCAGCCAGGAAAGCTGAAACTTGTGTGAAAGCATCCTCAGGTAGTGTAGATACAAAGTTATGAAAATCATGACCCCCGGGGGGTAGGGTGGGGCCACAATAGGGGGTCGAAGTTTTACATAGGAATATACAGAGTAAATCTTTAAAAACCTTCTTCTCAGAAACTAATCAGCCAGGAAAGCTGAAACTTGTGTGAAAGCA…
CL1	scaffold33412	12812	13368	168	3.32768	557	ATCCTCAGGTAGTGTTGATTCAAAGTTGTGAAAATCATGACCCCCGAAGGTAGGGTGGGGCCGCGATGGGGGATCGAAGTTTTACATAGGAATATATAGAGTATATCTTCAAAAATCTTCTTCTCAGAAACTAAGTAGCCAGAAAAGCTGAAACTTGTGTGAAAGCATCTTCAGGAAGTGTAGATACAAAGTTGTAAAATCATGACCCCCGGGGGTAGGGTTGGGGCCACAATGGGGGGGGGGGGTCGAAGTTTTACATAGGAATATATAGAGTAAATCTTTAAAAATCTTCTTCTCAAAAACTAATCAGCCAGCGAAGCTGAAACTTGTGTGGAAGCATCCTCAGGTAGTGTAAACTCAAAGTTGTGAAAATCATAACCTATGGGGTTAGGTTGGGGC…
CL1	scaffold33412	13379	13897	163	3.13953	519	AAAAATCTTCTTCTCAGAAACTAATCAGCCAGAAAAGCTGAAACTTGTGTGAAAGCATCTTCAGGAAGTATAGATACAAAGTGGTGAAAATCATGACCCCCGGGGGTAGGGTGGAGCCACAATGGGGGGTCGAAATTTTACATAGGAATATACGGAGTAAATCTTTAAAAATCTTCTTCTCAGGAACCATAAAACCAGCAAAGCTGAAACTTGTGTGAAAGCGTCCTCAGGTAGTGAAGATACAAAGTTGTGAAAATCATGACCCCCGCGGGTAGGGTGGGGCCACAATGGGGGATCGAACTTTTACATAGGAATATATAGAGTAAATCTTTAAAAATCTTCTTCTCAGAAACTTATCAGCCAGCAAAGCTGAAACTTGTGTGGAAGCATCCTCGGGTA…
CL1	scaffold335	9338	10234	166	5.48276	897	GGAAAGCTAAAACTTGTGTGAAAACATTCTCAGGTAGTGTAGATACAAAGTTGTGAAAATCATGACCCCCGGGGGTCGGGTGGGGCCACAATGGGGGGGAGGTCGGAGTTTAACATAGGAATATATAGAGTAAATCTTTAAAAATCTTCTTCTAAGAAACTATTCGGCCAGAAAAGCTGACACTTGTATGGAAGCATCCTCAGGTAGTGTAGATTCAAAGTTGTGAAAACTAGACCCCCAGGGGTAAGGTGGGGCCACAATGGAGGGTCGAAGGTTAACATGAATATATAGAGTAAATCTTTAAAAATCTCAGATACTAATCAGCCAGGAAAGCTGAAACTTGTGTGATAGCATCCTCAGGTAGTGTAGATTCAAAGTTGTGAAAATCATGACCCCCGG…
CL1	scaffold335	36628	38012	166	8.32	1385	CTGGCTGATAAGTTTCTGAGAAGAAGATTTTTAAAGATTAACCCTATATATTCCTTTGTTAAACTTTGACCCCTTCCCTTGTGGCCCCACCCTACCCCCAGGGGTCATGGTTTTCACAACTTTGTATTAACACTACCTGAGGATGCTTCCACACAAGTTTCAGCTTTGCTAGCTTATTAGTTTCTGAGAAAAAGATTTTTAAAGATTTACTCTGTATATTCCTATGTAAAATTTCGACCCACCCCCATTGTAGCCCCACCTACACCCGGGGGTCATGATTTTCACAACTTTGAATTTACACTAACTGAGGATGCCTTCACACAAGTTTCAGCTCTCCTGGCTGATTAGTTTCTGAGAAGAAGATTTCTAAAGATTTACTCTATATATTCCTATGTTAAA…
CL1	scaffold335	168387	169083	166	4.17514	697	GTTTCTAAGAAGAAGATTTTTAAAGATTTGCTCTATATATTCCTATGTAAAACTTTAACACCCCCCCCCCAAATGTGGCCTCACCCTACCCCCAGGGATCATGATTTTCACAACTTTGAATCTACACTACCTGAGGATGCTTCCACACAAGTTTCAGCTTTCCTGGCTGATTAGTTTCTGAGAAGAAGATTTTTAAAGATTTACTCTATATATTCCTATGTAAAACTTCAACCCCCATTGTGGCCCCACCCTACCCCCAGGGATCATGATTCACAACTTTGAATCTACACTGCCTGAGGATGCTTCCACAAAAGTTTCAGCTTTCCTGGCTGTTTAGTTTCTGAGAAGAAGATTTTTAAAGATTTACTCTATATATACCTATGTAAAACTTCGACCCCC…
CL1	scaffold335	289425	290053	166	3.79762	629	TGGGGCCACAATGGGGGGTCGAAGTTTAACATAGGAATATATAGAGTAAATCTTTAAAAATCTTCTTCTCAGAAACTAATCAGCCAGGAAAGCTGAAACTTGTGTGAAAGCATCATCAGGTAATGTAGATACAAATTTGTGAAAATCATGACCCCCGGAGGTAGGGTGGGGCCACAATGAAGGATCGAAGTTTTACATAGGAATATATAGAGTAAATCTTTAAAAATCTTCTTCTCAGAAACTAATTGGCAAGGAAAGCTGACACCTGTGTGGAAGCATCCTCATGTAGTGTAGATTCAAAGTTGTGAAAATTATGACCCCCGGGGGTAGGGTGGGTCCACAATGGGGGGGTCGAAGTTTAACATGAATATATAAAGTTAATCTTAAAAAATCTTCTTC…
CL1	scaffold335	292310	293059	165	4.52907	750	TGGGGCCACAATGGGGGGTCGAAGTTTAACATAGGAATATATAGAGTAAATCTTTAAAAATCTTCTTCTCAGAAACTAATCAGCCAGGAAAGCTGAAACTTGTGTGAAAGCATCATCAGGTAATGTAGATACAAATTTGTGAAAATCATGACCCCCGGAGGTAGGGTGGGGCCACAATGAAGGATCGAAGTTTTACATAGGAATATATAGAGTAAATCTTTAAAAATCTTCTTCTCAGAAACTAATTGGCAAGGAAAGCTGACACCTGTGTGGAAGCATCCTCATGTAGTGTAGATTCAAAGTTGTGAAAATTATGACCCCCGGGGGTAGGGTGGGTCCACAATGGGGGGGTCGAAGTTTAACATGAATATATAAAGTTAATCTTAAAAAATCTTCTTC…
CL1	scaffold335	367589	368667	164	6.49171	1079	TGGGGCCACAATGGGGGGTCGAAGTTTAACAAATGAATATATAGAGTAAATCTTTAGAAATCCTCTTCTCAGAAACTAATCGGCAAGGAAAGCTGAAACATGTGTCGAAGCATCCTCAGGTAGTGTAGATTCAAAGGTGTGAAAATCATGACCCCTGGGGGTAGGGTGGGGCCACAATGGAGGGTCGAAGTTTAACATATGAATATAAAAAGTATATCTTTAAAAATCTTCTTCTCAGAAACTAATTGCCCATGAAAGCTGACACTTGTGTGGATGCATCCTTAGGTAGTGAAGATTCAAATTTGTGAAAATCATGACCCCCGGGGGAAGGGTGGGGTCACAATGGGGGATCGATGTTTTACATAGGAATATATTCAGTAAATCTTTAAAAATCTTCTT…
CL1	scaffold33588	5360	5731	167	2.24852	372	AAATTTTCAAAAATCTTCTTCTCAAGAACCAAAAAACCAGGAAAGCTGAAACTTATGTGGAAGCATTCTCAGGTAGTGTAGATTCAAAGTTGTGAAATTCATGACCCCCGGGGGTAGGGTGGGGCCATAATGGGGGGTCGAAGTTTTACATAGGAATATATAGAGTAAATCTTTAAAAATCTTCTTCTCAGAAACTAATCAGCCAGGAAAGCTGAAACTTGTGTGGAAGCATCTCCAGGTAGTGTAGATTCAAAATTGTGAAATTCATGACCCCCAGGGGTAGGGTGGGGCCACAATGGGGGGTCGAATTTTTACATAAGAATATATAGAGTAAATCTTTAAAAATCTTCTTCTCAGAAACTAATCAGCCAG
CL1	scaffold337	572095	572512	166	2.60588	418	AACTTGAAATCTCACTACCTGATGATGCTTCCAAACAAGTTTCAGCTTTCCTGCCCAATCGGTTCTTGAGAAGATTTTTAAAGATTTACTCTATTTATTCCTATGTAAAAAGTCGACCCCCCATTGTGGCCCCACCGAACCCCCAAGGGTCATTCACAACTTTAAATCTACACTACCTGAGGATGCTTCAATACAAGTTTCCGCTTTACTGACATAATGGTTTCTGAGAAGAAGATTTTTTAAAGATTTACTCTATATATTCCTATGTAAAAATTGCCCCCCCCCCCCATTGTGGCCCCAACCTATCCCCGATGGTCACGATTTTAAATCTACACTACCTGAGGATGCTTCCAACCAAGTTTCAGCTTTCCTGAATGATTGCTTTCTGGGTAGAAGATT…
CL1	scaffold33842	11988	12324	166	2.03614	337	AGCCAGGAAAGCTGAAACTTGTGTGGAAGCATCCTCAGGTAGTGTAAATTCAAAGTTGTGAAATTCATGACCCCCGGGTGTAGGGTGGGGCCACAATGGGGGTCAAAGTTTTACATAGGAATATATAGAGTAAATTTTTAAAAATCTTCTTCTCAGAAACTAATCAGCCTGGAAAGCTGAAACTTGTGTGGAAGTATCCTCAGGTAGTGTAAATTCAAAGTTGCGAAATCCATGACCCCTAGGTGTAGGGTGGGGCCACAATGGGGGGTCAAAGTTTTACATAGGAATATATAGAGTAAATCTTTAAAAATCTTCTTCTCAGAAACTAATCAGCCAG
CL1	scaffold339	86775	87744	166	5.83929	970	AAGATTTACTCTTTATATTCCTATGTAAAACTTCGACCCCCCCATTGTGGCCCCACCCTACCCCCGGGGGTCATGAATTTCACAACTTTGAATCTACACTACCTGAGGATGCTTCCACACAAGTTTCAGCTTTCCTGGCTGATTAGTTTCTGAGAAGAATATTTTTAAAGATTTACTCTATATATTCCTATGTAAAACTTCGACCCCCCATTGTGGCCCTACCCTACATCAAGGGGTCATGAATTTCACAACTTTGAATCTACACTACCTGAGGATGCTTCCACACAAGTTTCAGCTTTCCTGGTTGATTAGTTTCTCAGAAGAAGATTTTTAAAGATTTACTCTATATATTCCTATGTAAAACTTCGACCCCCCATTGTGGCCCTACCCTACATCAAG…
CL1	scaffold339	150425	151437	166	5.93651	1013	CCAGGAAAACTGTAACTTGTGTGGAAGCATCCTCAGGTAGTGTAGAATCAAAGTTGTGAAAATCATGACCCCCGGGGTAGGGTGAGGCCACAATGGGGGGTCGAAGTTTAAAATAGGAATATATAAAGTAAATCTTTAAATATCTTCTTCTCAAAAACTAATCAGCCAGGAAAGCTGAAACTTGTGTGGAAGCATCCTCAAATAGTGTAGATTCAAAGTTGTGAAAATCATGATCCCCAGGAGTAGGGTGGGGCCACAATGGGGGATCAAAGTTTGACATAGGAAATATAGAGTAAATCTTTAAAAATCTTCTTCTCAAAAACTAATTAGCCAGGAAAGCTTAAACTTGTGTGGAAGCATCCTCAGGTAATGTAGATTCAAAGTTGTGAAAATAATGAC…
CL1	scaffold34	224240	224887	165	3.91765	648	AAATTTTCAAAAATCTTCTTCTCAAGAACCATTTGGCCAGGAAAGCTGAAACTTGTGTGGAAGGATCCTCAGGTAGTGTAGATTTAAAATTGTGAAAATCATGACCCCCAGGGGTAGGGTGGGGCCACAATGGGGGGTCAAATTTTTACATAGGAATATATAGAGTAAATCTTTAAAAATCTTCTTCTCAGAAACTAATCAGCCAGGAAAGCTGAAACTTGTGAGGAAGCATCCTTAGGTAGTGTAGATTCAAAGTTGTGAAAATCATGACCCCCGGGGGTAGGGTGGGGCCACAATGAGGGGTTGAAATTTTACATAGGAATATATAGAGTAAATCATTAAAAATCTTCTTCTCAGAAATTAATCAGCCAGAAAAGCTGAAACTTGTGTGGAAGCATC…
CL1	scaffold34	228241	228792	166	3.32748	552	GAATATATAGAGGAAATCTTTAAAAATCTTCTTCACAGAAACTAATCAGCCAGGAAAGCTGAAACTTGTGCGGAAGGATCCTCAGGTAATGCAGATTCAAAGTTGTGAAAATCATGACCCCGGTGGGTAGGATGAGGCCACAATGGGTGGTCAAACTTTTACATAGGAATATATAGAGTAAATCTTTAAAAATCTTCTTCTCAGAAACTAAAACGTATGGAAAGCTAAAACTTGTGTGGAATCATCCTCAGGTAATGTAGATTTAAAGTTGTGAAAATCATGATCCCTGGGGGTAGGGTGGGGCCACAAAGGGGGGGTCGAATTTTACATAGGAATATATAGAGTAAATCATTAAAAATCTTCTTCTCAGAAACTAATCAGCCAGGAAAGCAGAAACTT…
CL1	scaffold34	229614	231210	166	9.64171	1597	AAATTTTCAAAAATCTTCTTCTCAAGAACCATTTGGACAGGAAAACTGAAACTTGTGTGGAAGCATCCTCAGGTAGTGTAGATTCAAAGTTGTGAAAATCATGACCCCCGGGGGTAGGGTGGGGCCACAATGGGGGGTCGACTTTTTAGATAGGAATATATAGAGTAAATCTTTAAAAATCTTCTTCTCAGAAACCGTTAGGCCAGGAAAGGAGAAACTTATGTGGAAGCATCCTAAGGTAGTGTAGATTCAGAGTTGTTAGAATCATGACTCCCGAGGGTAGGGTGGGGCCACAATAGGGTGGGTCAAATTTTTACATAGGAATATATAGACTAAATCTTTTAAAAATCTTCTTGTAAGAAACCATTTGGCCAGGAAAGCTGAAACTTGTGTGGAAGC…
CL1	scaffold34	230612	231286	154	4.19893	675	AGAGTAAATCTTTAAAAATCTTCTTCTCAAGAACCATTTGGCCTGTGAGGAAAGCTGAAACATATGTGGAAGCATCTTAAGGTAGTGTAGATTCAGAGTTGTGAAAATCATGACTCCCGAGGGTAGAGTGGGGCCACAATGGGGGTGGGTCGAATTTTTACAGAGTAAATCTTTAAAAATCTTCTTGTAAGAAACCATTTGGCCAGGAAAGCTGATCGAAACTTGTGTGGAAGCATCCCGAGGTAGTGAAGATTCAAAGTTGTACAAATCATGACCCCCGGGGGTAGGGTGGGGCCACATTGGGGGGGGGGGGTCAGAATATATAAAGTAAATCTTTAAAAATCTTCTTCTCAGAAACTTATTAGCCAGGAAAGCTGAAACTTGTGTGGAAGCATTCTC…
CL1	scaffold34	256173	256695	166	3.17222	523	GCCAGGAAAGCTGAAACTTATGCAGAAGCATCCTCAGGTAGTGTAGATTCAAAGTTGTGAAAATCATGACCCTGGGGATAGGGTGGCGCCACAAAGGGGGGGGGGTCGAATTTTTACATAGGAATATATATAGAGTAAATCTTTAAAAATCTCAGAAACCAATCAGCCAGGAAACTTGTGTGGAAGCTTCCTCAGGCAGTGTAGATTTTAAAGTTGTAAAAATCATGACCCCTGAGGGTAGGATGGGACCACAATGGGTGGTCAAATTTATAAAATAGGAATATATAGAGTAAATCTTTGAAAATTTTCTTCTCAGAAACTGATCAGCCAAGAAAGCTGAAACTTGTTTGGAAGCATACTCAGGTAGCGTAGATTCAAAGTTAGGAAAATCTTGATCCC…
CL1	scaffold34	258293	258971	165	4.13218	679	GGTAGTGTAGATTCAAAGTTGTGGAAATCATGACCCCAGGGGTAGGGTGGGACCACAATGGGAGGTCAAATTTTACATAGGAATATTTTAGGTAAATCTTTTAAAATCTTCTCAGAAACTAATCAGCCAGGAAAGCTGAAACTTGTGTGGAAGCATCCTCAGGTATTGTAGATTAAAAATTGTGAAAATAATGATCCCCTGGGGTAGGGTGAGGCCACAATGGGGGTTTAATTTTTTCATAGGAATATATTGAGTAAATCTTTAAAAATCTCTTCTTCTCAGAAACTAATCAGCCAGGAAAGCTAAGACTTACGTAGAAGCATCCCTGGGTAGGGTAGATTTAAAGTTGTGGAAATCATGACCCTGGAGGTAGGGTGAGGCCACAATGGAGGTTGAATT…
CL1	scaffold34	294679	295440	168	4.58824	762	CAGAAAAGCTGCAACTTGTGTGGAAGCATCCTCAGGTAGTGTAGATTCAAATTTGTTCAAATTATGATCCCCAGGGGTAGGGTGGGGCCACAATGGGGGGGGGGGGTCAAATTTTTACATATTTAGGAATATATAGTGTAAATTTTTTAAAATCTTCTCACAAACCATTTGGTCAGAAAAGCTGAAAATTGTGTGGATGCATCCTCAGGTAGTGTAGATTCAAGTTTGTTCAAACCATAGTCCCCGGGGGTAGGGTGGGGCCACAATTGGGGGTCAAATTTTTACATAGGAATATATAGAGTAAAACTTTACAACTCTTCTTCTCTAAAACTGATCAGCCAGAAAAGCTGTTTTTTGTGTGGAAGCATCCTCAGGTAGTGTAGATTCAAGTTTGTTTAA…
CL1	scaffold34	320950	321508	165	3.33333	559	AAAAATCTTATTCTCAAGAACCATTTAGCCAGGAAAGCTGAAACTTGTGTGGAAGCATCTTCAGGTAGTGTAGATTCAAAGTTGTGAAATTTATGACCCCTGGGGGTAGAGTGGGGCCACAATTTGGGGTCGACATTTTACATAGGAATATATAGAGTAAATCTTTAAAAATCTTCTTCTCAGAAACTAATGAGCCAGGAAAGCTGAAACTTGTGTGCAAGCATCCTTAGGTAGTGTCAATTCAAAGTTGTGAAATTTATGATCCCGGGGATAGGGTGGAGCCACAATGGGAGGTCGAAATTTTAGATAATTATATAAAGAGTAAATCTTTAAAAATCTTCTTCTCAGAAACTAATGAGCCAGGAACGCTGAAACTTGTCTGGAAGCATCCTCAGGTAG…
CL1	scaffold340	273493	274592	168	6.47368	1100	CCAGGAAAGCTGAAACTTGTGTGAAAGCATCCTCTTGTAGTGTAGATTCAAAGTTGTAAAAACCATGACCCCCAGGGGTAGGATGGGGCCACAATGGGGGGGGTCGAAGTTTACAATATGAATATATAGAGTAAATCTTTAAAAATCTTCTTCTCAGAAACTAATCAGCCAGGAAAGCTGACACTTATGTGGAAGCATCCTCAGGTAATGTAGATTCAAAGTTGTGAAAATCATGACCCCCGGGGTTTGGGTGAGGCCAAAAGGGGGGGGGGGGAGGGTCAAAGTTTAATAAAGGAATATAAAGAGTAAATCTTTAAAAATCTTCTTCTCAGAAACTAAATAGCCAGGAAAGCTGAAACTTGTGTGGAAGCATCCTCAGGTAGTGTAGATTCAAAGTTG…
CL1	scaffold340	274599	274990	166	2.36747	392	TAACATATAAATATATAGAGTAAATCTTTAAAAATCTTCTTCTCAGAAACAAATCAGCAAGGAAAGCTGACACTTGTGTGGAAGCATCCTCAGGTAGTGTAGATTCAAAGTTGTGAAAATCATGACCCCTGGGGTTAGGGTGGGGCCACAATGGGGGGTCAAAGTTTAACATTTGAATATATAGAGTAAATCTTTAAAAATCTTCTTCTAAGAAACTTATCAGCCAGCAAAGTTGACACTTGTGTGGAACCATCCTCAGGTAGTGTAAATTCAAAGTTGTGAAAATCATGACCCCCGGGGGTAGGGTGGGGCCACAATGGGGGTCAAAGTTTAACAAAGGAATATATAGAGTAAATCTTTAAAAATCTTCTTCTCAGAAACTAATCAGCCAG
CL1	scaffold34266	5476	6238	168	4.57303	763	AGGGTGGGGCCACAAAGGGGGGAGGGTCGAAGTTTAACAAATGAATTTATAGAGTAAATCTTTAAAAATCTTCTTCTCAGAAACTAATCAGCCAGGAAAGCTAAAACTTGTGTGAAAGCATCATCAGGTAATGTAGATTCAAATTTGTGAAAATCATGACCCCCGGGGGTAGGGTGGGGCCACAATGGGAGATCAAAGTTTAACATAGGAATATATATAGAGTTAATCTTTAAAAATCTTTTTCTCAGAAACTAATCGGCCAGGAAAGCTGACACTTGTGTGGAAGCATCCTCAGGTAGTGTAGATTCAAAATTGTGAAAATCATGACCCCCGGGGGGCGGGGTGGGGCCACAATGGGGGGTCGAAGTTTAACATATGATTATATAGAGTAAATCTTTA…
CL1	scaffold34292	1320	2314	166	5.98305	995	CTGGCTGATTAGTTTCTGAGAAGATTTTTAAAGATTTACCCTATATATTCCTTTGTTAAACTTTGACCCCCCCCCATTGTGGCCCCACCCTACCCCTGGGGATAATTATTTTCACAACTTTGAATCTACACTACCTGAGGATGCATTCACACAAGTTTCAGCTTTCCTGGCTGATTAGTTTCTGAGAAGAAGATTTTAAAAGAATAACTCTGTTTATTCCTATGTAAAAGATCGACCTCCCATTGTGGCCCAAACCTACCCTCAGGGGTCATGATTTTCACAAATTTGAATCTACACTACCTGAGTATGCTTCAACACAAGTTTTAGCTTTCCTGTTTAATTAGTTTCTGAGAAGAAGATTTTTAAAGATTTACTGTATATAATCATATGTTAAACTTC…
CL1	scaffold343	34772	35229	167	2.74432	458	TATATATTCCTATGTAAAAATTTGAAATCCTCTATTGTGGCCCCACCCTTCCCCTCGAGATCATAATTTGATTTAAACTGAATCTACACTACTTGAAGATGCTTCCACACAAGTTACAGCTTTTCCGGTTAATCAGTTTCAGATCAGAAGATTTTTAAACATTTACTATATATATTTCTATGTAAAAATTCAACCCCCTATTGTGGCCCCACCCTATCCCTGGGGGTCATGATTTGAACAAATTTCAATCTACACAGCCAAAAGATGCTTCTATAGAAGTTTCAGCTTTCCTGGATAATCAGTTTCAGAGAAAAAGATTTTTTAAAGATTCACTCTATATATTCCTTTTTAAAATTTCGACTTACCATTTTGGCCCCACCGTACCGCCGAGGGTCATAA…
CL1	scaffold343	120417	121789	166	8.25	1373	CTGGCTGATTAGTTTCTGAGAAGAAGATTTTTAAAGATTTACCATATATATTCCTTTGTTAAACTTTGAACCCCCATTGTGGCCCCACCCTACCCCTGGGGATCATGATTTTCACAACTTTGAATTTACACTACCTGAGGACGCTTCCACACAAGTTTAAGCTTTCCTAGCTGATTAGTTTCTGAGAAGAAGATTTTTAAAGATTTACCATATATATTCCTATGTTAAACTTTGACCTTCCATTGTGGCCCCACCCTACCCCCGGGGGTCATGATTTTCACAACTATGAATCTACACTACCTGATGATGCTTCCACACAAGTGTCAGCTTTACTGGCTGATTAGTTTCTGAGAAAAAGATTTTTAAAGATTTACTCTATATATTCCTATGTAAAACTTC…
CL1	scaffold343	386855	387330	162	2.89773	476	CTATGTAAAACCTAGACCCCCATTGTGGCCCACCTTACCCCCAGTGACCATGATTTGAAAAAACTCGAATCTACAAAATCTGAGGATGCTTCCATACAAGTTTCAGCTTTCCTGGCCAAATGGTTATTGAGAAGAAGATTTTAAAAGATTAACACTATATATTCCTATATAAAAGATCAACCTGCCATTGTAGCCCCACCCTATCCCTGGCGGATCATTTTTTTCACAACTTAAAATATACACTACATGAGGATGCTTCCACACAAGTTTCAGCTTTTCTGGCTGCTTGATTTCTGAGAAGAATATTTTTAAAGTTTTACTCTATATATTTTATGTAAAACTTCGACCCCCATAGTGGCACCACCTTACCCCCAATGACCATGATTTAATCAAACTTGA…
CL1	scaffold343	508703	509750	166	6.27778	1048	CTGGCTGATTAGTTTCTGAGAAAAAGATTTTTAAAGATTTACTCTATATATTCCTTTGTTAAACTTTGACCCCCATTGTGGCCCCACCCTACCCCCGGGGACCATGATTTTCACAACTTTGAATCTACACTACCTGAGGATGCTTCCACACAAGTTTCAGCTTTCTTGGCTGATTAGTTTTTCGAGAAGAATTAAGATTTTTAAAGATTTACTCTATATATTCCTATGTAAAACTTCGACCCCCCATTGTGGCCCCATCCTACCCCTGGGGGTTATGATTTTCACAACTTTGAATCTACACTACCTGAGGATGCTTCCACACAAGTTTCAGCTTTCCTGGCTGATTAGTTTCTGAGAAAATTAAGATTTTTAAAGATTTACTCTATATATTCCTATGTA…
CL1	scaffold34596	3040	4112	165	6.48066	1073	AATCTCACTACCTGACGATGGGTCCAAACAAGTTTCAGCTTTCCTGCCCAAATGGTTCTTGAGAAGAAGATTTTTAAAGATTTACTCTATATATTCCTATGTAAAAAGTCGACCCCCCCATTGTGTCCCAATCGAACCCCCGAGGGTCATGATTTTCACAACTTTGAATTTTCAATACCTGAGGATGCTTCAATACAAGTTTCAGCTTTCCTGGCATGATAGTTTTTGAGAAGAAGATTTTTAAAGATTTACACTATATATTCATATGTAAAAATGCGTCCCTTCCATTGTGGCCCACCTTACGCCCAAGGGTCGTGATTTTCACAACTTTGAATCTACCTGAGGATACGTTCACACAAGTTTCAGCTTTCCTGGCCAAATGATTCTTTAGAAGACGAT…
CL1	scaffold34682	8749	10167	166	8.53107	1419	ACTTTGTATCTACACTACCTGAGGATGCTTTCACACAAGTTTCAGCTTTCCTGGCTGATTAGTTTCTGAGAAGAAGATTTTTAAAGATTTACTCTATATATTCCTATGTAAAACTTCGACCCCCCATTGTGGCCCTACCCTACCCCCAGGGGTCATGATTTTCACAACCTTGAATCTACATTACCTGAGGATGCTTCCACACAAGTTTCAGCTTTGCAGGCTGATAAGTTTCTGAGAAGAAAATTTTTAAAGATTTACTCTATATATTCCTATGTTAAACTTCGACACCCCATTGTGGCCCCACCCTACCCCCAGGGGCCATGATTTTCACAACTTTGAATCTACACTACCTGACGATGCTTCAACACAAGTGTCAGCTTTCCTGGCTGATTAGTTTCT…
CL1	scaffold34714	802	2053	166	7.55747	1252	AGGGTGGGGCCACAATGGGGGGTCGAAGTTTAACAAATGAATATATAGAGTAAATCTTTAAAAATCTTCTCCTCAGAAACTAATCAGCCAGGAAAGCTGAAACTTGTGTGAAAGCATCATCAGGTAATGTAGATACAAATTTGTGAAAATCATGATCCCCAGAGGTAGGGTTGGGCCACAATGAAGGATCGAAGTTTTACATAGGAATATATAGAATAAATCTTTAAAAATCTTCTTCTCAGAAACTAATCGGCCAGGAAAGCTGACACTTGTGTGGAAGGATCCTCAGGTAGTGTAGATTCAAAGTTGTGAAAATCATGACCCCCGGGGTACGGTGAGGCCACAATGGGGGATCGAAGTTTAACATAGGAATATATAGAGTAAATCTTTAAAAATCTT…
CL1	scaffold34794	19478	19921	168	2.67797	444	AAATTTTAAAAATCTTCTTCTCAAGAAACATAAAGCCAGGAAAGCTGAAACTTTTGTGGAAGCATCCTTAGGTAGTGTACATGTAGATTCAAAGTTGTGAAATTTATGACCCCGGAGGGTAGGGTGGGGCCACAATGGGGGGTCAAAGTTTTACATAGGAATATATAGAGTAAATCTTTAAAAATCTTCTCAGAAACTAATCAGCCAGGAAAGCTGAAACTTGTGTGGAAGCATCTTCAGGTAGTGTAGATTCAAAGTTGTGAAAATCATGATCCCTGGCAGTAGGGTGGGGCACAATGGAGGGTCGATGTTTTACATAGGAATATATAGAGTAAATCTTTAAAAATCTTCTTCTCAGAAACTAATCAGCCAGGAAAGCTGAAACTTGTGTGGAAGCAT…
CL1	scaffold34860	330	719	173	2.34483	390	AATCTCACTATCTGATGATGCTTCCAAACAAGTTTCAGCTTTCCTGCCCAAACGGTTCTTGAGAAGAAGATTTTTAAAGAATTACTCTTTCTATTCCTATGTAAAATGTCGACCCCCATTGTGGCACCACAGAACCCCCGAGGGTCATGATCTACACAACTTTGAATCTACACTACCTGAGGATGCTTCCTTACAAGTTTCAGCTTTCCTGGCAAAATGGTTTCTGAGAAGAAGATTTTTAAAGATTTACTCTTTATATTTCTATATAAAAATTCACACACACCCCTATTGTGGCCTCACCCTACCCCCAAGGGTCATGATCACAATTTTGAATCTACACTACCCTAGGATGCTTCTACAGAAGTTTCAGCTTTCCTGGCCTCATGGTTT
CL1	scaffold34932	18936	19648	171	4.22599	713	GCTGATTAGTTTCTGAGAAGAAGATTTTTAAAGATTTACTTTATATATTCCTATGTAAAACTTCGACCTCCCCCCCATTGTGCCCCACCCTACCCCCAGGGATCATGATTTTCACAACTTTGAATCTACACTACCTGAGGATGCTTCCACAACAGTTTCACCTTTCCTGGCTGATTAGTTTCTGAGAAGAAGATTTTTAAAGATTTACTTTATATATTCCTATGTAAAACTTCGACCTCCCCCCCATTGTGCCCCACCCTACCCCCAGGGATCATGATTTTCACAACTTTGAATCTACACTACCTGAGGATGCTTCCACAACAGTTTCACCTTTCCTGGCTGATTAGTTTCTGAGAAGAAGATTTTCAAAGATTTACTCTATATATTTCTTTGTAAAAT…
CL1	scaffold35154	22376	22886	165	3.11111	511	TGGGGCCACAATTGGGTGTCGAAGTTTAACAAATGAATATATAGAGTAAATTTTTAGAAATCTTTTAGAAACTAATCGGCCAGGAAAGCTGAAACTTGTGTGGCAGCATCCTCAGGTAATGTAGATTCAAAGATGTGAAAATCATGACCCCTGGGGGTAGGGTGGGGCCACAATGGAGGGTCGAAGTTTAACATATGAATATAAAAAGTAAATCATTAAAAATCTTCTTCTCAGAAACTAATCGGCCAGGAAAGCTGACACTTGTGTGGATGCATCATTAGGTAGTGAATATTCAAATTTGTGAAAATCATGACCCCCGGGGGTAGGGTGGGACCACAATGGGGGATCGACGTTTTACATAGGAATAAATACAGTAAATCTTTAAAAATATTCTTCTCA…
CL1	scaffold352	106131	107799	164	9.94472	1669	GGCCAGGAAAGCTGAAACTTGTGTGGAAGCATCCTCAGGTAGTGTAGATTTAAGGTTGTGAAAATCATGACCCCTGGGGGTAAGGTGGGGCTACAATGGGGGTTTGACTTTTTACATAAAAATATTTAGAGTAAATCTTTAAAAATCTTCTTCTCAAAAACCATTAGGCCAGGAAAGCAGAAACTTATGTGGAAGCATCCTCAGGTAGCGTAGCTTCAAAGTGTGAAAATCATGACCCCTGTGGGTAGGATGGGGCCACAATGGGGGGTCAACTTTTAACATAGAAATATATAGAGTAAATCTTTAAAAATCTTCAATCTTCTCAGAAACCATTAGGTCGGGAAAGCTGAAACTTATGTGGAGGCATCCTCAGGTATTGTAGATTCAAAGTTGTGAAAA…
CL1	scaffold35286	12659	13122	165	2.8	464	TTCAAAAATCTTCCTCTCATGAACCATAAGACCAGGAAAGCTGAAACTTGTGTGGAAGCATCCTCAGGTAGTGTAGATTCGAAGTTGTGAAAATCATGACCCCTAGGGGTAGGGTGGGGCCACAATGGGGGGTCGAAGTTTAACATAGGAATATATAGAGTAAAACTTCAAAAGTCTTCTTCTCAGAAACTAATCGGCCAGGAAAGCTGAAACTTGTGTGGAAGCATCCTCAGGTAGTGTAGATTCAAAGTTATGAAAATCATGACCTCCAGGGGTAGGGTGGGGCCACAATGGGCGATCGAAGTTTTACAAAGGAATATATAGAGTAAATCTTTAAAAATCTTCTTCTCAGCAACTAATCAGCCAGGAAAGCTGAAACTTGTGTGAAAGCATCCTCAT…
CL1	scaffold35286	13124	13665	170	3.19075	542	TAAAAATCTTATTCTCAGAAACTAATCAGCCAGGAAAACTGAAACTTGTTTGGAAGCATCCTAAGGTAGTGTAGATTCAAAGTTATGAAAATCATGACCCCCAGGGGTAGGGTGGGGCCACAATGGGCGATTGAAGTTTTACAAAGGAATATATAGAGTAAATCTTTAAAAATCTCCTTCTCAGCAACTAATCAGCCAGGAAAGCTGAAACTTGTGTGGAAGCATCCTCAGGTAGTGTAGATTCAAAGTTGTGAAAATCATGACCCCCGGGGGTAGGTTTGGGCCACAATAGGGGGGGGGGGTCAAAGTTTAACATATGAATGTATAGAGTAAATCTTTAAAAATCTTATTCTCAGAAACTAATCAGCCAGGAAAGCTGAAACTTGTGTGAAAGCATCC…
CL1	scaffold35334	10085	11654	166	9.48555	1570	AAATTTTCAAAAATCTTCTTCTCATGAACCTTAAGACCAGGAAAGATGAAACTTATGTGAAAGCATCCTCAGGTAGTGTAGATTCCAATTTGTGAAAATTATGACCCCCGGGGTAAGGTGGGGCCACAATGGGGGGTCGAAGTTAAACATAGGAATATATAGAGTAAATCTTTAAAAATCTTCTTCTCAGAAACTAATCAGCCAGGAAAGCTGAAACTTGTGTGGAAGCATCCTCAGGTAATGTAGATTCAAATTTGTGAAAATCATGACCCCCGGGGGTAAGGTTGGGCCACAATGGAGGGTCGAAGTTTAACAAGGGAATATATAGAGTAAATTTTTAAAAATCTTCTTCTCAGAAACCAATCAGCCAGGAAAGCTGAAACTTGTGTGGAGGCATCC…
CL1	scaffold35334	11831	12271	164	2.65143	441	TCATGATCCCTGGGGGTAGGGTGAGGCACAATGGGGGGGTAAAGTTTTACATAGGAATATATAGAGTAAATCTTTAAAAATCTTCTTCTCAGAAACTAATCAGCCAGGAAAGCTGAAACTTGTGTGGAAGTATTATCAGGTAGTGTAGATTGAAAGTTGTGAAAATCATGATCCCTGGGGTAGGGTGGGGCACAATGGGGGGTCAAAGTTTTACATAGGAATATATAGAGTAAATCTTTCAAAATCTTCTCCTCAGAAACTAATCAGCCAGGAAAGCTGAAACTTTTGTGGAAGTATTCTCAGGTAGTGTAGATTGAAAGTTGTGAAAATCATGATCCCTGTGGGTAGGGTGAGGCCACATTGGGGGGTGTTGTGTTAAAGTTTTACATAGGAATATAC…
CL1	scaffold35334	23157	23571	166	2.51149	415	CACAATGGGGGCTCGAAGTTTTACATAGGAATATATAGAGTAAATCTTTAAAATTCTTCTTCCCAGAAACAAATCAGCTAGGAAAGCTGAAACTTGTGTGGAAGCATCCTCAGGTAGTGTAGATTCCAAGTTGTGAAAATCATGATCACTGAGGGTAGGGTGGGGCACAATGGGGGCTTGAAGTTTTACATAGGAATATATAGAGTAAATATTTAAAAATTTTCTTCTCAGAAACTAATCAGCCAGAAAAGCTGAAACTTGTGTGGAAGTATCCTCAGGTAGTGTAGATTCAAAGATGTGAAAATCATGATCCCTTGGGATAGGGTGGGGCCACATTTTGGGGCGGGGTTAAAGTTTTACATAGGAATATATAGAGAAAATCTTTTAAAATCTTCTCAG…
CL1	scaffold354	215928	217214	166	7.55026	1287	ATGATTTTCACAACGTTAAATCTACACTACATTAGGATGCTTCAACGTAAGTGTCAGCTTTCCTGGCTGATTGGTTTCTGAGAAGAAGATTTTTAAAATATAATCTATATTTTCCTATGTAAAAATTCGACATCCCCCCCCATTGTGGCCCCGACCTACCCCCGGGGGTCATGATTTTCACAACTTGGAATCTACACTACCTGAGGATGCTTCCACATAAGTTTCAGCCTTCCTGGCTGATTAGTTTCTGAGAAGAAGATTTTTAAAGATTTACTCTATATATTCCTATGTAAAATTTCAACCCCCTATTGTGGCCCCACCCTACCCCCAGGGGTCATGATTTTCACAACTTGGAATCTACACAACCTGAGGATGCTTCCACAAAAGTTTCAGCTTTTC…
CL1	scaffold354	576184	577255	166	6.55429	1072	CTGGCCGATTAGTTTCTGAGAAGAAGATTTTTAAAGATTTACTCTATATATTCCTATGTAAAACTTTTAACACCCCCCAATGTGGCCCCACCCTACCCNATCATTATTTTCACAACTTTGAATCTACACTACCTGAGGATGCTTTCACACAAGTTTCAGCTTTCCTGGCTGATTAGTTTCTGAAAAGAAGATTTTTAAAGATTTAATATGTTTATTCCTATGTAAACCATCGACCTCCCATTGTGGCCCAAACCTACCCCCAGGGGTCATGATTTTCACAAATTTGAATCTACACTACCCGAGGATGCTTCCACACAAGTTTCAGTTTTCCTGGCTGGTTTCTGAGAAGAAGATTTTTAAAGATTTACTCTATATAATAATATGTTAAACTTCGACCCC…
CL1	scaffold35432	3926	4439	166	3.02235	514	CCAGGAAAGCTGAAACTTGTGCAGAAGCAACCTCAGGTAGGGTAGATTTAAAGTTGTGAAAATCATGACCCCCGGGGGTAGGGTGGGGCCACAAAGGGGCGTCAAATTTTTACATAGGAGCATATAGAGTAAATCTTTAAAAATCTTCCTCTCAAAAACTAATCAGCCAGGAAAGCTGAAACTTGTGTGGTAGCATCCAGTATCCTAAGGTAGTGTAGATTCAAAGTTGTGAAAATCATGATCCCTGGGGGTAGGGTGGGGCCACAATGGGGGTCAAAGTTTTACATAGGAATATATAGAGTAAATCTTTGAAAATCTTCTTCTCAGAAACTAATCAGCCAGGAAAGCTGAAACTTGTGTGGAAGTATCCTCAGATAGTGTAGAATCAAAATTGTTAAA…
CL1	scaffold35438	19265	19596	166	2.0241	332	TTTAAAGATTTTAAGATAAAAAATATTTAAATCCCCCATTATGGCCCCACCCTACCCCCAAAGGTCATGATTTTCATAACTTTGACTCTACACTACCTGAGGATGCTTTTATACAGGTTTCAGCTTTCCTGGCCTAATGTTTTTGAGAAAAAGATTTTTAAAGATTTAAAGATTTTAAGATGTAAAAATTTAAATCCCCCATTGTGGCTTCACCTTACCCTCGGGAGTCATGATTTTCACGACCTTGAATCTACACTACCTGTCGATGCTTCCATATAAGTTTAAGCTTTCCTGGACGAATGGTTCTTGAGAAGAAGATCTTTAAATATTTA
CL1	scaffold35438	19297	19908	168	3.55435	612	CCCCCATTATGGCCCCACCCTACCCCCAAAGGTCATGATTTTCATAACTTTGACTCTACACTACCTGAGGATGCTTTTATACAGGTTTCAGCTTTCCTGGCCTAATGTTTTTGAGAAAAAGATTTTTAAAGATTTAAAGATTTTAAGATGTAAAAATTTAAATCCCCCATTGTGGCTTCACCTTACCCTCGGGAGTCATGATTTTCACGACCTTGAATCTACACTACCTGTCGATGCTTCCATATAAGTTTAAGCTTTCCTGGACGAATGGTTCTTGAGAAGAAGATCTTTAAATATTTACTCTATATATTCTTATGTAAAATTTTGACCCCCCCCCATTGTGGCTCGACCCTACCCCCGAGGGTCATGATTTTCACAACCTTGACTTTACGCCAGCTA…
CL1	scaffold35470	2445	2826	169	2.28902	382	CCACCGTATCCCCCGGGGATCATGATTTCTACAAACTGGAATCTATACTACCTGAGGATGCTTCAACACAAGTTACAGCTTTACTGAACAATTGGTTTTTGAGAAGAAGATTTTTAAAGAACTTTCTCAACATATTCCTATGTAAAAATTCGACCCCCAATTGTAGCACCACCGTACCCCAAGGGATCATGATTTGAATAAACTTAAATCTACACTACCTGAGGATGCTTTCAAATGTTACAGTTTTTCTGAACAATTAATTCTTGAGAAGAAGCGATTTTTAAAGAATTTTCTCTATATATTCCTATGTAAAAATTCGACCCCCAATTTTGGCCCCACTATACCCCAGAGGATCATGTTTTGAACAAACTTGAATCTACAC
CL1	scaffold35478	12316	12731	166	2.53143	416	GGTGGGGCCACAATGGGGGAATGGATTTTTACATAGAAATATATAGAGAAAATCGTTAAAAATCTTTTTCTCAGAAACTAATCGGCCAGGAAAGCTGAACTTTATGTGGAAGCATCCTCGGGTAGTGTAGATACAAAGTTGTGAAAATCATGACCCCGGGGTAGGTTTGGGCCACAATGGGGGGGGGGGGCAAAGTTTTACAAAGGAATATATAGAGTGAATATTTAAAAATCTTCTCAGAAACTAATCAGCCAGGAAAGCTGAAACTTGTGTGGAAGCATCCTCAGGTAGTGTAGATTCAAAGTTGTGAAAATCATGATCCCCAGGGGTAGGGTGGGGCCACAATGGGGGTCAAAGTTTAACAAAGGAATATATAGAGTAAATCTTTAAAAATCTTTT…
CL1	scaffold35530	324	1666	166	8.14607	1343	AGGAATATATAGAGTAAATCTTCAAAAATCTTCTTCTCAGAAACTAATCAACAAGGAAAGCTGAAACTGGTGTGGAAGCATCCTCAGGTAATGTAGATTCAAAGTTGTGAAAATCATGACCCCGGGCGTAGGGTGGGGCCACAATGGGGGGTTGAAATTGAACATAGGAATATATAGAGTAAATCTTTAAAAATCTTCTCAGAAACTAATCAGCCAGGAAAGCTGAAACTTGTGTGGAAGCATTCTCAGGTAGTGTAGATTCAAAGTTGTGAAAATCATGACCTCTGGGTGTAGGGTGGGGCCACAATGGGTAGTCGAAGTTTAACATAGGAATATATAGAGTTAATCTTCAAAAATCTTCTTCTCAGAAACTAATCAGCCAGGAAAGCTGACACTTGT…
CL1	scaffold35558	6494	8014	166	9.14286	1521	AAATCTTCAAAAATCTTCTTCTCATGAACCATAAGACCAGGAAAGCTGAAACTTGTGTGGAAGCATCATCTGGTAGTGTAGATTCTAATTTGTGAAAATCATGACCCCCGGGGGTAGGGTGGGGCCACAATGGGGGGTCGAAGTTTTACATAGGAATATACAGAGTAAATCTTTGAAAATCTTCTTCTCATGAACCATAAGACCAGGAAAGCTGAAACTTGTGTGGAAGCATCCTCAGGTAGTGTAAATTCTAATTTGTGAAAATCATGACCCCCGAGGGTAGGATGGGGCCACAATGGGGGGTCGAAATTTAACATAGGAATATATAGGGTAAATATTTAAAAATCTTCTTCTCATGAACCATAAGACCAGGAAAGCTGAAACTTGTGTGGAAGCATA…
CL1	scaffold35616	24575	25427	165	5.14451	853	TGAGAAGAAGATTTTTAAAGATTTACCATATATATTCCTTTGTTAAACTTTGGCCCCCCATTGTGGCCCACCCTACCCCTGGGGATCATGATTTTCACAACTTTGAATTTACACTACCTGAGGACGCTTCCACACAAGTTTAAGCTTTCCTGGCTGATTAGTTTCTGAGAAGAAGATTTTTAAAGATTTACTCTATATATTCCTATGTAAAACTTTGACCTTCCATTTTGGCCCCACCCTACCCTCGGGGGTCATGATTTTCACAACTTTGTATCTACACTACCTGAGGATGCTTCCACACAAGTGTCAGCTTTACTGGCTGATTAGTTTCTGAGAAGAAGATTTTTAAAGATTTACTCTATATATTCCCATGTAAAACTTCGATCCCCCATTGTGGTC…
CL1	scaffold35636	13719	14248	165	3.14124	530	GCTGATTAGTTTCTGAGAAGAAGATTCTTAAAGATTTACTCTATATATTCCTATGTAAAACTTTAACCCCCCCCCCCCTCAATGTGGCCTCACCCTACCCCCAGGGATCATGATTTTCACAACTTTGAATCTTTACTACCTGAGGATGCTTCCACACAAGTTTCAGCTTTCTTGGCTGATTAGTTTCTGAGAAGAAGATTTTTAAAGATTGACTCTATATTTTCCTATGTAAAACTTCGACCCCCTATCGTGGCCCCATCCTACCTCCGGGGGTCATGATTTTCACAACTTTGAATCTACACTACCTGAGGATGCTTCCACACAAGTTTCAGCTTTCCTGGCTGATTATGTTCTGAGAAGAAGATTTTTAAAGATTCACTCTATATATTCCTATGTAAA…
CL1	scaffold358	234746	235328	166	3.35829	583	ATTAGTTTCTGAGAAGAAGATTTTTAAAGATTTACTCTACATATTCCTATGTAAAACTTTGACCCCCCCATCCATTGTGGCCCCACCCTACTCCCGGGGGTGTCATTATTTTCACAACTTTGAATCTACACTACCTGAGGATGCTTCCACACAAGTTTCAGCTTTCCTGGCTGATTAGTTTTTGAGAAGAAGATTTTTAAAGATTTACTCTATATATTCCGATGCAAAACTTTGACCCCCCATTGTGGCCCTACCCTACCCCCGGGGGTCATGATTTTCACAACTTTGAATNCACATCTTTGAATCTACACTACCTGAGGATGCTTCCACTCAAGTTTCAGCTTTCCTGGCTGATTAGTTTTTGAGAAGAAGATTTTTAAAGATTTACTCTATATATTC…
CL1	scaffold358	235364	235734	163	2.27607	371	CACTACCTGTGGATGCTTCCACACAAGTTTCAGCTTTCCTGGCTGATTAGTTTCTGAGAAGATTTTTTAAGATTAACTCTATATATTCCTATGTTAAACTTCGACCCCCCATTGTGGCCCCACCTTACCCCCGGGGATCATGATTTTCACAACTTTGAATCTACACTACCTGTGGATGCTTCCACACAAGTTTCAGCTTTCCTGGCTGATTAGTTTCTGAGAAGATTTTTTAAGATTAACTCTATATATTCCTATGTTAAACTTCGACCCCCCATTGTGGCCCCACCTTACCCCCGGGGATCATGATTTTCACAACTTTGAATCTACACTACCTGTGGATGCTTCCACACAAGTTTCAGCTTTCCTGGCTG
CL1	scaffold35836	12390	12898	161	3.02717	509	TGGCTGATTAGTTTCTGAGAAGAAGATTTTAAAAGATTTACTCTATATATTCCTATGTAAAACTTTAACACCCCCCCCCCAATGTTGGCTCACCCTACCCCCGGGGGTCATGTTTTCATAACTTTGAATTTACACTACCTTAGGATACTTCCACACAAGTTTCAGCTTTCTTGGCTGATTAGTTTCTGAGAAGAATATTTTTATAGATTTACTCTATTTATTCCTATGTAAAACTTCGACCCTCCATTGTGCCCCACCCTACCCCCAGGGATCATGGTTTTCACAATTTTGAATCTGCACTACCTGAGGATGCTTCTACATAAGTTTCAGCTTTCCTGGCTCATTAGTTTCTGAGAAGATTTTAAAGATTTACTCTATATATATAAATTCCTATGTAAA…
CL1	scaffold35900	11968	13275	166	7.83243	1308	CCCACCTTACCCCCGGGGAATATGATTTTCACAACATTGAATCTACACTACCTGAGGATGCTTCAACACAAGATTCAGCTTTCTTGACTGATTCGTTTCTGAGAAGAAGATTTTTAAAGATTTACTCTGTATATTCCTAGGTTAAATTTCGGCCCCCCATTGTGGCCCCACCCTTACCCCAGGGGTCATGATATTCACAACTTTGTATCTACACTACCTGATGATGCTTCCACACAAGTGTCAGCTTTCCTGACTGATTAGTTTCTGAGAAGAAAATTTTATAGATTTACTCTATATATCCCTATGTAAAACTTCGACTCCCCATTGTGGCCCCATCCTACCCCCGGGGGTCATGATTTTCACAACTTTGAATTAACACTACCTGAGGATGCTTCCATA…
CL1	scaffold35902	20248	20593	170	2.08187	346	AGAAGATTTTTTAAAGATTTACTCTATATATAACTATGTTAAAATTCAACCCCCTCTTGTGGCCCAACCCTAACCCAAGGGGTCATGATTTTCACAACTTTGCATCTACACTTCCTGAGGATGCTTCTACACAAGTGTCAGCTATCCTGGCCTTACGGTTTCTGAGGAGAAGATTTTTAAAGATTTACTCAATATATTCCTAATGTAAAAATTCGACACCCATTGTGACCCCATCCTACACCTGGGGGTCATGATTTTCACAACTTTGAATCTATACTACCTGAGGATGCTTTCACACAAGTTTTAGTTTTCTTGGCAAAATGGTGCTTGACAAGAATATTTTTAA
CL1	scaffold35986	6235	6662	180	2.42308	428	GGGGGGTCAAAGTTTAAAACATAGGAATATATAGAGTAAATTTTTAAAATCTTCTTCTCAGAAACTAATCAGCCAGGAAAGTTGAAACTGGTGTGGAAGCATCCTCAGGTAGTGTAGATTCAAAGTTGTGAAAAATCATGATCCTCGAGTGTAGGGTAAGGCCATAATGGGGGAGGGGGGGTCAAAGTTTAACAAAGGAATATATAGAGTAAATTTTTAAAAGTCTTCCTCTCAAAAACTACTCAGCCGGGAAAGCTGAAACTTTTTTGAAAGCATCCTCAGGTAGTGTAGATTCAAAGTTGTGAAAAGCGTGATCCCCCGGGAGTAGGTTGGGGCAACAGTGAATTGGGGGGGGGGGGTCAAAGTTTTACATAGGAATATGTAGAGTAAATCTTTAAA…
CL1	scaffold36002	23836	24531	175	3.95	696	AGCCAGAAAAGCTGAAACTTGTGTGGAAGCATCCTCAGGTTGTGTAAATTCAAAGTTGTGAAAATCATGACCCCCGGGGGTAGGGTGGGGCCACAATGGGGGGTCGAATTTTAACATAGGAATATATAGAGTATATCTTTAAAAATCTTCTTCTCAGAAACTAATCAGCCAGGAAATTATTCAGCCAGGAAAGCTGAAACTTGTGTGGAAGCATCCTCAGGTAATGTATATTCAAAGTTGTGAAAAACATGACCCCTGCGGGTAGGGTTGGGCGACAATGGAGGGTCGAATTTTTACATAGGAATTTGTAGAGTAAATCTTAAAAAATCTTCTTCTCGGAAACTGATCAGCCAGGAAAGCTGAAACTTGTGTGGAAGGATCCTCTGGTAGTGTAGATTC…
CL1	scaffold36092	28946	30216	166	7.66272	1271	CTGGCTGATTAGTTTCTGAGAAGAAGATTTTTAAAGATTTACCATATATATTCCTTTGTTAAACTTTGAACCCCCATTGTGGCCCCACCCTACCTCTGGGGATCATGATTTTCACAACTTTGAATTTACACTACCTGAGGACGCGTCCACATAAGTTTAAGCTTTCCTAGCTGATTAGTTTCTGAGAAGAAGATTTTTAAAGATTTACTCTATATATTCCTATGTAAAACTTTGACCTTCCATTGTGGCCCCACCCTACCCCCGGGGGTCATGATTTTCACAACTATGAATCTACACTACCGGATGATGCTTCCACACAAGTGTCAGCTTTACTGGCTGATTAGTTTCTGAGAAGAAGATTTTTAAAGATTTACTCTATATATTCCTATGTAAAACTTC…
CL1	scaffold36118	25363	25786	168	2.55491	424	ACTTTGTATCTACACTACCTGAGGATGCTTTCACACAAGTTTTAGCTTTCCTGGCTGATTAGTTTCTGAGAAGAAGATTTTTAAAGATTTACTCTATATATTCCTATGTAAAACTTCGACCCCCCATTGTGGCCCTACCCTACCCCCAGGGGTTATCATTTTCACAACTTTGAATTTACACTACCTGAGGATGCTTCCACACAAGTTTCAGCTTTGCCGGCTGATTAGTTTCTGAGAAGAAATTTTTTAAAGATTTACTCTATATATTCATATGTTAAACTTCGACCCCCCCATTGTGGCACCACCCTACCCCCGGGGGTCATGATTTTCACAATTTTGTATCTACACTACCAGAGGATGCTTCCACACAAATTTCAGCTTTCCTGGTGTTATGGTTCA…
CL1	scaffold363	137946	138986	166	6.22346	1041	AAATTTTCAAAAATCTTCTTCTCAAGAACCAGAAAGCCAGGAAAGCTGAAACTTGTGTGGAAGCATCCTCAGGTAGTGTAGATTCAAAGTTGTGAAATTCATGACCCCCGGGGGTAGGGTGGGGCCACAATGGGGGGTCGAAGTTTTACATAGGAATATATAGAGTAAATCTTTAAAAATCTTCTTCTCAGAAACTAATCAGCCAGGAAAGCTGAAACTTGTGTGGAAGCATCCTCAGGTAGTGTAGATTCAAAGTTGTGAAAATCATGACCCCCGGGGGTAGGGTGGGGCCACAATGGGGGGTCGAAGTTTTACATAGGAATATATAGAGTAAATCTTTAAAAATCTTCTTCTCAGAAACTAATCAGCCAGGAAAGCTGAAACTTGTGTGGAAGCATC…
CL1	scaffold363	314434	314877	173	2.61364	444	AATCAGCCAGGAAAGCTGAAACTTGTGTGGAAGCATCCTCAGGTCGTGTAGATTCAAAGTTGTGAAAATCATGACCCCCGGGGGTAGGATGGGCCACAATGGGGGGTCGAAGTTTTGCATAGGAATATATAGAGTAAATCTTTAAAAAATCTTCTTCTCAGAAACTAATCAGCCAAGAAAGCTGAAACTTGAGTGCAAGCATCCTCAGGTAGTGTAGATTCATAGTTGTGAAAACCATGATCCCTGGGGGTTGGGTAGGGCCACATGGGGAGGGTGTTAAAGTTTTACCTATTAGGAACATAAAGAGTAAATCTTTTCAAATTTTCTTCTCAAAAACAAATCAGCCAGGAAAGCTGAAACTTGTTTGGAAGCATCCTCAGGTAGTGTAGATTCAAAGTT…
CL1	scaffold363	378608	379739	164	6.77966	1132	GTGTAGATTCCAAGTTGTGAAAATCATGACCCCCGGGGGTAGGGTGGAACCACAATGGGGGGTCGAAGTTTTACATAGGAATATAGAGTAAATCTTTAAAAATCTTCTTCTCAGAAACTAATCAGCCAGGAAAGCTGACACATGTTTGGAAGCATCCTCAGGTAGTGTAGATTCCAAGTTGTGAAAATCATGACCCCCGGGGGTAGGGTGGGGCCACAATGGGGGGTCGACGTTTTACATAGGAATATCTAGAGTAAATCTTTAAAAATCTTCTTCTCAGAAACTAATCAGCCAGGAAAGCTGAAACTTGCGTGGAAGCATCCTCAAGAAGTGTAGATGCAAAGTTGTGAAATTCATGACCCCCAGGGGTAGGGTGGGGCCACAATGGGGGGGGGGTCG…
CL1	scaffold363	446298	447165	166	5.23256	868	AAATTTTCAAAAATCTTCTTCTCAAGAACCATAATGCCAGGAAAGCTGAATCTTGTGTGGAAGCATCCTCAGGTAGTGTAGATTCAAAGTTGTGAAAATCATGACCCCCGCGGATAGGGTGGGGCCACAATGGGGGGGTCGAAATTTTACATAGGAATATATAGAGTAAATCTGTAAAAATCTTCTTCTCATGAACCATAAGACCAGGAAAGCTGAAACTTGTGTGGAAGCATCCTCAGGTAGTGTTGATTCAAAGTTGTGAAAAACATGACCCCCGCGGGTAGGATGGGGCCACAATGGGGGGTCGAAGTTTTACATAGGAATATATAGAGTAAATCTTTAAAAATCTTTTCTCAGAAACTAATCAGCCAGAAAAGCTGACACTTGTGTGAAAGCATC…
CL1	scaffold36384	10417	10920	166	3.02381	504	CTGGCTGATTAGTTTCTGAGAAGAAGATTTTTAAAGATTTACTCTATATATTCCTATGTAAAACTTTGATCCCCCATTGTGGCCCCACCCTTCCCCCGGGGGTCATGATTTTCACAACTTTGTATCTACACTACCTGAGGATGCTTCCACACAAGATTCAGCTTTGCTGGCTGATTAGTTTCTGAGAAAAAGATTTTTTTAAAGATTTACTCTATATATTCCTATGAAAAACTTCGATCCCCCATTGTGGACCCACCCTACCCCCGGGGGTCATGATTTTCACAACTTTGTATCTACACTACCTGAGGATGCTTTCACACAAGTTTCAGCTTTCCTGGCTGAATATTTTCTGAGAAGAAGATTTTTAAAGATTTACTCTATATATTCATATGTAAAACT…
CL1	scaffold364	120878	122050	167	7.01143	1173	TTTAAAAATCTTCTTCTCTGGAACCAATTGGCCAGAAAAGCTGTAACTTGCTGTAAGCATCCTCAGGTGATGTAGATTCAAGTTTGTTCAAATCATGATCCCCGGGGGTACAGTGGGGCCACAATTGGGGGTCGAATTTTTACATAGGAATATATAGAAAAATATCATTAAAAATCTTCTTCTCTAGAACCAATTGGCCAGAAGAGCTGTAACTTGCATGAAAGAATACTCAGGTAGTGTAGATTCAATTTTGTTCAAATCACGATCCCCGGGGGTACGGTGGGGCCACAATGGGGGGTCGAATTTTTGCATAGGAATATATAGAAAAATATCTTTAAAAAATCTTCTTCTCTAGAACCAATTGGCCAGAAGAGCTGTAACTTGCGTGGTAGAATCCTC…
CL1	scaffold364	135975	136675	165	4.19553	701	AAATTTTCAAAAATCTTCTTCTCAAGAACCAGAAAGCCAGGACAGCTGAAACTTGTGTGGAAGCATCTTCTGGTAGTGTAGATTTAAAGTTGTGAAATTCATGACCCCCGGGGGTAGGGTGGGGCCACAATGGGGGGTCGAAGTTTTACATAGGATTATATACAGTAAATCTTTAAAAATCTTCTTCTCAGAAACTAAAAGGCCAGGAAAGCTGAAACTTGTGTGGAAGCATCCTCAGGTAGTGTAGATTCAAAGTTGTGAAACTCATGACCCCCGGGGGTAGGGTGGGGCCACAATGGGGGTTTGAAGTTTTACATAGGAATATATAGAATAAATCTTTAAAAATCTTCTTCTCAGAAACAAAACAGCCAGGAAAGCTGAAACTTGTGTGGAAGCATC…
CL1	scaffold364	221681	222150	166	2.8046	470	CTGGCTGATTAGTTTCTGAGAAAAAACATTTTTAAAGATTTACTCTATATATTCCTATGTAAAACTTTAACACCCCCCCCCCCATGTGGCACCACCCTACCCCCAGGGATCATGATTTTCACAACTTTGAATCTACACTACCTGAGGATACTTCCACACAAGTCTCAGCTTTCCTGGCTGATTAGTTTCTAAGAAGAAGATTTTTTAAGATTTACTCAATATATTCCTATGTAAAACTTCGATCCTCCATTGTGCCCCACCCTACCCCCAGGGATCATGATTTTCACAACTTTGAATCTACACTACCTGAGGATGCTTCTACACAAGTTTCAGCTATCCTAGCTGATTAGTTTCTGGGAAGAAGATTTTTAAAGATTTACTCTATATATTCCTATGTAA…
CL1	scaffold364	774048	775084	166	6.22599	1037	GCTGATTAGTTTCTGAGAAGAAGATTTTTAAAGATTTACTTTATATATTCCTATGTAAAACTTTAACACCCCCCCCCCTTGTGGCCTCACCCTACCCCCAGGGATCATGATTTTCACAACTTTGAATCTACACTACCTGAGGATACTTCCACACAAGTTTCAGCTTTCCTGGCTGATTAGTTTCTGAGAAGAAGATTTTTAAAGATTTACTCTATATATTCCTATTTAAAACTTCGACCCCCATTGTGCCCCACCCTACCCCCAGGGATCATGATTTTCACAACTTTGAATCTACACTGCCTGAGGATGCTTCCAAACAGGTTTCAGCTTTCCTGGCTGATAAGTTTCTGAGAAGAAGATTTTTAAAGATTTACTCTATATATTCCTATGTAAAACTTC…
CL1	scaffold36474	33634	34049	171	2.4593	416	ACTACCTCAGGAAGCTTCTACAAAAGTGTCAGCTTTCCTGGTCAAATGGTTCTTAAAAAGAAGATTTTTAAAGATTTAGTCTATATATTCCTATGTAAAATTCGACCCCCCCCCCCATTGTGGCCCCATCCTACCTCCGGGGGTCATGATTTTCACAACTCTGAATTTACACTACCCGAGGATACTTCCACACAAGTTTCAGCTTTCCTAGCCAAATGGTTCTTGAGAAGAAGATTTTTACAGATTTAGCCAATATATTCCTATGTAAAATTCAACCCCTACCCATTGTGGCCCCACCCTACCTCCTGGGGCTATGATTTTCACAACTTTGAATATATACTACCTGAGGATGCTTCCACAAAAGTTTCAGCTTTCCATGCCAAATGGTTCTTGAGAATA…
CL1	scaffold365	94573	95321	166	4.54857	749	CTGGCTGATTAGTTTCTGAGAAGATTTTTAAAGATTTACCCTATATATTCCTTTGTTAAACTTTGACCCCCCCCCCCATTGTGGCCCCACCCTACCCCTGGGGATCATTATTTTCACAACTTTGAATCTAAACTACCTGAGGATGCTTTCACACAAGTTTAAGCTTTCCTGGCTGATTAGTTTCTGAGAAGAAGATTTTTAAAGATTTACTCTGTTTATTCCTATGTAAAACATCGACCTCCCCTTGTGGCCCAAACCTACCCCCAGGGGTCATGATTTTCACAACTTTGAATCTTCACTACCTGAGGATGCTTCCACACAAGTTCCAGCTTTGCCGGCGGATTAGTTTCTAAAAAGAAAATTTTTAAAGATCCACTGTATATATGCCTATGTTAAACT…
CL1	scaffold365	250956	251787	165	4.98361	832	CCAGGAAAGCTGAAACGCGTGTGTGGAGGCATCCACATGTAATGTAGATTCAATGATGTGAAAATCATGACCCCTGGGGGTAGGGTGTGGCCAAAATGGAGGGTCGATGTTTTACATAGGAACATATAGGGTAAATCTTTAAAAATATTCTCCTCAACAACTTATCAACCAGGAAAGCTGACACTTGTGTGGAAGCATTATCAGGTAGTGTAGATTCAACTCTTTGAAAATCATGATTCAAAGGTGTAGGATGGGGCCACAATAGGGGGGGTGTCAAAGTTTAACAAAGGAATATATAGAGCAAATCTTTAAAAATCTTTCTATCATAAACTTATCAGCCAGGAAAGCTAAAACTTGTGTGGAAGCATCCTCACGTAGTGTACATTCAAGGTTGTGGGA…
CL1	scaffold365	408620	409224	170	3.57627	605	AAATTTTCAAAAATCTTCTTCTCAAGAACCATTCAGCCAGGAAAGCTAAAACTTGTGTGGAAGCATACTCAGGTAGTGTAAATTCAAAAATTGTGAAGATCATGATCCCAAGGGGTAGGGTGGGGCCACAATGGGGAGGGGGGTCGAAGTTTTACCTTGGAATATATGGAGTAAATCTTTAAAAATCTTCTACTCAGAAACTAATCAGCCAGGAAAGCTGAAACTTGTGTGGAAGCATTCTCAGTTAGTGTAAATTTCAAGTTGAAAAAATCATGATCCCCATGGGTAGGTTGGGGCCACAATGGGGTGTTAAAGTTTAGCATAGGAATATATAGAGTAAATCTTTAAAAATCTCTTTCTCAGACACTAATCAGCCAGGAAAGCTGAAACTTGTGTGGA…
CL1	scaffold365	479760	480502	166	4.48235	743	ATTAGTTTCTGAGAAGAAGATTTTTAAAGATGACTCTGTTTATTCCTATGTAAAACATCGACCTCCCATTGTGGCCCAAACCTACCCCCAGGGGTCATGCTTTTCACAAATTTGAATCTACACTAACTGAGGATGCTTCCACACAAGTTTTAGCTTTCCTGGCTAATTAGTTTCTGAGAAGAAAATTTTTAAAGATTTACTGTATATAATCATATGTTTAACTTCAATCCCCCATTGTGGCCCCAACCTACCCCTAGGGGTCATGATTTTCACAACTTTGAATCTTCACTACCTGAGGATGCTTCCACACAAGTTCCAGCTTTGCCTTCGAATTAGTTTCTGAGAAGAAGATTTTTAAAGATTAACTCTGTATATTCCTATGTAAAACGTCGATCTCCC…
CL1	scaffold365	702958	703308	171	2.12281	351	CACACAAGTTTCAGCTTCCCTGGTCTAATAGTATCTGAGAAGGAGATTTTAAAAGATTTCCTCTATATATTCCTATGTAAAAATTCGACCAACCCATTATGGCCCCGCCCTACCCTCGAGATTCATGATTTTCACAACTTTGAATCTACACTACCTTAGGATGCATATACATAAGTTTCAGCTTTCCTGTCTAATAGGCTTCTGAGAAGAAGATTTTTAAAGATTTACTCTATATATTTCTATGTAAAAAATCGACCCCCATTATGGCCCCATCCTACCCCCGGGTCATGATTTTCACAACTTTGAATCATTACTACCTGAGGATGCTCTCACACAAGTTTCAGCTTTCCT
CL1	scaffold36526	8632	9062	161	2.71856	431	AAAAAACCAGTAAGCCAGAAAAGCTGTAACTTATGTGGAAGCATCTTCAGGTAGTGTAGGTTCAGATTTTTTCAAATCATGATCCCCGGGGGTAAGGTGGGGCCACAATGGGGGTTAGAAATTTTTACATAGGAATACATTGAGAAAATCTTCTCAACAAAAACCAGTAGGCCAGAAAAGCTGTAACTTGTTTTAGGCATCCTCAGGTAGTGTAGATTCTAATTTGTTCAAACCATGATCCCGGGGGTAGGGTGCGGCCATAGTGGGTGGGTCGATTTTACATAGGAATAAATAGCGAAAAATCTGTAAAAAAAAAAAAAACAATTGGCCAGAAAAGATGTAACTTGTGTGGAAGCATCCTCAGGTAGTGTTGATTCATTCTAGTTTGTTCAAACCATG…
CL1	scaffold36642	8683	9611	166	5.52688	929	TAGGGTGGGGCCACAATGGGGGGTCAAAGTTTAACAAATGAATATATAGAGTAAATCTTTAAAAATCTTCTTCTCGGAAATTAATCAGCCAGGAAAGCTAAAACTTGTGTGAAAGCATCATCAGGTAATGTAGATTCAAATTTGTGAAAATCATGACCCCCGGGGGTAGGGTGGGGCCACAATGAGAGATCAAAGTTTAACATAGGAATATATATAGAGTTAATATTTAAAAATCTTTTTCTCAGAAACTAATCGCCCAGGAAAGCTGACACTTGTGTGGATGCATCCTCAGGTAGTGTTAACTCAAAGTTGTGAAAATCATGATCCCCGGGGGTAGGGTAGGGGCACAATGGGGTATCGAAGTTTAACGAAGGAATATAGAGTAAATCTTTAAAAATC…
CL1	scaffold36748	23181	23543	170	2.18824	363	CCAGGAAAGTTGAAACTTGTGTAGAAGCATCCTCAGGAAGTTTAGATTCAAAGTTGTGAAAATCATGACCCCCAGGGGTAGGGTGGGGCCACAATGGGGGGTCGAAGTTTAACATAGGAATATATAGAGTAAATCTGTAAAAATCTTCTCAGAAACTAATCAGCCAGGAAAGCTGAAATTTGTGTGGAAGCATCCTCAGATAGTGTAGATTTAAAGTTGTGAAATCATGACCCTCAGGGGTAGAGTGGGGCCACAATGGGGGGTCGAAGTTTTACAAAGGAATATATAGAGTAAATCTTTAAAAAAAATCTTCTTCTCAAAAACTGATCAGCCAGGAAAGCTGAAACTTGTGTGGAAGCATCC
CL1	scaffold36748	36574	37204	166	3.75141	631	ATATGTAGAGTAAATCCATAAAAATTTTCTTCTCAGAAACCAATCCGCCGGAAAAGCTTAAATTAGTGTGGAGACATCCTCAGGTAGTGTAGATTCAAAGTTGTGAAAATAATGACTCCCAGGGGTAGGGCGGGCCCAGAATAGGTGGTCGAATTTTACAAAGGAATATATAGAGGAAATCCTTGAAAATCTTCTTCTCACAAACTAATCAGCCAGGAAAAATGAAACTTATGTGGAGACATCCTTAAGTAGTGTAGATTCAAAGTTGTGAAAATCATGACACCCACGGGTAGGCCAGGCCCACAATGAGGGGGGTGGTGTCGAATTTTACAAAGGAATATATTGAGTAAATTGTTAAAAATCTTCTTGTCATGTACCATTTGGCCAGGAAAAATGAAT…
CL1	scaffold36866	11726	13640	165	11.5525	1915	ACTTTGTATCTACACTACCTGAGGATGCTTCCACACAAGTTTCAGCTTTGCCGGCTGATTAGTTTCTGAGAAGAGGATTTTAAAAAATTTACTCTATATATTCCTATGTAAAACTTCGACCCCCCATTGTGGCCCTACCCTACCCCCAGGGGTTATTATTTTCACAAATTTGAATTTACAGTACCTGAGGATGCTTCCACACAAGTTTCAGCTTTGCCGGCTGATTAGTTTCTGAGAAGAGGATTTTAAAAAATTTACTCTATATATTCCTATGTTAATCTTTGACACCCGATTGTGGCCCCACCCTACCCCTGGGGGCCATGATTTTCACAACTTTGAATCTACACTACCAGAGGTTGCTTCAAGACAAGTGTCAGCTTTCCTGGCTGATTAGTTTCT…
CL1	scaffold369	105035	105518	169	2.84746	484	ATATATAGAGTAAATCTTTAAAAATCTTCTTCTTAGAAACTAATCAGCAAGAAAAGCTGAAACTTTATTGAAAGCATCCTCAGCTAGTGAAGATTCAAAGTTGTGAAATTCATGACCCCCTGATGTAGGGTGGGGCCACAATGGAGGGGGGTGTCAAGATTTTACATAGGAATATATAGAGTAAATCTTTGAAAATCTATTCTTAGAAACTAATCAGCCAGAAAAGCTGAAACTTTAGTGAAAGCATCCTCAGGTAGTGAAGATTCAAAGATGTGAAATTCATGACCCCCAGAGGTAGGGTGGGGCCACAATGGAGGGGGGTGTCAAGATTTTACATAGGAATATATAGAGTAAATCTTTAAAAATCTATTCTTAGAAACTAATCAGCCAGGAAAACTG…
CL1	scaffold36926	15605	16022	166	2.53892	418	TTTCCTGACTGATTAGTTTCTGAGAAGAAAATATTTAAAGATTTACTCTGTTTATTCCTATGTAAAACATCGACCTCCCATTATGGCCCAAACCTACCCCCATGGTTATGATTTTCACAAATTTGAATCTACACTACCTGAGAATGCTTCCACACAAGTTTCAGATTTCCTGGCTAATTAGTTTCTGAGAAGAAGTTTTTTAAAGATTTACTCTATATTCCTTTGTTAAACTTCGACCCCCCATTGTCGCTTCACCCTACCCCCGGGGGTCATGGTTTTCACAACTATGAATCTACACTACCTGAGGATGCTTCCACACAAGTTTCAGTTTTCCTGGCTGATTAGTTTCTGAGAAGAAATTGTTTAAAGATTTACTCTATATATTCCTATGTTAAACTT…
CL1	scaffold36940	18096	18427	166	2.03614	332	AGCCAGGAAAGCTAAAACTTGTGTGGAAGCATCCTCAGGTAGTGTAGATTCAAAATTGTGAAAATCATGACCCCCGGGGGTAGGGTGGGGCCAAAATGGGAGTCGAAGTTTTGCATAGGAATATATAGAGTAAATCTTTAAAAATCTATTCAGAAACTAATCAGCCAGGAAAGCTGAAACTTGTATGGAAGCATCCTCAGGTAGTGTAGATTCAAAGTTGTGAAAATAATGACCCCCGGGGGTAGGGGGGGGGCAATGGGGGGTCAAAGTTTTACATAGGAATATATAGAGTAAATCTTTAAAAATCTTCTTCTCAGAAACTAATCAGCCAG
CL1	scaffold36940	20766	22922	166	12.962	2157	AAATTTTCAAAAATCTTCTTCTCATGAACCATAAAACCAGGAAAGCTGAAACTTGTGTGGAAGCATCCTCAGGTAGTGTAGATTCAAAGTTGTGAAAATCATGACCCCCGCGGGTAGGGTGGGGCCACAATGGGGAAATTAAGTTTTACATAGGAATATATAGAGTAAATCTTTAAAAATGTTCTTCTCAGAAACTAATCAGGCAGGAAAGCTGACACTTGTGTAAAAGCATCCTCTGGTAGTGTAGATTCAAAGTTGTTAAAATCATGACCCCCGAGGGTAAGGTGGGGCCACAATGAGGGATTTAACTTTTACATAGGAATATATAGAGTAAATCTTTAAAAATCTTCTTCTCAAAAACTAATCAGCCAGGAAAACTGACACTTGTGTGGAAGCATC…
CL1	scaffold37	93361	93756	162	2.51534	396	TACCCCCGGGATCATGATTTCAACAAATTTGAATCTACACTACCTGAGGATGCTTCCAAACAAGTTAAAGCTTTTCTGGCCTACTGGTTTTTGTTGAGAAGATTTTTCTCTGTGTATTCCTATGTAAAAATTTCGACCCTCATTGGGGCCCCAACTTACCCCCGGGGCTCATGATTTGAAAAAAACTGAATCTACACTACCTGAAAATGCTTCCACACAAGTTACAGCTTTTCTGGCTAACTGGTTTAGATTTTTAATGATTTTTCTCTATACATTTGTATCTAAAAATTTGATCCCCCATTTGGGTCCCACCGTACCCCCGGGGATCATGGTTTGGACACGCTTGAATCTACACTACTTGAGGATGCTTCCACACAAGTTACAGCTTTTCTGGCT
CL1	scaffold37082	11624	12164	169	3.17582	541	AAAAATCTTCTTCTCAAGAACCATAAAGCCAGGAAAGCTGAAACTTGTGTGGAAGCATCCTCAGGTAGTGTAGATTTAAAGCTGTGAAAATCATGGCCCCTTGGGGGTAGGATGGGGCAACAATGGGGGGGGGGGTCAAAGCTTTACATAGGAATACAATGTATATAGAGTAAATTTTTAAAAATCTTTTTCTCAGAAACTAATCAGCCAGGAGAGCTGAAACTTGTGTGGCATCCTCAGGTAGGGTATATTCAAAGTTGTGAGAATCATGACCCCTGGCGGTAGGATGGGGCCACAATGGGGGGGGGTCAAAGTTTTACATAGGAGTATATAGAGTGAATCTTTAAAAATCTTCTTCTCAGAAACTAATCAGCAAAGAAAGCTGAAACTTGTGTGGAA…
CL1	scaffold37082	12169	12512	166	2.07831	344	ATCCTCAGGTAGAGTAGATTCAAAGACGGAAAATCATGACCCCTGGGGGTAGGATGGGGCCACAAGCGGGGGTCGAAGTTTTACATAAGAGTATATAGATTGAATCTTTAAAAATCTTCTTCTCAGAAACTAATCAGCCAGGAAAGCTGAAACTTGTGTGGATGCATCCTCAGGTAGTGTAGATTTATAGTTGTGAAAATCATGACCCCCGGGGGTAGGGTAGGGCCAAAATCGGGGGTCGAAGTTTTACATAGGAATATATAGAGTAAATCTTTAAAAATCTTCTTCCCAGAAATTTATCAGCTAGGAAAGCTGAAACTAGTGTGGAAGTATCCTCAGGTAGT
CL1	scaffold37206	16603	17369	166	4.61628	767	ATCTACACTACATGAGGATGCTTTCACACAAGTTTCAGCTTTCCTGGCTGATTAGTTCCTGAGAAGAAGATTTTTAAAGATTTACTCTGTATATTTCTATGTTAAACTTTGACACCCCATTGTGGCCCCACCCTACCCCCGGGGGGCATGATTTTCACTACGTTGAATCTACACTACCTGATAATGCTTTCACACAAGTTTCAGTTTTCCAGGCTGATTAGTTTCTGAGAAGAAGATTTTTAAAGATTTACTCTATATATTCCAATGTTAAACTTCGACCCCCCCATTGTGGCCCCACCCTACACCCGGGGGCCATGATTTTCACAACGTTGAATCTACACTACCTCATAATGCTTTCACACATGTTTCAGCTTTCCTGGCTGATTAGCTTCTGAGATG…
CL1	scaffold37206	18541	19368	166	5.07647	828	CCCCCCATTTTGGCCCCATCCTACCCCGGGGGCCATGATTTTCACAACTTTGAATCTACACTAACTGAGGATGCTTCCACACATGTTTCAGCTTTCCTGGTCATATGGTTCATGAGAAGAGGATTTTTAAAGATTTACTCTGTATATTCCTATGGAAAATTTCGATCCCTCATTGTGTCCCCACCCTATCCCCGGAAGTCATGATTTTCACAACTTTGTATCTACACTACCTGAGGATGCTTTCACACAAGTTTCAGCTTTCCTGGCTGATTAGTTTCTGAGAAGAAGATTTTCAAAGATTTACTCTAAATATTCCTATGTTAAACTTCGACACCCCATTGTGGCCCCACCCTACCCCCGGGGGCCATGTTTTCACAACTACCTGAGCATGCTTCCACA…
CL1	scaffold37292	26034	26799	167	4.57955	766	CCCCCATTGTGGCCCCACCCTACCCCCAGTATCATGATTTGAACAAACTTGAATCTTCCATACCTGAGGACGCTTCCACAAAAGTTACAGCTTTTCTGCCCGATCGGTTTCTGAGAAAAAGATTTTTAAAGATTTTTCTCTATATATTCCTATGTAAAAATTCACACACCCCCCTATTGTGGCCCCACCCTACCCCCAGAGATCATGATTTGAACAAACTTGAATCTAAAATACATGAGGATGCTCCCACACAAGTTACAGCTTTTCTGACTGATCAGTTTCAGGGAAAAAGATTTTTAAAGATTTTTCTCTATATATTCCTATGTAAAAATTCACCCCCCCCCCCATTGTGGCCCCACCCTACCCCCGGAGATCATGATTTGAACAAACTTGAATCTA…
CL1	scaffold37344	34916	35335	167	2.54118	420	AAAAATCTTCTTCTCAAGAACCAGAAAGCCAGGAAAGCTGAAACTTGTGTGGAAGCATCCTCAGATAGTGTAGATTCAAAGTTGTGAAATTCATGACCCCCGGGGGTAGGGTGGGGCCACAATGGAGGGTCAAAGTTTTACATAGGAATATATAGAGTAAATCTTTAAAAATCTTCTTCTCAGAAACTAATCAGCCAGGAAAGCTGAAACTTGTGTGGAAGCATCCTCAGGTAGTGTAGATTCAAAGTTGTGAAAATCATGATCCCAGGGGTATGGCGGGGCACAATGGGGGGGTCGAAGTTTTACATAGGAATATATAGAGTAAATCTTTAAAAATCTTCTTCTCAGAAACTAATCAGCCAGGAAAGCTGAAACTTGTGTGGAAGCATCCTCATGTAG…
CL1	scaffold374	250214	250577	177	2.13559	364	AACCATTTGGCCAGGAGAGCTGAAACTTGTGGGATAACATCCTCAGGTAGTGTAAATTCAAAGTTGTGAATATCATGACCCACAGAGGTAGGGTAGGGCCACAAAGGGGGGGGGGGTCAATTTTTTATAAAGGAATATATTGAGTAAATGTTTAAAAATCGTCTTTCAGAAACTATGTGGCCAGGAAAGCTGAAACTCCTGTAGAACCATCCTCAAATAGTGTAGATTCAAATTTGTGAAAACATGACCCTCGGAGATGGGGTGGGTCCACAATGGGGAGGGGGTCGAATTATTACATAGGAATATGTAGAGTATATCTTAAAAAAATCTTCTTGTCAAGAACCATTTGGTCAGGAAAGCTGAA
CL1	scaffold37422	36903	37312	170	2.43353	410	GGGGGGTCGAAGTTTTACATAGGAATATATAGAGTAAATCTTTAAAAATCTTCTTCTCAGAAACTAAACAGCCAGGAAAGCTGACACTTGTGTGAAAGCATCCTCAGGTAGTGTAAATTCAAAGTTGTGAAAATCATGATCCCCAGGGGTAGGGTGGGGCCACAATGGGGGGTAGAAATTTTACATAGGAATACATAGAGTAAATATTTAAAAATCTCCTTCTCAGAAACTAATCAGCCAGGAAAGCTGAAACTTGTGTGGAAGCATCCTCAGGTAGTGTAGATTCAAAGTTGTGAACATCATGATCCCTGGGGGTAGGGTGAGGCCACATTGGGGGGGGGGTGTTTAATTTTTACATAGAAATATATAGAGTAAATCTTTAAAAATCTTCTTCTCAGA…
CL1	scaffold37472	39998	40494	166	2.98817	497	TGATGCTTCCACACAAGTTTCCGCTTTCCTGGCCGATTAGTTTCTGAGAAGAAGATTTTTTAAAGATTTACTCTATATATTCCTATGTAAAACTTCGACCCCCCATTGTGGCCCCACCCTACCCGCGGGGGTCATGATTTTCACAACTTTAAATCTACACTACCTGAGAATGCTTCCACACAAGTGTCAGCTTTTCTGGCTTATTAGTTTCTGAGAAGAAGATTTTTAAAGATTTACTCTATATATTCCTATGTAAAACTTCGACCCCCCATTGTGGCCCCACCCTACCCCCGGGGGTCATGATTTTAACAACTTTGAATCTACACTACCTGATGATGCTTCCACACAAGTGTCAGCTTTCCTGGCTGATTAGTTTCTGAGAAGAAGATTTTTAAAGAT…
CL1	scaffold37730	45942	46296	167	2.15385	355	AAATTTTCAAAAATCTTCTTCTCAAGAACCATAAAGCCAGGAAAGCTGACACTTGTGTGGAAGCATCCTCAGGTAGTGTAGATTCAAAGATGTAAAAATCATGACCCCCGGGGGTAGGGTGGGGCCACAATGGGGGTCGAAGTTTTACATAGGAATATATAGAGTAAATATTTAAAAATCTTCTTCTCAGAAACTAATCAGCCAGCAAAGCTGAAACTTGTGTGGAAGCATCCTCAGGTAGTGTAGATTCAAAGTTGTGAAAATCGTGACCCCCAGGGGTAGGGTGGGGCCACAATGGGGGCTCGAAGTTTTACATAGGAATATATAGAGTAAATCTTTAAAAATCTTCTTCTCA
CL1	scaffold37730	47285	47773	166	2.94611	489	CAGAAACTAATCAGCCAGCAAAGCTGACACTTGTGTGGAAGTATCCTCAGGTAGTATAGATTCCAAGTTGTGAAATTCATGACCCCCAGGGGTAGGATGGGGCCACAATGGGGGCTCGAAGTTTTACACAGTAATATATAGAGTAAATCTTTAAAAATCTTCTTCTCAGAAACTAATCAGCCAGCAAAGATGACACTTGTGTGGAAGCATCCTCAGGTAGTGTAGATTCAAAGTTGTGAAAATCGTGACCCCCAGGGGTAGGGTGGGGCCACAATGGGGGCTCGAAGTTTTACATAGGAATATATAGAGTAAATATTTAAAAATTTTCCTCTCAGAAACTAATCAGCCAGCAAAGCTCACACTTGTGTTGAAGTATCCTCAGGTAGTGCAGATTCAAAG…
CL1	scaffold37772	28789	30485	166	10.2034	1697	AAATTTTCAAAAATCTTCTTCTCATGAACCATAAGACCAGGAAAGCTGACACTTGTGTGGAAGCATCCTCAGGTAGTGTAGATTCTAATTTGTGAAAATCATGACCCCCGGGGGTAGAATGGTGCCACAATGGGGGGTCGAAGTTTTACATAGGAATATATAGAGTAAATCTTTAAAAATCTTCTCCTCATGAACCATAAGACCAGGAAAGCTGAAACTTTTGTGGAAGCATCCTCAGGTAGTGTAGATTCAAAGTTGTGAAAATCATGACCCCCAGGGGTAGAATGGTGCCACAATGGGGGGTCGAAGTTTTACATAGGAATATATAGAGTAAATCTTTAAAAATCTTCTCCTCATGAACCATAAGACCAGGAAAGCTGAAACTTGTATGGAAGCATC…
CL1	scaffold378	81296	81817	165	3.11173	522	CTGGCTGATTAGTTTCTGAGAAGAAAATTTTTAAAGATTTACTCTATATATTCCTTTGTTTAACTTAGACACCCCCCAATGTGGCCTCAACCTACCCCCAGGGATCATGATTTTCTCAACTTGGAATCTTCACTACCTGAGGACACTTCCACACAAGTTTCAGCTTACCTGGCTGATTAGTTTCTGAGAAGAAGATTTTTTAAAATTTTTAACTCTATATATTCCTATGTAAAACTCCCTCCATTGTGCCCCACCCTACCCCACGAGATCATGATTTTCACAACTTGGAATCTACACTACCTGAGGATGCTTCCACACAAGTTTCAGCTTTCCTGGCTGATTAGTTTCTGAGAAGAAGATTTTTAAAGATTTACTCTATATATAAATTCCTATGTAAAA…
CL1	scaffold378	81703	81933	116	2	231	CCCCAATGTGGCCTAACCCTACCCCCGTGGGTCATGATTTTCACAACTTTGAATCTACACTACCTGAAGATGCTTCCACACAAGTTTCAGCTTTCCTGGCTGATTAGTTTCTGAGNCCCCATTGTGGCCCCACCCTACCCCCAGGGGTCATGATTTTCACAACTTTGTATCTACACTACCTGAGGATGCTTCCAAACAAGTTTTAGCTTTCCTGGCTGATTAGTTTCTGAG
CL1	scaffold378	100198	100907	171	4.24713	710	AAATTTTCAAAAATTTTCTTCTCAAGAACTAAAACCAGGAAAGCTGAAACTTGTGTGGAAGCATCCTCTGGTAGTGTAGATTCAAAGTTGTGAAAATCATGACCCCCGGGGGTAGGGTGGGGCCACAATGTGGGGTCTAAGTTTAACATATGAATATATAGAGTCAAACTTTAAAAATCTTCTTCTCAGAAACTAATCAGCCAGGAAAGCTGAAACTTGTGTGGAAGCATCCTCAGGTAGTGTAGATTCAAAGTTGTGAAAATCATGACCCCCGGGGGTAGGGTGGGGCCACAATGGGGGGGGGGGTCGAAGTTTAACATAGGAATATATAGAGGAAATCTTTAAAAATCGTCTTCTCAGAAACTAATCAGCCAGGAAAGCTGAAACTTGTGTAGAAGC…
CL1	scaffold378	142285	142881	163	3.54891	597	GTGGCCCCACCCTACCCCCAAGGGTCATGATTTTCACAACCTTTAATCTACCGTACACTACCTGAGGATGCTTCAATATAAGTTTCAGCTTTCCTGGCAAAATGGTTCTTGAGAAGATTTTTAAAGATTTACTCTATATATTCACATGTAAAAATGCAACCCCCCCATTGTGGCCCCACCCTACCCCTGAAGGTCATGATTTTCACAACTTTGAATCAATACTACCTGAGGATGCTTCCACATAAGTTTCAGATTTCCTGGCTGATTAGTTCATGAGAAGAAGTTCTTTAAAAGATTTACTCAATATATTCATATGTAAAACTTCTACCCCCCAATTGTGGTCCCACCCTACCCCCGGGGTCATGATTTTCATAACTTTGAATCTACACTACCTGAGGA…
CL1	scaffold378	478562	479191	166	3.75862	630	TGTGGCCCCACCCTACCCCCAGGGATCATGATTTTTACCACTTTGAATCTACACTACCTGAGGATACTTCCACACAAGTTTCAGATTTCCTGGCTGATTAGTTTCTGAGAAGAAGATTTTTAAATATTTACTCTATATATTCCTATGTAAAACTTCGAGCCCCTATTGTGGCCCCACCCTACCCCCGGGGATCATGATTTTCACAACTTTGAATCTACATTACCTGAGGATGCTTCCACACAAGTTTCAGCTTTCCTAGCTGATAAGTTTCTGAGAAAAAGATTTTTAAAGATTTACTCTATATATTCCTATGTAAAACTCCGACCCCCCCCCCCATTGTGGCCCCACCCTACCCCCGGGGATCATGATTTTCACAACTTTGAATCTACACTACCTGAG…
CL1	scaffold37946	31854	33054	165	7.16757	1201	AAATTTTCAAAAATCTTCTTCTCAAGAACCAGAAAGCCAGGAAAGCTGAAACTTGTGTGGAAGCATCCTCAGGTAGTGTAGATTTAAAGTTGTGAAATTCATGACCCCCGGGGGTAGGGTGGGGCCACAATGGGGGTCGAAGTTTTACATAGGAATATATAGAGTAAATCTTTAAAAATCTTCTTCTCAGAAATAAACAGCCAGGAAAGCTGAAACTTGTGTGGAAGCATCCTCAGGTAATGTAGATTCAAAGTTGTGAAAATAATGACCCCCGGGGGTAGGGTGGGCCCACAATGGGGGGTCAAAGTTTTACATAGGTATATATAGAGTAAATCTTTAAAAATCTTCTTCTCAGAAACTAATAAGCCAGGAAAGCTGAAACTTGTGTGGAAGCATCCT…
CL1	scaffold37966	29593	30010	167	2.54335	418	TCTTCTCAAAAAATAATCCGCATGGAAAGCTGAAACCTGTATGAAAGCATCCTCCGGTATTGTAGATTCAAAGTTGTGAAAATCATGACATCCAGGGTTAGGGTGGGGCCACAATGGGGGGTCGAAGCTTATCATAGGAATATATAGAGTAAATCTTTAAACATCTTCTCTAAAACTAATCAGCCGGGAAAGCTGAAACTTGATTGGAAGCACCCTCGGGTAGTGTAGATTCAATGTTATGAAAATAGTGACCCCCTTAGGATAGGGTTGGCCACAATGGGAGGATCGAAGTTTTACATAGGAATATATTGAGTAAATCCATAAAAATCTTCTTCTCAGAAACCAATCAGCAAGGAAAGCTAAAACTTGTGTGGAAGCATTCTCCGGTAGTGTAGATTC…
CL1	scaffold38010	48199	48697	165	3.02367	499	CTGGCTGATTAGTTTCTGGGAAGAAGATTTTTAAAGATTTACCCTATATATTCCTTTGTTAAACTTTGACCCCCATTGTGGCCCCACCCTACCCCTGGGGACCATGATTTTCACAACTCTGTATCTACACTACCTGAGGATGCCTTCACACAAGTTTCAGCTTTCCTGGCTGATAAGTTTCTGAGAAGAAGATTTTTAAAGATTTACTCTATATATTCATATGTTAAACTTCGACCCCCATTGTGGCCCCACCCTACCCCCAGGGGTCATGATTTTCACAACTTTGAATATACACTACCTGAGGATGCTTCCACACAAGTGTCAGCTTTCCTGGCCGATTAGTTTCTGAGAAGAAGATTTTTAAAGATTTACTCTATATATACCTATGTTAAACTTCGA…
CL1	scaffold38054	45749	47599	166	11.1462	1851	AAATTTTCAAAAATCTTCTACTCATGAACCATAAGACCAGGAAAGCTGAAACTTGTGTGGAAGCATCATCAGGTAGTGTAGATTCTAATTTGTGAAAATCATGACCCCCGGGGGTAGGGTGGGGCCACAATGGGGGGTCGAAGTTTTACATAGGAATATACAGAGTAAATCTTTGAAAATCTTCTTCTCATGAACCATAAGACCAGGAAAGCTGAAACTTGTGTGGAAGCATCCTCAGGTAGTGTAGATTCTAATTTGTGAAAATCGTGACCCCCGGGGGTAGGGTGGGACCACAATGGGGGGATCGAAATTTTACATAGGAATATATAGAGTAAATCTTTAAAAATCTTCTTCTCATGAACCAAAATACCAGGAAAGCTGAAACTTGTGTGGAAGCAT…
CL1	scaffold38136	23551	24390	166	5.09884	840	AAGATTTACCCTTTATATTCCTTTGTTAAACTTTGACCCCCCATTGTGACCCCACCCTACCCATGGGGATCATGATTTTTACAACTTTAAATCTACACTACCTTGGGATGCTGTCACACAAGTTTCAGTTTTCCTGACTGATTAGTTTGTGAGAAGAAGATTGTTAAAAATATACTCTGTTTATTCCTATGTAAAACATCGATCTCCCATTGTGGCCTTAACCTACCCCCAGGGTTATGATTTTCACAAATATGAATCTATACTACCTGAGGATGCTTCCACACAAGTTCCAGCTTTCCTGGCTAATTAGTTTTTAAGAAGAAGATTTTTGGAGATTTACTCTATATAATCATATATTAAACTTCGACCCCCCATTGTGGCCCGACCCTACCCCCAGGG…
CL1	scaffold38148	38730	39391	166	4.02286	662	CCAGGAAAGCTGAAACTTGTTTGGAAGCATCCTCAGGTAGTGTAGATTCAAAGATGTGAAAATCGTGACCCCCAGGATGAGTGTGGTGCCAGAATCGGGGGGTCAATGTTTTTTTTAGAAATATATAGCGTAAATCTTTAAAAGTCTTCTTCTCGAAAAATTAATCAGCCAGGAAAGCTGAAACTTGTGTGGAAGCATTCTCAGGTAAACTAGATTCAAAATTGTCAAAATCATGATCCCTGGGGGTAGGGTGGGGCAACAATGGAGGGTCAAAGTTTTACATAAGAATATATAGAGTAAATCTTTAAAAATCTTCTTCTCAAAAACTAATCAGCCAGGAAAGCTGACACTTGTGTGGAAGCATCCTTAGGTAGTGTAGATTCAAAGTTGTTAAAAACA…
CL1	scaffold38152	43491	44223	165	4.36932	733	AGATTTACTTTATATATTCCGATGTAAAACTTCGACCCCCATTGTGGCCCCACCCTACTCCTGGGGGTCATGATTTTCACAACTGTGAATCTACACTACATGAGGATACTTCCACACAAGTTTCAGCTTTCCTGACTGATTAGTTTCTGAGAAGAAGATTCTTAAAGATTTACTCTACATATTTCTTTGTTAAACTTTGAATCCCCCCCCCATTGTGGCCCCACCCTACTCCAGGGGGTTACGATTTTTACAACTTTGAATCAACACTACCTGAGGATGCTTCCACACAAGTTTCAGCTTTCCTAGCTGATTAGTTTCTGAGAAGAAGATTTTTAAAGACTTACTCTTTATATTCCGATGTAAAACTTCGACCTCCCATTTTGGCCTCACCATACCCCA…
CL1	scaffold382	46279	46661	177	2.26816	383	AATCTCACTACATGAGGATGTTTCCACACAAGTTTCAGCTTTCCTGGCTTATTAGTTTCTGAGAAGAAGATTTTTAAAGATTTACTCTATATATTCCTATGTAAAACTTTGACCCCCCCCCCCTCATTGTTGCCCACCCTGCCCCCAGGGTTCATGATTTTCACAACTTTGAATCTACACTACCTGAGGATGTTTCAAACAAGTTTCAGCTTTCTTTTCTTCCCAAATGGTTTTTGAGAAGAAGATTTTTAAAGTTTTGCTATATCTCCTATGTAAAAATTTGACTCCCCATTGTGGCCCACCCTACCCTCGGAGTTCATGATTTTCACAACTTTGAATCTACACTACCTGAGGATGCTTCCAAACAAGTTTCAGCTTTCCTG
CL1	scaffold38210	5350	6042	167	4.18343	693	GCTGATTAGTTTCTGAGAAGAAGATTTTTAAAGATTTACTTTATATATTCCTATGTAAAACTTCGACCCCCCATTGTGCCCCACCCTACCCCCCAGGGATCACGATTTTCACAACTTTGAATCTACACTACCTGAGGATGCTTCCACACAAGTTTCAGCTTTCCTGGCTGTTTAGTTTCTGAGCAGATGATTTTTAAAGATTTACTCTATATATTCCTATGTAAAACTTCGACCCCCCATTGTGCCCCACCCTACCCCCCAGGGATCACGATTTTCACAACTTTGAATCTACACTACCTGAGGATGCTTCCACACAAGTTTCAGCTTTCCTGGCTGTTTAGTTTCTGAGCAGATGATTTTTAAAGATTTACTCTATATATTCCTATGTAAAACTTCGAC…
CL1	scaffold38210	51458	52190	167	4.32778	733	CTGGCTGATTAGTTTCTGAGAAGAAGATTTTTAAAAATTTTCCCCTATATATCCTTGTATAAACTTTTCCCCCCCCCCCCCCCATTGTTGCCCCATCCTACCCCAAGGGGTCATGATATTCACAACTTTGAATCTACATTATCTGAGGATGCTTTCACACAAGTTTCAGCTTTCCTGACTGATTAGTTTCTGAGAAGAAGATTTTTAAAGATTTACTCTATATATTCCTATGGAAAACTTCGACCCCCCCATTGTGGCCCCACCCCTTCCCCCGGGGGTTATGATTTTCACAACTTTGTATCTACACTACCTGATGATGCTTTCACACAAGTTTCAGCTTTGCTGGCTGATTAGTTTCTGAGAAGAAGATTTTTAAAGATTTACTCTATATATTCCTAT…
CL1	scaffold38216	9576	9997	170	2.52632	422	GACCATGAATTGAACAAATAAGAATCTACACTATTTGAGGATACTTCCACACAAATTGAAGCTTTCTGGCCAATTGGTTTTTGAGTAGAAGTTTTTTAAAGATTAACTCTATATACTCTGATGTAAAAGTTCGACGTTCCTCATTGTGGCCCCACCTTACCCCCGGGGACCATGAATTGCACTAACTATAATCTACACTATCTGAGGATGCTTCAACACAAGTTTCAGCTTTTCTATCCAAATGGTTTTTGAGAAGAAGACTTTTAAAGATTTACTTTATATACTCCTATGTAAAACTTTGACCCTACATTATGGCACCACCATACCCCCAAAGACCATGATTTGAACAAACTAGAATCTACACTATCTGAGGATGCTTCCACACAAGATTCAGCTTTT…
CL1	scaffold38276	53854	54329	166	2.89222	476	CTGGCTGATTAGTTTCTGAGAAGATTTTTAAAGATTTACCCTATATATTCCTTTGTTAAACTTTGACCCCCCATTGTGGCCCCACCCTACCCCTGGGGATCATGATTTTCACAACTATGAATCTACACTACCTGAGGATGCTTTCACACAAGTTTCAGCTTTCCTGGCTGATTAGTTTCTGAGAAGAAGATTTTAAAAAATTTACACTGTTTATTCCTATGTAAAACATCGACCTCCCATTGTGGCCCAAACCTACCCCCAGGGTTATGATTTTCACAAATTTGAATCTACACTACCTGAGGATGCTTCCACACAAGTTTCAGCTTTCCTGGCTAATTAGTTTCTGAGAAGAAGATTTTTAAAGATTTACTCTATATAATCATATGTTAAACTTCGACC…
CL1	scaffold38284	1234	1604	169	2.21894	371	AGAATAAGATTTTTAAAGATTTACTCTATATATTCCTTTGCTAAACTTTGACCCCCATCCATTGTGGCCCCACCCTACCCCCGGGGGTCATGATTTTCACAACTTTGAATCTACACTACCTGAGAATGCTTCCACACAAGTTTCAGCTTTCCTGGCTGATTAGTTTCTGAGAAGAAGATTTTAAAGATTTACTCTATATATTCCTATGTTAAACTTTGAACCCCCATTGTGTCCCCACCCTACCCCCGGGGGTCATGATTTTCACAACTTTGAATCTACACTACCTGAGGATGCTTCAACACAAGTTTCAGCTTTCCTGGCTGATTAATTTCTGAGAAGAAGATTTTTAAAGATTTACTCTATATATTCCT
CL1	scaffold38366	10828	12297	166	8.86631	1470	GTTTCTGAGAAGAAGATTTTTAAAGATTTACTCTTAATATTCCGATGTAAAAATTCCACCCCCATTTAGGCCCAGCTTTATGCCCAGGAATCATGATATTTACAACTTTGAATCTACACTACCTGAGGATGCTTCCAAACAAGTTTCAGCTTTCCTGGCTTATTAGTTTCTAAAAAGATGATTTTTAAAGATTTACTCTATACATTCCTATGTAGAAATTCGATCCCCAATTGTGGCCCGACTTTACCCCTGGGGGTAATGATTTTCACAACTTTAAATATACACTACCTGAGAATGCTTCCACACAAGATTCAGCTTTCCTGGCTAATTAGTTTCTGAGAAGAAGATTTTTAAAGATTTACTCTATATATTCCTATGTAAAAATTTGCCCCCCCCCCC…
CL1	scaffold38400	21384	22015	164	3.75978	632	TAAATCTTTGAAAATTTTCTTCTCAAGAACCATTTTGCCAGGAAAGCTGAAACTTGTGTGGAAGCATTTTCAGGTAGTGTAGATTCAAAGTTGTGAAAATTATGACCCCCAGGGGTAGGGTGGGCCACAATTGGGGGTCAAATTTAACATAGGAATACATGTATAAAGAGTGAATCTTTAAAAAATCTTCTTCCAAAAACCATTTAGCCAGGAAATCTGAAACTTGTGTGGAAGCATCTTCAGGTAGTGTAGATTCAACGTTTTGAAAATCATGACCCCGGGGCTAGGATGGGGCCACAATGAGGAGGGGGTCGAATTTTACATAGGAATATATAGAGTAAATCTTTAAGAATCTTCTTCTCAAAAACAATTTGGTCAGGAAAGCTGAAACTTTTGTGG…
CL1	scaffold38524	11197	11735	166	3.21387	539	CTGGCTGATTAGTTTCTGAGAAGAAGATTTTAAAAGATTTACTCTATATATTCCTATGTAAAACTTTAACACCCCCCCCAATGTGGGCTCACCCTACCCCCAGGGATCATGTTTTCACAACTTTGAATCTACACTGCCTGAGGATGCTTCCACACGAGTTTCAGCTTTCCTGGCTGATTAGTTTCTGAGAAGAAGATTTTCAAAGATTTACTCTATATATTCCTATGTAAAACTTCGACCCCCCATTGTGGCCCCACCCTACCCCTGGGGGTCATGATATTCACAACTTTGAATCTACACTACCTGAGAATGCTTCCACAAAAGTTTCAGCTTGCCTGGCTGATTAGTTTCTGAGAAGAAGATTTTTTAAGATTTACTCTATATATTCCTATGTAAAAC…
CL1	scaffold386	267694	268102	171	2.46784	409	TTTAAATCTTCACCCTCTGAGGATGCTTCCACACAAGTTTCAGCTTTTCTGGCCAAATGGTTTTTGAGAAGAAAATCATAAAAGATATACTATATATATTCCTATGTAAAACTTTGACCCCCCATTGTGGACCCAACCTACCCCTGGGGGTCATGATTTTTACACTTTAAATTTACACTAATGAGGAAACTTCCACACATGTTTCAGCTTTCCTTGCTGATTGGTTTCTGAGAAGAAGATTTTTAAAGATTCACTCAATATATTCTATGTAAAACTTTGACCCACCATTGTGGCCCCACCTTACCCCCCAGGGCAATGATTTGAAGAAACTTGAATCTACACTATCTGAGGATGCTTCCACACAAGTTTCAGCTTTTCTGGCCAAATGGTTTCTGAGAA…
CL1	scaffold38650	34923	36171	166	7.54438	1249	CTGGCTGATTAGTTTCTGAGAAGATTTTTAAAGATTTACCCTATATATTCCTTTGTTAAATTTTGACCCCCCCATTGTGGCCCCACCCTACCCCTGGGGATCATGATTTTCACAACCATGAATCTACACTACCTGAGGATGCTTTCACACACGTTTCAGCTTTCCTGGCTGATTAGTTTCTGAGAAGAAGATTTTTAAAGATTTACTCTGTTTATTCCTATCTAAAACATCGACCTCCCATTGTGGCCCAAACCTACCCCCAGGGTTATGATTTTCACAAATTTGAATCTACACTACCTGAGATTGCTTCCACACAAGTTTCAGCTTTCCTGGCTAATTAGTTTCTGAGAAGAAGATTTTTAAAGATTTACTCTATTTAATCATATGTTAAACTTCGAC…
CL1	scaffold38678	45441	45968	166	3.17647	528	AAATCTTCTTCTCAGAAACTAATCAGCCAACAAAGCTGAAACTTGTGTGAAAGCATTATCAGGTAGTGTAGCTTCAAAGTTGTGAAAATCATGACCCCCGGGGGTAGGGTGGGGCGACAATGGGGGGTCGAAGTTAAAATATGAATATATAGAGTAAATCTCTAAAAATCTTCCTCTCAAAAACTAATCAGCCAGGAAAGCTGACACTTGTGTGAAAGTATCCTCAGGTAGTGTAGATTCAAAGTTGTGAAAATCATGATCCCCAGGGGTAGGGTGGGGCCACAATGGGGGGGCGAAGTTTTACATAGGAATATATCGAGTAAATCTTTAAAAATCTTCTTCTCAGAAACTAATCAGCCAGGAAAGCTGACACTTGTGTGAAAGTATCCTCAGGTAGTG…
CL1	scaffold38686	38156	39051	165	5.45029	896	GGGGGGTCGAAGTTTTACATAGGAATATATACAGTATATCTTTAAAAATCTTCTCAGAAACTAATCAGCCAGGAAAGCTGACACTTGTGTGGATGCATCCTCAGGTAGTGTAGATTCATAGTTATGAAAATCATGACCCCCTGGGGTAGGGTGGGGCCACAATGGGGGATCGAAGTTTTACATAGGAATATATACAGTATATCTTTAAAAATCTGCTTCTCAGAAACAAATCAGCCAGGAAAGCTGACACTTGTGTGGATGCATCCTCAGGTAGTGTAAATTCAAAGTTGTGAAAATCATGACCCCCGGGGGTAGGGTGGGGCCACAATGGGGGATCGAAGTTTTACATATGAATATATAGAGTAAATCTTTAAAAATCTGCTTCTCAGAAACTAATCA…
CL1	scaffold388	437760	438388	161	3.90643	629	CTATATACTCCTATGTAAAATTTGACCCACCCATTGTAGCCCAATCCTACCCCCGGCAGTCATGATTTGCACAACTTTAAATCTACACTATCTGAGGATGTTTCCAGACAAGTTTCAGCTTTCCTGGCCAAATGGTTCTTGAGAAGATTTTTAACTATATACTCACTATACACTCCTATGTAAAATGTGACCCCCATTGTGGCCCCATCCTACCCCCTGGAGTCATGAATTTCACAACTTTGAATCTACACTATCTGAGGATGCTTCCATATAACTTTCAGCTTTCCTGGCTAATTGGTTTCTGAGGAGAAGATTTTTAAAGATTTACTCTATATATTCTTATGTAAAATTCGACCCCCAATTGTGGTCCATCCTACCCCTGGGAGTCATGATTTTCAC…
CL1	scaffold38822	37862	38774	163	5.53977	913	CTGGCTGATTAGTTTCTGAGGAGATTTTTAAAGATTTACCCTATATATTCCTTTTTTAATCTTTGACCCCCCCCCCAATGTGGCCCCACCCTACCCCTGGGGATCATTATTTTCACAACTTTGAATCTACACTACCTGAGGATGCTTTCACACAAGTTTCAGCTTTCCTGGCTGATTAGTTTCTGAGAAGAAGATATTTAAAGATTTACTCTGTTTATTCCTATGTAAAACATCGACCTCCCATTGTGGCCCAAACCTACCCCCCAGGGGTCATGATTTTCACAAATTTGAATCTACACTACCTGAGGATGCTTCCACACAAGTTTAAGCTTTCCTGGCTAATTAGTTTCTGAGAAGATTTTTAAAGATTTACTCTATATAATCATATGTTAAACTTCG…
CL1	scaffold38856	1	346	168	2.08284	346	TTTTTAAAGATTTACTCTATATATTCCTATGTAAAACTTTGACCACCCATTAAGGCCCCACCCTACCCTCGGGGGTCATGATTTTCACAACTATGAATCTACACTACCTGAGGATGCTTCCACACAAGTTTCAGCTTTCCTGGTCTTATGGTTCATGAGAAGAAGATTTTTAAAGATTTACTCTGTATATTCCTATGTAAAACTTCGACCCCCCATTGTGGCCCCATCCTACCCCCTGGGGGTCATGATTTTCACAAATTAAAATATACACTACCTGAGGATGCTTTCACACAAGTTTCAGCTTTCCTGGTCTTATGGTTCATGAGAAGAAGATTTTTGAAAATTT
CL1	scaffold38876	3329	3966	178	3.58883	638	CCCCCCCCCCCATTGTGGCCCCATCCTACCCCAGGGGATCATGATTTTTAAAACTTTGAATCTACACTACCTGAGGATGCTTTCACACAAGTTTCAGCTTTTCTGACCGATTAGTTTCTGAAAAGATTTTTAAAGATTTATTTCTACATATTACTATTTAAAACTTTGACCCCCTCCCACTCCCCCATAGTGGCCCCATCCTACCTCCCAGTGGTCATGATTTTCACAGCTTTGAAGCTACTCTACCTGAAGATGCTCTCACACAAGTTTCAGCTTTCCTGGCCGAATAGTTTATGAGTAGAAGATTTTCAAAGATTTACTCTATATATTCATATATTCCTATGTAAAACTTCGAACCCCCCCCTCCCTCCATTGTGGCTTCATCCTACCCCCAGGGGT…
CL1	scaffold38920	17226	17662	171	2.58523	437	GTATATAGAGTAAATCTTAAAAAATCTTCTTCTTAGAAACCGTTAGGCCAGATAAGCTGAAACTTATATGGAAGCATTCTCAGGTAGTGTAGAATCAAAGTTGTGAAAATCATGATCCTAAATGAAATAGTAGGGCCACAGAGGGAGGTCAACTTTTTTTACATAGGAGTATATACAGTAAATCTTTAAAAATCTTCCCTTCAAGAACCATTTGGTCATGAAAGTTGAAACTTATTTGGAAGCATCCTTAGGTAGTGTAGATTCAAAGTGGTGAAGATCATGACCCCCTGTGGTAGGGTGGGGCCACAATGGGGGGGGGGACACATTTTTACATAGGAATATATAGAGTATATCTTTAAAAATCTTCCTTCTTAAAACCCATTTGGCCAGGAAAGCTGA…
CL1	scaffold38934	397	1811	166	8.55866	1415	TCATGATTTTCACAACTTGGAATCTACACTTCCTGAGGATGCTTTCACACAAGTTTCAGCTTTCCTGGCTGATTAGTTTCTGAGAGGAAGATTTTTAAAAATTTACTCTATATATTCCTATGTTAAACTTTGACCCCCAATTGTGGCCAAAACCTACCCCCAGGGGTCATGATTTTCATAAATTTGTATCTACACTACCTGAGGATGCTTTCACACAAGTCTCAGCTTTCCTGGCTGAATAGTTTCTGAACGTTATTTAAGATTTACTCTATATATATTCAAATGTAAAACTTCGATCCCCCATTGTGGTCACACCCTACCCCCGGGGGTCATGATTTTCACAACTTTGAATCTACACTACCTGAGGATGCTTCCACACAAGATTCAGCTTTGCTGGCC…
CL1	scaffold39080	956	2289	165	8.01124	1334	CTGGCTGATTAATTTCTGAGAAGAAGATTTTTTAAGATTTACCATATATATTCCTTTGTTAAACTTTGGCCCCCCATTGTGGCCCACCCTACCCCTGGGGATCATGATTTTCACAACTTTGAATTTACACTACCTGAGGACGCTTCCACACAAGTTTAAGCTTTCCTGGCTGATTAGTTTCTGAGAAGAAGATTTTTAAAGATTTACCATATATATTCCTTTGTTAAACTTTGGCCCCCCATTGTGGCCCACCCTACCCCTGGGGATCATGATTTTCTTAACTTTGAATTTACACTACCTGAGGACGCTTCCACACAAGTTTAAGCTTTCCTGGCTGATCAGTTTCTGAGAAGAAGATTTTTAAAAATTTACTCTATATATTCCTATGTAAAACTTTGA…
CL1	scaffold39080	11179	12542	166	8.23889	1364	TGGCTGATTAGTTTCTGAGAAGATTTTGATTTACTCAATATATTCCTATGTAAAAGTTTAACACCCACCCCAAATGTGGCCCCACCCTACCCCCAGGGATCATGATTTTCACAACTTTAAATCTACACTACCTGAGGATGCTTCCACACAAGTTTCAGCTTTCCTGGCTGATTAGTTTCTGAGAAGAGGATTTTAAAAAATTTACTCTATACATTCCTATGTAAAACTTCGACCCCCATTGTGGCCCCACCCTACCCTCCGGGTCATGATTTTCACAACTTCGAATCTACACTACCTGAGGATGCTTCCACACAAGTTTCAGCTTTCCTGGCTGATTAGTTTCTGAGAGGAAGATTTTTAAAGATTTACTCTATATATTCCTATGTAAAAATTCGCGCC…
CL1	scaffold39134	1052	1632	165	3.51786	581	TGGGGCCACAATGGGGGGTCGAAGTTTAATATAGGAATATATAGAGTAAATCTTTAAAAATCTTCTTCTCAGAAACTAATCAGCCATGAAAGCTGAAACTTGTGTGAAAGCATCATCAGGTAATGTAGATACAAATTTGTGAAAATCATGACCCCCGGAGGTAGGGTGGGGCCACAATGAAGGATCGAAGTTTTACATAGGAATATATAGAGTAAATCTTTAAAAATCTTCTTCTCAGAAACTAATTGGCAAGGAAAGCTGACACTTGTGTGGAAGCATCCTCATGTAGTGTACATTCAAAGTTGTGAAAATTATGACCCCCGGGGGTAGGGTGGGTCCACAATGGGGGGTCGAAGTTTAACATATGAATATATAAAGTAAATCTTAAAAAATCTTCTT…
CL1	scaffold39142	1580	3065	166	8.99422	1486	CTGGCTGATTAGTTTCTGAGAGGAAGATTTTTAAAGATTTACTCTATATATTCCTATGTTAAACTTTGACCCCCCATTGTGGCCCCACCCTACCCCCAGGGGTCATGATTTTCACAACACTGAATCTACACTACCTGAGGATGCTTCCACACAAGTTTCAGCTTTGCTGGGTGATTAGTTTCTGAGAAGAAGATTTTTAAAGATTTACTCTATATATTCCTATGTTAAACTTTGACCCCCCATTGTGGCCCCACCCTACCCCCAGGGGTCATGATTTTCACAACACTGAATCTACATTTCCACACAAGTTTCAGCTTTGCTGGGTGATTAGTTTCTGAGAAGAAGATTTTTAAAGATTTACTCAATATATTCTTATGTTAAACTTTGACCCCCCATTGT…
CL1	scaffold39142	49711	50073	173	2.16667	363	AGAAGAAGATTTTTCAAGATTTACTCTATATATTCCTATGTAAAACTTTGACCCTCCATTGTGGCCCCATCCTACCTCCAGGGATCATGATTTTCACACTTTTAAATCTACACTACCTGGGGATGCTTCCACACAAGTTTCAGCTTTCCTAGCTGATTAGTTTCTGAGAAGAAGATATTTAAAGAATTTCTCAATATATTCCTATGTAAAACTTTAACACCCCACCCAATGTGGCCCCACCCTACCCCAAGGGGTCATGATTTTCACAACTTTGAATCTACACTACCTGAGGATGCTTCCACACAAGTTTCAGCTTTCCTGGCTTAATGGTTCTTGACAAGAAGATTTTTGAAAATTTCTCAA
CL1	scaffold39156	16308	17847	166	9.24324	1540	CTGGCTGATTAGTTTCTGAGAAGAAGATTTTTAAAGATTTACTCTATATATTCCTATGTTTAATTTCAACCCCCCATTGTGGCCCCACCCTACCCCCGGGGGTCATGATTTTCACAATTTTGAATCTACACTACCTGAGGATGCTTCCACACAAGTTTCAGCTTTCCTGGCTGATTAGTTTCTGAGAAGAAGATTTTTAAAGATTTACTCTATATATATTCATGTGTAAAACTTCGACCCCCCATTGTGGCCCCACCCTACCCCCGGGGGTCATGATTTTCACAACTTTGTATCTACACTCCCGGAGGATGCTTCCACACAAGTTTCAGCTTTCCTGGCTGATTATTGTCTGAGAAGAAGATTTTTAAAGATTAACTCTATATGTTCCTATATTAAACT…
CL1	scaffold39176	47301	48171	166	5.22599	871	GCTGATTAGTTTCTGAGAAGAAGATTTTTAAAGATTTACTCTATATATTCCTATGTAAAACTTCGACCCCCCATTGTGCCCCACCCTACCCCCAGGGATCATGAATTTCACAACTTTGAATCTACACTACCTGAGGATGCTTCCACAACAGTTTCACCTTTCCTGGCTGATTAGTTTCTGAGAAGAAGATTTTCAAAGATTTACTCTATATATTTCTATGTAAAATTTTAACACCCCCCCCCCAATGTGGCCTCACCCTACCCCCAGGGATCATGATTTTCACAACTTTGAATCTACACTACCTGAGGATGCTTCCACACAAGTTTCAGCTTTCCTGGCTGTTTAGTTTCTGAGCAGATGATTTTTAAAGATTTACTCCATATATTCCTATGTAAAACT…
CL1	scaffold39196	29123	30008	165	5.37791	886	AGAAGAGTTTTAAAGATTTACGCTATATATTCCTTTGTTAAACTTTGACCCCCATTGTGGCCCCACCCTACCACTGGGGATCATGATTTTCACAACTATGAATCTACACTACCTGAGGATGCCTCACACAAGTTTCAGCTTTCCTGGCTGATTAGTTTCTGAGAAGAAGATGTTTAAAGATTTACTCTGTTTATTCATATGTAAAACATCGACCTCCCATTGTGGCCCAAACCTACCCCCAGGGTTATGATTTTCACAAATTTGTATCTACACTACCTGAGGATGCTTCCACACAAGTTTCAGCTTTCCTGGCTAATTGGTTTCTGAGAAGAAGATTTTTAAAGATTTACTCTATATAATCATATGTTAAATTTCGCCCTTCCTTTGTGGGCCCCATTC…
CL1	scaffold392	273295	274670	166	8.22513	1376	CTGGCTGATTAGTTTCTGAGAAAAGATTTTTAAAGATTTACTCTATATATTCCTATGTTTAATTTCAACCCCCCATTGTGGCCCCACCCTACCCCCGGGGGTCATGATTTTCATAACGTTTCACAACTTTGAATCTACACTACCTGAGGATGCTTCCACACAAGTTTCAGCTTTCCTGGCTGATTAGTTTCTGAGAAGAAGATTTTAAAAAATTTACTCTATATACATGTATTCATGTGTTAAACTTTGACCCCCCCATTGTGGCCCCACCCTACCCCCAGGGGTCATGATTTTCACAACTTTGTATCTACGCTACCTTCCACACAAGTTTCAGCTTTCCTTGCTGATTAGTGTCTGAGAAGAAGATTTTCAAAGATTAACTCTATATATTCCTATGTT…
CL1	scaffold392	278330	279413	166	6.53933	1084	CTGGCTGATTAGTTTCTGAGAAGATTTTTAAAGATTTACCCTATATATTCCTTTGTTAAACTTTGACCCCCCCCCCCATTGTGGCCCCACCCTACCCCTGGGGATCATTATTTTCACAACTTTGAATCTACACTACCTGAGGATGCTTTCACACAAGTTTCAGCTTTCCTGGCTGATTAGTTTCTGAGAAGAAGATTTTTAAAGAATAACTCTGTTTATTCCTATGTAAAACATCAACCTCCCATTGTGGCCCAAACCTACCCCCAGGGGTCATGATTTTCACAAATTTGAATCTACACTACCTGAGTATGCTTACACACAAGTTTTAGCTTTCCTGGCTAATTAGTTTCTGAGAAGAAGATTTTTAAAGATTTACTGTATATAATCATATGTTAAACT…
CL1	scaffold39240	1241	1826	165	3.54762	586	AGGGTGGGGCCACAATGGGGGGTCGAAGTTTAACAAATGAATATATAGAGTAAATCTTTAAAAATCTTCTCCTCAGAAACTAATCAGCCAGGAAAGCTGAAACTTGTGTGAAAGCATCATCAGGTAATGTAGATACAAATTTGTGAAAATCATGATCCCCGGAGGTAGGGTTGGGCCACAATGAAGGATCGAAGTTTTACATAGGAATATATAGAATAAATCTTTAAAAATCTTCTTCTCAGAAACTAATCGGCCAGGAAAGCTGACACTTGTGTGGAAGGATCCTCAGGTAGTGTAGATTCAAAGTTGTGAAAATCATGACCCCCGGGGTACGGTGAGGCCACAATGGGGGATCGAAGTTTAACATAGGAATATATAGAGTAAATCTTTAAAAATCTT…
CL1	scaffold39258	67578	68081	164	3.08824	504	GATTAGTTTCTGAGAAGATTTTTAAAGATCTACCCTATATATTCCTTTGTTAAACTTTGACCCCCCCATTGTGGCCCCACCCTACCCCTGGGGATCATGATTTTCACAACCTTGAATCTACACTACCTAAGGATGCTTTCACACAAGTTTCAGCTTTCCTGGCTGATTAGTTTCTGAGAAGAAGATTTTTAAAGATTTACTCTATATATTCTTTTGTAAAACTTCAACCCACCATTGTGGCCCCACTCTACCCCAGGGGTCATGATTCTCACAACTTTCAATCTACACTACCTGAGGATGCTTCCACAATTGTCAGCTTTCCTGGCCGATTAGTTTCTGAGAAGAAGATTTTTAAAGATTTACTTTATATATTCATATGTTAAACTTCGACCCCCCATT…
CL1	scaffold393	529157	530861	165	10.2514	1705	AAATTTTCAAAAATCTTGTTCTCAAGAACCATAATGCCAGGAAAGCTGAAACTTGTGTGGAAGCATCCTCAGGTAGTGTAGATTCCAAGTTGTGAAAATCATGACCCCCGGGGGTAGGGTGGGGCCACAATGGGGGGTCGAAGTTTTACATAGGATTATATAGAGTAAATCTTTAAAAATCTTCTTCTCAGAAACTAATCAGCCAGGAAAGCTGACACTTGTGTGGAAGCATCCTCAGGTAGTGTAGATTCAAAGTTGTGAATTTCATGACCCCCGGGGTAGGTTGGGGCCACAATGGGGGGGTTGAAGTTTTACATAGGAATATATAGAGTAAATCTTTAAAAATCTTCTTCTCAGAAACTAATCAGCCAGGAAAGCTGAAACTTGCGTGGAAGCATC…
CL1	scaffold393	831895	832287	164	2.39157	393	TTTTACATTGGAATATATAGAGTAAATCTTTAAAAATCTTCTTCTCAAAAACTTATCAGCCAGGAAAGCTGAAACTTGTCTGAAAGCATCCTCAGGTTGTGTAGATTCAAAATTGTGAAAATCATGATCCCCAGGGGTAGGATGGGGCCACAATGGGTGTCAAATTTTAACATAGGAATATATAGAGTAAATCTTTAAAAATCTTCTTCTCAAAAACTAATCAGCCAGGAAAGCTGAAACTTATGTGAAAGCATCCTCAGGTTGTGTAGATTCAAAATTGTGAAAATCATGATCCCCAGGGGTAGGATGGGGCCACAATGGGGGTCAAATTTTTACATAGGAATATATAGAGTAAATCTTTAAAAATCTTCTTCTCAGAAACTAATCAGCCAG
CL1	scaffold39326	55431	56050	167	3.69364	620	ACACTATCTTAGGATGCTTCCACACAAGTTTCAGCTTTTCTGGCCTAATGGTTTATGAGAAAAATTTTTTTAAAGATTAACTCTATATACTCCTATGTAAAACTTTGACCCCCCCATTGTGGCCCAACCTTACCCCCGGAGACCATGATTTGAACAAACTTGAATCTACACCATCTGAGAATGCTTCCACACAAGTTTCAGTTTTTCTGGCTTAATGGTTTATGAGAAGAAGGTTTTTAAAGATTAACTCTATATGCTCCTATATAAAACTTTGACCCCCCCCCCCATTGTGGCCCAACCTTACCCCCCGGGGACCATGATTTGAAGAAATTTGAATCTACACTATCTGAGGATGCTTCCACACAAGTATCAGCTTTTCTGACCAAATGGTTTTTGAGA…
CL1	scaffold39352	2728	3091	165	2.20482	364	CTGGCTGATTAGTTTCTGAGAAGAAGATTTTTAAAGATTTACTCTATAAATTCATTTGTTAAACTTCAACCCCCCAATGTGGCCCCACACTACCCCCGGGGGTCATGATTTTCACAACTTTGAATCTACACTACCTGAGGATGCTTCCACACAAGTTTCAGCTTTCCTGGCTGATTAGTTTCTGAGAAGAAGATTTTAATGATTTACTCTATAAATTCATTTGTTAAACTTCAACCCCCCAATGTGGCCCCACACTTCCCCCGGGGGTCATGATTTTCACAACTTTGAATCTACACTACCTGAGGATGCTTCCACACAAGGTTCAGCTTTCCTGGCTGATTAGTTTCTGAGAAGAAGATTTTAA
CL1	scaffold39358	4623	5311	164	4.22159	689	AGCCAGGTAAGCTGAAACTTGTGCGGAAGCATCCTCAGGAAGTGTAGATTCAAAGTTGTGAAAGTCATGACCCTCAGGGGTAGGGTGGGGCCACATTGGGGCCAACTTTTAACATAGGAATATATAGAGTAAATCTTTAAAATTTTCTTCTCAGAAAGCAATCAGCCAGGAAAGCAGAAACTTGTGTGGAAGCATCCTCGGGTAGTGTAAATTTAAAGTTGTGAAAATCATGACCCTCAGGGGTAGGGTGGGGCCAAAATGGGGGGCTGACATTTTACATATGAATATAAAGATTAAATCTTTAAAAATCTTCTTCTCAAGAACCATTTGGCAAGGAAAGTTGAAACTTGTGTGGAAGCATTCTTCCCTGGCTTAAATTCAAAGTTATGAAAATCATGA…
CL1	scaffold39368	56669	57084	164	2.5503	416	CTGGCCGATTAGTTTCTGAGAAGATTTTTAAAGATTTACCCTATATATTCCTTTGTTAAACTTTGACCCCCCATTATGGCCCCACCCTACCCCTGGGGATCATTATTTTCAATACTTTGAATCTACACTACCTGAGGATGCTTCCACACAAGTCTCAGCTTTCCTGGCCGATTAGTTTCTGAGAAGAAGATTTTTAAAGATTTACTTTTTATATTCATGTTAAACTTCGACCCCCTTTGTGGCCCCACCCTACCCCCGGGGGTCATGATTTTCACAACTTTGAATCAACACTACCTGAGGATGCTTCCACACAAGTTTCAGCTTTCCTGGCCGATTAGTTTCTAAGAAGAAGATTTTTAAAGATTTACTCTATATATTCATTTGTTAAACTTCGACCCC…
CL1	scaffold39390	31182	32097	166	5.57542	916	AGGGTGGGGCCACAATGGGGGGTCGAAGATTAACAAATGAATAATTATATAGAGTAAATCTTTAAAAATCTTCTTCTCAGAAACTAATCAGCCAGGAAAGTTAAAACTTGTGTGAAAGCATCATCAGGTAATGTAGATTCAAATTTGTGAAAATCATGACCCACAGGGGTAGGGTGGGGCCACAATGGGAGATCGAAGTTTAACATATGAATATATAAAGTAAATCTTTAAAAATCATCTTCTCAGAAACTAATCGGCCAGGAAAGCTGACACTTGTGTGGATGCATCCTCAGGTGTTAATTCAAAGTTGTGAAAATCATGACCCCCGGGGGTAGGGTGGGGCCACAATTGGGGATCGAAGTTTAACAAAGGAATATAGAGCAAATCTTTAAAAATCTT…
CL1	scaffold39394	10558	11116	166	3.37427	559	ACTACCTGAGGATGCTTCCACACAAGTTTCAGCTTTCCTGGCTGATTAGCTTTTGAGAGGAAGATTTTAAAAGATTGACTCTATATACTCCTCTGTAAAACTTTAACCCCCCCTATGGTGCCCCACCCTACCCTCGGGGTCATGATTTTCACAACTTGGAATCTACACTACCTGAGGATGCTTCCACACAAGTTTCAGCTTTCCTGGCTGATTAGTTTCTGAGAAGAGGATTTTAAAAAATTAACTCTATATATTCCTATGTAAAACTTCGAGCCCCCATTGTGGCCCCACCCTACCCCCGGGGGTCATGAATTTCACAACTTGGAATCTACACTACCTGAGGATGCTTCCACACAAGTTTCAGCTTTCCTGGCTGATTAGTTTCTAAGAAGAAGATTT…
CL1	scaffold39394	68199	69097	165	5.39106	899	CTGGCTGATTAGTTTCTGAGAAGATTTTTAAAGATTTACCCTATATATTCCTTTGTTAAACTTTGACCCCCCCCCCACCATTGTGGCCCCACCCTACCCCTGGGGATCATTTTATTCACAACTTTGAATCTACACTACCTGAGGATGCTTTCACACAAGTTTCAGCTTTCCTGGTGATTAGTTTCTGAGAAGAAGATTTTTAAAGAATAACTCTGTTTATTCAAATGTAAAACATCAACCTCCTATTGTGGCCCAAACCTATCCCCAGGGGTCATGATTTTCACAAATTTGAATCTACACTACCTGAGGATGCTTCCACACAAGTTCCAGCTTTCCAGGCTAATTAGTTTCTGAGAAGAAGATTTTTAAAGATTTACTGTATATATTCCTATGTTAAAC…
CL1	scaffold394	132115	133362	166	7.53488	1248	AGGGTGGGGCCACAATGGGGGGTCGAAGTTTAACAAATGAATATATAGAGTAAATCTTTAAAAATCTTCTCCTCAGAAACTAATCAGCCAGGAAAGCTGAAACTTGTGTGAAAGCATCATCAGGTAATGTAGATACAAATTTGTGAAAATCATGATCCCCGGAGGTAGGGTGGGGCCACAATGAAGGTTCAAATTTTAACATAGGAATATATAGAATAAATCTTTAAAAATCTTCTTCTCAGAAACTAATCGGCCAGGAAAGCTGACACTTGTGTGGAAGGATCCTCAGGTAGTGTAGATTCAAAGTTGTGAAAATCATGACCCCCGGGGTACGGTGAGGCCACAATGGGGGATCGAAGGTTAACATAGGAATATATAGAGTAAATCTTTAAAAATCTT…
CL1	scaffold394	448954	449356	177	2.29379	403	CCCCCCCCCCATTATGGCCCCATCCTACCCCTGGGGATCATGATTTTCACAACTTTGAATCTACACTACCTGGGGATGCTTCCATACAGTTTCAGCTTTCCTGGCTAATTAATGTCTAAGAAGAAGATTTTTAAAGATTTACTCTATATATCCCTATGTAGCAGTTAAACTTTGACCCCCCCCCCATTGTGGCCCAAACCTACCCCCGGGGGTCATGATTTTCACAACTTTGTATCTACATTACCTGAGGATGCCTTCACACAAGTTTCAGCTTTCCTGACTGATTAGTTTCTGAGAAGAAGATTTTTAAAGATTTACTCTATATATCCCTATGTAGCAGTTAAACTTTGACCCCCCCCCCATTGTGGCCCCACCCTACCCCCAGGGGTCATGATTTTC…
CL1	scaffold394	584406	586130	166	10.5028	1725	ACTTTGTATCTACATTACCTGAGGATGCTTTCACACAAGTGTCAGCTTTCCTGGCTGATTAGTTTCTGAGAAGAAGATTTTTAAAGATTTACTCTATATATTCCTATGTACAACTTTGACCCCCCCCCATTGTGGCCCTACCCTACCCCCAGGGGTCATGATTTTCACAACTTTGAATTTACACTACCTGAGGATGCTTCCACACAAGTTTCAGCTTTCCTGGCTGATTAGTTTCTGAGAAGAAGATTTTTAAAGATTTACTCTATATATTCCTATGTTAAACTTAGACACCCCATTGTGGCCCCACCCTACCCCCGGGGTCATGATTTTCACAACTTTGAATCTACACTACCTGAGGATGCTTCCACACAAGTGTCAGCTTTCCTGGCTGATTAGTTT…
CL1	scaffold39464	28505	29102	170	3.47541	598	CAGAAAAGCTGAAACTTGTGTGGAAGCATCCTCAGATGGTGTAGATTCAAGTTTGTTCAAATCATGGTCCTTGGGGGTAATTAAGGTGGGGCCACAATGGGGAGGGGGGGGGTCTTAATTTTACAAAGGAATATATAGAGTTAACCTTTAAAAATTGACTTTTCAAAAACCATTTGGCCAGAAAAGCTGAAACTTGTGTGGAAGCATCCTCAGATAGTGTAGTTTCAAGTTTGTTCAAATCATGGTCCCCAGGGGTAAGATGGTGCCACAGTGGGGGAGGGGGGTGGAAGCTTTACATAGGAGTATGTAGAGTTAAACTTTAAAAATTTACTTCTCAAAAACCAATAAGACAGAAAAGCTGAAACTTGTTTGGAAGCATCCTCAGATAGTGTAGATTCA…
CL1	scaffold39476	44336	45348	165	6.11364	1013	TGGGGCCACAATGGGGGGTCGAAGTTTAACATGAATATATAGAGTAACTCTTTAGAAATCTTCTTCTCAGAAACTAATCGGCCAGGAAAGCTGAAACTTGTGTGGAAGCATCCTCAGGTAGTGTAGATTCAAAGATGTGAAAATCATGACCCCTGGGGGTAGGATGGGGCCACAATGGAGGGTCGAAGTTTAACATATGAATATAAAAAGTAATTTTTTAAAAATCTTCGTCTCAGAAACTAATCGGCCAGGAAAGCTGACACTTGTGTGGATGCATCCTTAGGTATTGAAGATTCAAATTTGTGAAAATCATGACCCCCGAGGGTAGGGTGGGGCCACAATAGGGGATCGACGTTTTACATAGGAATATATACAGTAAATCTTTAAAAATCTTCTTCT…
CL1	scaffold395	123267	123604	169	2.04142	338	AAATTTTCAAAAATCTTCTTCTCATGAACCATAAGACCAAGAAAGCTGAAACTTGTGTGAAAGCATCCTCAGGTAGTGTAGATTCAAAATTGTGAAATTCATGATCCCCGGGTGTAGGGTGGGGCCACAATGGGGGTCGAAGTTTTACATAGGAATATATAGAGTAAATCTTCAAAAATCTTCTTCTCAGAAACTAATCAGCCAGGAAAGCTGAAACTTGTGTGAAAGCATCCTCTGGTAGTGTAGATTCAAAGTTGTGAAAATCATGATCCCTGGGGGTAGGGTGGGGCCACAATGGGGGGTCGAAGTTTTACATAGGAATATTAAGAGTAATTCTT
CL1	scaffold395	123765	124596	166	5.01765	832	CAGGAAAGCTGAAACTTGTGTGGAAGCATCCTCAGGTAGTGTAGATTCAAAGTTGTGAAAATCATGATCCCCAGGGGTAGGATGGGGCCACAATGGGGGGTCGAAGTTTTACATAGGAATATGTAGAGTAAATCTTTAAAAATCTTCTTCTCAGAAACTAATCAGCCAGGAAAGCTGAAACTTGTGTGGAAGCATCCTCAGGTAGTGTAGATTCAAAGTTGTGAAAATCATGATCCCCAGGGGTAGGATGGGGCCACAATGGGGGGTCGAAGTTTTACATAGGAATATGTAGAGTAAATCTTTAAAAATCTTCTTCTCAGAAACTAATCAGCCAGGAAAGCTGAAACTTGTGTGAAAGTATCCTCTGGTAGTGTAGATTCAAAGTTGGGAAAATCATGA…
CL1	scaffold39570	44072	44697	166	3.76879	626	GTGGCCCCACCCTACCCCCAGGGATCATGATTTTCACAACTTTGAATCTACACTACCTGAGGATGCTTCCACACAAGTTTCAGCTTTCCTGGCTGATTAGTTTCTGAGAAGAGGATTTTTAAAAATTTACTCTATATATTCCTATGTAAAACTTCGACCTCCATTGTGGCCCCACCCTACCCTTGGGGTCATGAATTTCACAACTTTGAATCTATATTACTTGAGGATGCTTCCACACAAGTTTCAGTTTTCCTGGCTGATAAGTTTCTGAGAAGAAGATTTTTAAAGATTTACTCTATATATTCTTATGTAAAACCTTGAGCCCCCATTGTGGCCCCACCCTACCCCCCGGGGGTCATAATTTTCACAACTTGGAATCTACACTATCTTGGGATGCTT…
CL1	scaffold39580	27179	27787	166	3.63536	609	GTTTATGAGAAGAAGATTTTTGAAGATTACTCTATATATTCATATGTTAAATTTGATCCCCCCCCCAAAATGTGCCCCCACCCTACCCTTGGGGATCATGATTTTCACAACTTTGAATCTACACTACCTGAGGATGCTTCCACACAAGTATCGGCTTTCCTGGCTGATTAGTTTCTGAGAAGAAGATGTTTAAAAAGTTACCCTGTACATGTATATTCCTATGTTAAAAACTTTGACCCCCCAGTGTGGCCCCACCCTTCCCCCAGGAGTCTTGATTTTCACAACTTTGAATCTACACTACCTGAGGATACTTCCACACAAGTTTCAGCTTTCCTGGCTCATGAGTTTATGAGAAGAAGATTTTTAAAGATTTACTCTGTATATTCGTGTGTTAAACTT…
CL1	scaffold396	350076	350492	165	2.60479	417	AGTGTAGATTCAAAGTTGTGAAAATCATGACCCCCGGGGTAGATGGGGGCCACAATGGGGGGTCGAAGTATAGCATAGGAATATATAGAGTAAATCTTTAAAAATCTTCTTCTCAGAAACTAATCAGCCAGGAAAGCTGAAACTTGTGTGAAAGTGTAGATTCAAAGTTGTGAAAATCATGACCCCCGGGGGTAGGGTGGGGCCACAGTGGGGGGTCAAAGTTTAACATAGGAATATATAGAGTAAATCTTTAAAAATCTTCTTCTCAGAAACTAATCAGCCAGGAAAGCTGAAACTTGTGTGAAAGCATCCTCAGGTAGTGTAGATTCAAAGTTGTGAAAATCATGACCCCCGGGGATAGGGTGGGGCCACAGTGGGGGGTCAAAGTTTTACATAGGA…
CL1	scaffold39600	58376	59241	166	5.23699	866	AAATTTTCAAAAATCTTCTTCTCAAGAACCAGAAAGCCAGGAAAGCTGAGACGTGTGTGGAAGCATCCTCAGGTAGTGTTAATTCAAAGTTGTGAAATTCATGACCCCCGGGGGTAGGGTGGGGCCACAATGGGGGGTCGAAGTTTTACATATGAATATATAGAGTAAATCTTTAAAAATCTTCTTCTCTGAAACTAAACAGCCAGGAAAGCTGAAACTTGTGTGGAAGCATCCTCAGGTAGTGTTAATTCAAAGTTGTGAAAATCATGACCTCAGGGGGTAGGGTGGGGCCACAATGAGGGGATCGAAGTTTTACATAGGAATATATAGAGTAAATCTTTAAAAATCTTCTTCTCAAAAACTAATCCGCCAGGAAAGCTGACACCTTTGTGGAAGTAT…
CL1	scaffold39652	74634	75014	172	2.22857	381	AAATTTTCAAAAATCTTCTTCTCAAGAACCAGAAAGCCAGGAAAGCTGAAACTTGTGTGGAAGCATCCTCAGGTAGTGTAGATTCAAAGTTGTGAAATTCATGATCCCTGGGGGTAGGGTGAGGCCACATTTGGGGGGGGGGGTTAAAGTTTTACATAGGAATATATAGAGTAAATCTTTAAAAATCTTCTTCTCAGAAACTAATCAGCCAGGAAAGCTGAAGCTTGTGTGGAAGCATCCTCAGGTAGTGTAGATTCAAAGTTGTGAAAATCATGATCCCTGGGGGTAGGGTGAGGCCACATTTGGGGGGGGGTGTTAAAGTTTTACATAGGAATATATAGAGTAAATCTTTAAAAATCTTCTTCTCAGAAACTAATCAGC
CL1	scaffold39720	63017	63427	174	2.4023	411	TGGGGATCATGATTTTCACAACTTTGAATCTACAGTTCCTGAGGATGTTTCCACACAAGTTTCAGCTTTCTGGCTGATAAGTGTCTGAGAAGAAGATTTCTAAAGACTTACTCTATATATTCCTTTGTTAAACTTTGACCCCCCCCCCCATTGTGGCCCCACCCTACCCCCAGGGATCAGGATTTTCACAACTTTGAATCTAAACTACCTGAGGATGCTTCCACACAAGTTTCAGCTTTCGTGGCTGATTAGTATTTTGAGAAAAAGATATTTAAAAATTGACTCTTTATATTCCTATGTTAAACTTCGACCCCCCCCCCATTGTGGCCCCACCCTACCCCTGGGGATCATGATTTTCACAACTTTGAATCTACACTACCTGAGAATGCTTCTAAACAA…
CL1	scaffold39858	41110	41542	166	2.60588	433	AAAATCTTCTTCTCAAGAACCACTGGGTCAGAAAAGTTGAAACTTATGTGGAAGCATCCTGGGCTAGTGTAGATTCTAAATTGTTCAAATCATGACCCCCGGGGGTAGGGCGGGGCCACAATAGGGAATCCAAGTTTAACATAAAAATATATAGGAAAAACTTTTAAAATCTTCTTCTCAAGAACCACTGGGTGAGAAAAGCTGAAACATATGTGAAAGCATCCTGGGGTAGTGTAAATTCTAAATTATTCAAATCATGACCCCCGGGGGTAGGGCGGGGCCACAATAGGGAATCCAAGTTTTACATAGAAATATATATAGGAAAAAAGTTTATAAATCTTCTACTCAAGAACCACTGGGTCAGAAAAGCTGAAACTTATGTTGAAGCATCCTGGGTAA…
CL1	scaffold39858	72473	72841	167	2.23077	369	ATCAAAGTTTTACATAGAAATATATAGGAAAATGCTTTAAAAATCTTCTTTTTAAGAAACACTGGGCCAGGAATGATAAAACTTTTGTGGAATCATCCTCTGGTAATGAAGATTCAAGTTTGTTCAAATCATGACCCCCAAGGGTAGGGCGGGGCCGAAATGGCTTATCAAAGTTTAACATAGGAATGTAACAAAAAAATCTTTAAACATCTTCTTCTCAAGAACCACTGGGCCAGGAAAGATGAAACTTATGAGGAATCATCCTTAGGTAGTGTACATTGAAGTTTGTTCAAATCATGACCCCCAGGGGTAGGGTGGGGCCAAAATGGCCGATCAAACTTTAACATAGGAATATATAGGAAAAATCTT
CL1	scaffold39972	11811	12683	168	5.13966	873	ACACTATCTGAATATGCTTCCACACAAGTTTCAGCTTTTCTGGCCAAAATGGTGTTTGAGAAAAAGATTTTAAAAGGTTAACTCTATATATTCCTATGTTAAACTTTGACCCCCCCCCCCATTGTTGTCCCACCATACCCCTGGGGATCATGATTTTCACAATTTTGAATCTACACTACCTGAAAATGCTTCCGTACAAGTTTCAGCTTTCCTGGCTGATTCGTTCCTGAGAAAAAGATTTTTAAAGATTTGCTCTATATATTCCTATGTTAAACTCCGACACCCCCCCCCCCCCCATGGCCCTCCCCTACCCCCGGGGTCATGATTTTCCCAACTTTAAATTTACACCACCTGAAGATGCTTCCACACAAGTTTTAGCTTTCCTGGCTGATTAGTTTC…
CL1	scaffold39972	24905	26570	166	10.0227	1666	CTGGCTGATTAATTTCTGAGAAGAAGATTTTTAAAGATTTACCATCTATATTCCTTTGTTAAACTTTGGCCCCCCATTGTGGCCCACCCTACCCCTGGGGATCATGATTTTCACAACTTTGAATTTACACTACCTGAGGACGCTTCCACACAAGTTTAAGCTTTCCTGGCTGATTAGTTTCTGAGAAGAAGATTTTTAAAGATTTACTCTATATATTCCTATGTAAAACTTCGATCCCCCATTGTGGCCCCACCCTACCCCCGGGGGGTCATGATTTTCACAACTTTGAATCTACACTACCTGAGGATGCTTTCACACAAGTGTCAGCTTTCCTGGCTGATTAGTTTCTGAGAAGATTTTTAAAGATTTACTCTATATATTCCTATGTAAAACTTCGAT…
CL1	scaffold39976	61073	62582	166	9.02128	1510	CTGGCTGATTAGTTTCTGAGAAGAAGATTTTTAAGATTTACTCTATATATTCCTTTGTCAAACTTTAACCCACATTGTGGCCTGATCCTACCCCTGGGGATCATGATTTTCACAACTTTGAATCTAGAATCTACACAACCTGAGGATGCTTTCATACAAGTTTCAGCTTTCTTGGCTGATTAGTTTCTGAGAAGAAGAATTTAAAAGATTTACTCTTTATATTTCTATGTTAAACTTCGACCCCCCCCCCATTGTGGCCTGATCCTACCCCTTGGGGTCATGATTTTCACAACATTGAATCTACACTACCTGAGGATGCTTCCACACAAGTTTCAGCTTTCCTGGCTGATTAGTTTCTGAGAAGAAGATTTTAATAGATTTATTCTATATATTCCTATG…
CL1	scaffold39986	55770	57022	166	7.55747	1253	AGGGTGGGGCCACAATGGGGGGTCGAAGTTTAACAAATGAATATATAGAGTAAATCTTTAAAAATCTTCTCCTCAGAAACTAATCAGCCAGGAAAGCTGAAACTTGTGTGAAAGCATCATCAGGTAATGTAGTTACAAATTTGTGAAAATCATGATCCCCGGAGGTAGGGTTGGGCCACAATGAAGGATCGAAGTTTTACATAGGAATATATAGAATAAATCTTTAAAAATCTTCTTCTCAGAAACTAATCGGCCAGGAAAGCTGACACTTGTGTGGAAGGATCCTCAGGTAGTGTAGATTCAAAGTTGTGAAAATCATGACCCCCGGGGTACGGTGAGGCCACAATGGGGGATCGAAGTTTAACATAGGAATATATAGAGTAAATCTTTAAAAATCTT…
CL1	scaffold39990	26897	27599	165	4.21429	703	AGGCCAGGAAAGCTGAAACTAGTGTGGAAGCATCCTCAGGTAGTGTACGTAGATTTGAAATTGTGAAAATCATGACCCCCGGGGGTAGGATGGGGCCACAATGGGGGGTTGAATTTATACATAGGAATATATAGAGTAAATCTTTAAAAATCATCTTCTCAGAAACTGTTAGGCCAGGAAAACTGAAACTTATGTGGAAGCATCCTCAGGTAGTGTAGATTTAAAGTTGTGAAAATCATGACCCACGATGGTAGGGTAGGGCCACAATTGGGGGTCGAATTTTAACATAGGAATATATAGAGTAAAACTTTAAAAATCTTCTTCTCAAGAACCATTTGGTCAGGAAAGCTGAAACTTATGTGAAAGCATTCTCAGGTAGTGAAGATTCAAAGTTGTAAA…
CL1	scaffold4	185887	186775	166	5.30387	889	AAATTTTCAAAAATCTTCTTCTCATGAACCATAAGACCAGGAACGCTGAAACTTGTGTCGAAGCATCCTCAGGAAGTGTAGATACTCAATTGTGAAAATCATGACCCCCGGGGGTAGGGTTGGGCCACAGTGGGGGGTCGAAGTTTTACAAAGGAATATATAGAGTATATCTTTAAAAATCTTCTTCTCAGAAACTAACCGGCCAGGAAAGCTGACACTTGTGTGGAAGCATCCTCAGGTAGTGTAGATTCAAAATTGTGAAAATCATGATCCCCGGGGGTAGGGTGGGGCCATAATGGGGGGTCGGAGTTTTACAAAGGAATATATAGAGTAAATCTTTAAAAATCTTCTTCTCAGAAACTAATCAGCCAGGAAAGCTAACACTTGTGTGAAAGCATC…
CL1	scaffold4	309545	310191	166	3.86286	647	AAAAATCTTCTTCTCAAAAACCATTTGGCCAGAAAAGCTGATACTTGTGTGGAAGCATCCTCAGAGAGTGTAGATTCAAGTTTGTTCAAATCATGGTCCCCGGGGTAAGGTGGGGCCATAAATGGGGGGTCGAAGTTTTACTTAGGAGTATATAGAGTTTAACTTTCAAAATATATATCTCAAAAACCACATGGCCAAAACAGCTGATATTTGTGTGGAAGCATCCTCAGATAGTGTAGGTTCAAGTTTGTTCAAATCATGGTCCCTGGGGGTAAGGTGGGGCCTCAATGGGTAGTCGAATTTTTACATAGGAGTATATAGAGTTAATCTTTAAAAATCTTATTCTCAAAAACCATTTGACTAGAAAAGCTGAAACTTGTGTGGAAGCATCCTCAGATA…
CL1	scaffold4	336195	337546	166	8.07692	1352	TTTTTAAAGATTTACTCTATATATTCCTATGTAAAACTTTAACACCCCCCCCCCCAATGTGGCCTCACCCTACCCCCCAGGGATCATGTTTTCACAACTTTGAATCTACACATCCTGAGGATACTTCCACACAAGTTTCAGCTTTCCTGGCTGATTAGTTGCTGAGAAGAAGATTTTTAAATATTTACTCTATATATTCCTATGTAAAACTTCAACCCCCCATTGTGCCCCACCCTACCCCCGGGGATCATGATTTTCAAAACTTTGAATCTACACTGCCTGAGGATGCTTCCACATGAGTTTCAGCTTTCCTGGCTAATTAGTTTCTGAGAAAAAGATTTTAAAGATTTACTCTATATATAAATTCCTATGTAAAACTTCGACCCCCCAATGTGGCCC…
CL1	scaffold4	651018	652794	166	10.6257	1777	CTGGCTGATTACTTTCTGAGAAGAAAATTTTAAAAGATTTACTCTATATATTCCTATGTAAAACTTTAACACCCCCCCCCCTAATGTGGGCTCACCCTACCCCCAGGGATCATGTTTTCACAACTTTGAATCTACACTACCTGAGGATACTTCCACACAAGTTTCAGCTTTCCTGACTGATTAGTTTCTGAGAAGAAGATTTTTAAATATTTACTCTATATATTCCTATGTAAAACTTCGAACCCCCATTGTGCCCCACCCTACCCCCAGGGATCATGATTTTCACAACATTGAATCTACACTGCCTGAGGATGCTTCCACACGAGTTTCAGCTTTCCTGGCTGATCAGTTTCTGAGAAGAAGATTTTCAAAGATTTACTCTATATATTCCTATTTAAA…
CL1	scaffold40006	40395	40762	169	2.21177	368	AGATTCATGTTTGCTCAAATCATGGTCCCTGGGGGAAAGGTGGGGCCACAATGGAGGGGGTCTAATTTTTATACAGGAATATATAGAGAAATTTTATTTTAAATCTTCTATTCTGAACAAAACTGGCCAGAAAAGCTGAAACTGGTGTGAAGTATCATCAGGTAGGGTAGATTCAAGTTTGCTCAATCATGGTCCCTGGGGGTAAGGCGGGGCCACAGTGGGAAAGGGTCAAATGTTTACATAGTGATATAGAGAGGTTTTTTTTAATTCTTCTACTCAGACCAAAACTGGCCAGAAAAGCTGAAACTTGTGTGAAGTATCATCAGGTTGGGTAGATTCAAATTTGCACAATCATGATCCCCGGGGGT
CL1	scaffold40072	42230	42598	166	2.23669	369	AAATTTTCAAAAATCTTCTTCTCAAGAACCAGAAAGCCAGGAAAGCTGAAACTTGTGTGGAAGCATCCTCAGGTAGTGTAGATTCAAAGTTGTGAAATTCATGACCCCCGGGGGTAGGGTGGGGCCACAATGGGGGGTCGAAGTTTTACATAGGAATATAAAGAGTAAATCTTTAAAAATCTTCTTCTCAGAAACTAAACAGCCAGGAAAGCTGAAACTTGTGTGGAAGCATCCTCAGGTAGTGTAGATTCAAAGTTGTGAAATTCATGACCCCCGGGGGTAGGGTGGGGCCACAATGGGGGGTCGAAGTTTTACATAGGAATATAAAGAGTAAATCTTTAAAAATCTTCTTCTCAGAAACTAATCAGC
CL1	scaffold40120	34041	34382	166	2.07229	342	TGGGGCCACAATGGGGGGTCGAAGTTTAACATGAATATATAGAGTAACTCTTTAGAAATCTTCTTCTCAGAAACTAATCGGCCAGGAAAGCTGAAACTTGTGTGGAAGCATCCTCAGGTAATGTAGATTCAAAGTTGTGAAAATCATGACCCCTGGGGGTAGGGTGGGGCCACAATGGAGGGTCGAAGTTTAACAAAGGAATATAAAAAGTTATTCTTTAAAAATCTTCTTCTCAGAAACTAATCGGCCAGGAAAGCTGACACTTGTGTGGATGCATCCTTAGGTAGTGAAGATTCAAATTTGTGAAAATCATGACCCCCGAGGGTAGGGTGGGGCCACAAT
CL1	scaffold40134	24116	24890	168	4.60452	775	CCCCCCAATGTGGCCTCACCCTACCCCCAGGGATCATGATTTTCACAACTTTGAATCTACACTACCTGACAATACTTCCACACAAGTGTCAGCGTTCCTGGCTGATTAGTTTCTGAGAAGAAGATTTTCAAAGATTTACTCTATATATAAATTCCTATGTAAAAATTTGACCCCGAATTGTGGCCCCACCCTACCCCTGGGGTCATGATTTTCACAACTTTGAATCTACACTACCTGATGATGCTTCCACACAAGTTTCAGCTTTCCTGGCTGATTAGTTTCTGAGAAGGAGATTTTTAAAGATTTATTCTATATATTCCTATGTAAAACTTCGACCCCCCATTGTGGCCCCACCCTACACCCGGGGGTCATGATTTTCACAACTATAAATTTACACTA…
CL1	scaffold40172	71069	71705	166	3.84706	637	AAATTTTCAAAAATCTTCTTCTCAAGAACCATAATGCCAGGAAAACTGAAACTTGTGTGAAAGCATCCTCAGGTAGTGTAGATTGAAAGTTGTGAAATTTACGACCCCCGGGGGAAGGGTGGGGCCACAATGGGGGGTCGAAGTTTTACATAGGAATATATAGAGTAAATCTTTAAAAACCTTCTTCTCAGAAACTAATCAGCCAGGAAAGCTGACACTTGTGTGGAAGCATCCTCAGGAAGTGTAGATTCCAAGTTGTGAAAATCATGACCCCCCGGGGTAGGATGGGGCCACAATGGGGGGTCGAAGTTTTACATAGGAAAATATAGAGTAAATCTTTAAAAATCTTCTTCTCAGAAACTAATCAGCCAGGAAAGCTGAAACTTGCGTGGAACCATC…
CL1	scaffold40172	71710	72707	165	6.01754	998	CAGGAAAGCTGAAACTTGTGGGGAAGCATCCTCAGGAAGTGTAGATTCCAAGTTGTGAAAATCATGACCCCTGGGGGTAGGTTGGGGCCACAACGGGGGGTCGAATTTTACATAGAAATATAAAGAATAAATCTTTAAAAATCTTCTTCTCAGAAACTAATGAGCCAGGAAAGCTGAAACTTGTGTGAAAGCATCCTCAGTTAGTGTAGATTCCAAGTTGTGAAAATCATGACCCCCCAGGGGTAGGGTGGGGCCACAATGGGGGGTCGAAGTTTACATAGGAATATATAGAGTAAATCTTTAAAAATCTTCTTCTCAGAAACTAATCAGCCAGGAAAGCTGACACTTGTGTGGAAGCATCCTCAGGAAGTGTAGATTCCAAGTTGTGAAAATCATGAC…
CL1	scaffold40182	71628	72628	165	6.12791	1001	AGGGTGGGGCCACAATGGGAGATCGAAGTTTTACATAGGAATATATACAGTAAATCTTTAAAAATCTTCTTCTCAGAAACTAATCAGCCAGGAAAGCTGAAGCTTGTGTGAAAGCATCATCAGGTAATGTACATTCATAGTTGTGAAAATCATGACCCCCGGGGGTAGGGTGGGGCCACAATGGGAGATCGAAGTTTTACATAGGAATATATACAGTAAATCTTTAAAAATCTTCTTCTCAGAAACAAATCGGTCAGAAAAAGCTGACACTTGTGTGGAAGTATGCTCAGATAGTGTAAATTCAAAGTTGAAAAAATCATGACCCCCGGGGGTAGGGCCACAATGGGGGGTCGAAGTTTAACATATGAATATATAAAGTAAATCTTTAAAAATCTTCTT…
CL1	scaffold40184	21831	22251	177	2.40217	421	AAACTTGAATCTGCACTAGTTGAGGATGCTTCCATGCAAGTTTCAGCTTTTCTGACCTAATGGTTTTGGAAAAGAAGATTTTAAAAGATTAACTCTATATACTCCTATGTAAAACTTCGACCCCCCCCCTTCCCTATTGTGGCCCCACCTTACCCCCGGGGACCATAATTTGAACAAACTCGAACCTATACTATCTGAGGATGCTTCCACACAAGTTTCAGCTTTGCTGGCCAAATGGTATCGTACATGTAGAAGAAGAATTTTAAAGATTAACTTTATATACCCCAATGTAAAACTTCGACCCCCCCCCCCCATTGTGACCCCACCTTACACCCCGGGGACCATGATTTGAACAAACTTGAATCTACACTATCTGAGGATGCTTCCACACAAGTTTCA…
CL1	scaffold402	275917	278280	166	14.2429	2364	AAATTTTCAAAAATCTTCTTCTCAAGAACCAGAAAGCCAGGAAAGCTGAAACTTGTGTGGAAGCATCCTCAGGTATTGTAGATTCAAAGTTGTGAAATTCATGACCCCCTGGGTTAGGGTAGGGCCACAATGGGGGGTCAAAGTTTTACATAGGAATATATAGAGTAAATCCTTAAAAATCTTTTTCTCAGAAACTAATCAGCCAGGAAAGCTGAAACTTGTGTGGAAGCATCCTCAGGTAGTGTAGATTCAAAGTTGTGAAATTCATGATCCCTGGGGGTAGGGTGGGGCCACAATGGGGGGTCGAAGTTTTACATAGGAATATATAGAGTAAATCTTTAAAATCTTCTTCTCAGAAATTATTCAGCCAGGAAAGCTGAAACTTGTGTGCAAGTATCC…
CL1	scaffold402	370890	372427	166	9.24859	1538	AAATTTTCAAAAATCTTCTTCTCATGAACCATAAGACCAGGAAAGCTGAAACTTGTGTGGAAGCATCATCAGGTAGTGTAGATTTTAATTTGTGAAAATCATGACCCCCGGGGGTAGGGTGGGGCCACAATGGGGGGTCGAAGTTTTACATAGGAATATACAGAGTAAATCTTTGAAAATCTTCTTCTCATGAACCATAAGACCAGGAAAGCTGAAACTTGTGTGGAAGCATCCTCAGGTAGTGTAGATTCTAATTTGTGAAAATCATGACCCCCGAGGGTAGGGTGGGGCCACAATGGGGGGTCGAAATTAAACATAGGAATATATAGAGTAAATCTTTAAAAATCTTCTTCTCATGAACCATAAGACCAGGAAAGCTAAACCTTGTATGGAAGCATC…
CL1	scaffold40216	86732	87291	165	3.34463	560	CCAGGAAAGCTGAAACTTGTGCAAAATCATCCTCAGGTAGTGTAGATTGAACGTTGTGAAAATCATGACCCCCGGGGGTAGGATGGAGCCACAATGGGGGGAAGTTTAACATAGGAATATATAGAGTAAATCTTTAAAAATCTTCTCCTCAGAAACTTATCAGCCAGGAAAGCTGAAACTTGTGTGGAAGCATCCTCAGGTTGTGTAGATTTAAAGTTGTAAAACTCATGACCCTCGGAGGTAGGGTAGGGACAAAATGGGGGGGGGGGGGGTCGAGGTTTAACATATGAATATATAGAGTAAATCTTTAAAAATCTTCTCAGAAACTAATCAGCCAGGAAAGCTGAAACTTGTGTGAAAGCATCCTCAAGTAGTGTATATTCAAAGTTGTGAAAATCA…
CL1	scaffold40346	54879	55664	164	4.76405	786	ACTTTGTATCTAACACTACCAGAGGATGCTTTCACACAAGTTTCAGCTTTCCTGGCTGATTAGTTTCTGAGAAGAAGATTTTTAAAGATTTACTCTATATATTCATATGTTAAAATTCGAACCCCTATTGTGGCCCTAACCTACCCCCAGGGGTAATTATTTTCACAACTTTGAATTTACACTACCTAAGGATGCTTCCACACAAGTTTCAGCTTTGCCGGCTGATTAGTTTCTGAGAAGAAGATTTTTAAAGATTTACTATATATATTCCTATGTAAAACTTCGATCCCCCATTGTGGCCCCACCCTACATCTGGGAGTCATGATTTTCAGAACTTTAAATCTACACTACCTCATGATGCTTTCATACAAGTTTCAGCTTTCCTGGCTGATTAGTTTC…
CL1	scaffold40346	55822	56830	164	6.09248	1009	CTTTCCTGGCTGATTAGTTTCTAAGAAGAAGATTTTTAAAGATTTACTATATATATTCCTATATAAAACTTCGACCCCCCATTGTGACCCCACTCTACCCCCGGGGCGATGATTTTCACAACTTTTAATTTACGTTACCTGAGGATGCTTCCACACAAGTGTCAGCTTTTCTGGCCGATTAGTTTCTGAGAAGATGATTTTTAAAGATATACTCTATATATTCATATGTTTAACTTCGACCCTCCATTGCGGCCCCACCCTACACCCGGGGGTCATGATTTTCACAATTTTGTATCTACGCTACCTGAGGATGCTTCCACACAAGTTACAGCTTTCCTGGCCGATTAGTTTCTGAGAAGAAGATTTTAAAAGATTTACTCTATATATTCCTATGTTAAA…
CL1	scaffold40346	57734	59931	165	13.339	2198	TAGTTTCTGAGAAGAAGATTTTTAAAGATTTACTCTATATATTCCTTTGTAAATCTTCGACCCCCGATTGTGACCCCACCATACCCCCGGGGCGATGATTTTCACAACTTTTAATTTACGTTACCTGAGGATGCTTCCACACAAGTGTCAGCTTTCCTGGCCGATTAGTTTCTGAGAAGATGATTTTTAAAGATATACTCTATATATTCATATGTTTAACTTCGACCCTCCATTGTGGCCCCACCCTACACCCGGGGGTCATGATTTTCACAATTTTGTATCTACGCGACCTGAGGATGCTTCCACACAAGTTACAGCTTTCCTGGCCGATTAGTTTCTGAGAAGAAGATTTTTAAAGATTTACTCTATATATTCCTATGTTAAATTTTGACACCCCAT…
CL1	scaffold40388	57498	57872	174	2.22034	375	TGATTAGTTTCTGAGAAGAAGATTTTTAAAGATTTACTCTATATAATCCTATGTAAAACTTTAACACCCCCCCCCCCTATGTGGCCTCACCCTACCTCCAAGGGTCATGATTTTCACAACTTTGAATCTACACTACCTGAGGATGCTTCCACACAAGTTTCAGCTTTCCTGGCTGATTAGTTTCTGAGAAGAAGATTTTTAAAGATTTACTCTATATATTCCTATGTAAAACTTCGACCCCCCATTGTGGCCCCACCCTACCCCCGGGGGTCATGATTTTCACAACTTTGAATCTACACTACCTGAGGATGCTTCCACACAAGTTTCAGCTTTCCTGGCTTTCTGTTTCTTGAGAAGAAGATTTTTGAAAATTTA
CL1	scaffold404	232600	233603	166	6.02235	1004	CTGGCTGATTAGTTTCTGAGAAGAAGATTTTAAAAGATTTACTCTATATATTCCTATGTAAAACTTAAACACCCCCCCCCCCCAACTTGGGGCCCACCACCCCCCCCGGGTCCAGGTTTTCACACCTTTGAATCTACACTACCTGAGAATGCTTCCACACAAGTGTCAGCTTTCTTGGCTGATTAGTTTCTGAGAAGAAGATTTTAAAAAATTTTCTCTATATATTCCTATGTAATACTTTGCCCCCCCATTGTGGCCTCACCCTACCCCTGGGGGTCATGATTTTCACAACTTTGAATCTACACTACCTGAGAATGCTTCCACACAAGTGTCAGCTTTCCTGGCTGATTAGTTTCTGAGAAGAAGATTTTTAAAGATTTACTCTATATATTCCTATGT…
CL1	scaffold40412	51868	53853	166	11.9514	1986	TCCACACAAGTTTCAGCTTTCCTGGCTGATAAGTTTATGAGAAGAAGAATTGTAAAAATTTACTCAATATATTCCTATGTAAAACTTTGATCCCCCCCCCCCATTGTTGCCAACCCTACCCCGAGGGGGTCATGATTTTCACAGCTTACAATCTACACTACCTGAGGATGCTTCCACAAAAGTATCAGCTTTCCTGGCTGATTAGTTTCTGAGAAGAAGATTATTAAAGATTTCCTCTATATATTCCTATGCAAAACTTCGACCCTCCATTGTGGCCCAACCCTACCCTCAGGGATCATGATTTTCACAACTTAGAATTTACACTACCTGAGGATGCATCCACACATGTTTCAGCTTTCCTGGCTGATTAGTTTCTGAGAAGAAGATTTTTAAAGATTT…
CL1	scaffold40412	78458	78932	164	2.85143	475	AAACTTGTGTAGTAGCATCCTCAGGTAGGGTAATTATAAGTTGTGAAAATCATGACCCCCGGGGGAAGGGTGGGCCACAATATATAGGGGTCGAATTTTAACATAGAAATATATTTAGAGTAAATCTTTAAAAAATCTTCTTCTAAAGAACCATTTGGCCAGGAATGGCGAAACTTGTGTGGTAGCATCCTCAGGTAGCTTTAATTCAAAGTTGTGAAAATCATGACCCCCGGTGGTAGGGTGGGGCCACAATAGGGGTCGAGTTTTAACATAGAAATATTTAGAGTAAATCTTTAAAAATCTTCTTCTAAAGAACCATTTGGCCAGGAATGACGAAACGTGTGTGGTATCATCCTCAGGTAGTGTTAATTCAAAGTTGTGAAAATCATAACCCTCGGG…
CL1	scaffold40420	28259	28783	150	3.3125	525	TGTGGAAGCATCCTCAGGTAGTGTAGATTCAAATTTGTTCAAATCATGATCCCTGGGGGTAGGGTGGAGCAACAATTGGGGTCAATTTTTTACATAGGAATATATACAGTAAATCTTCTTCTCTGAAACTGATAAGCCAGAAAAGCTGTAACTTGTATGGAAGTATCCTCAGGTGGTGTAAATTCAAGTTTGTTCAAATCATGATCCCCAGGAGTAGGATAGGGCCACAATGGGGGTCGAATTTTACATAGGAATATAAAGAGAATTTTTTTTAAAGAACTGATTGGCCAGTAAAGCTTTTACCCATGTGAAAGCATCCTCAGGTAGTGTAGATTCAAGTTTGTTCAAATCATGATCCTCAGGAGTAGGATGGGGCCACAATGGGGGTTGAATTTTAAA…
CL1	scaffold40420	33180	34213	162	6.25888	1034	GGGGGTCGACTTTTACATAGGAATATATAGATTAAATCTTTAAAAATCTTCCTTCTCAAGAACCATTTGGCCAGGAAAGCTGTAACTTATACAGAAGCATCCTCAGGTGGTGTAGATTTAAAGTTGTGAAAATCATGACTTTCAGGGGAATGGTGGGGCCACAATGGGGGGTTGCATTTTTACATAAGAATATATAGAGTAAATCTTTAAAAATCTTCTTCTCAAGAACCATTTGGCAAGGAAAGCTGTAACTTAGATGGAAGCATCCTCAGGTAGTGAAAATTCAAGGTTGTGAAAATCAAGACTCTCGGGGGTAGGGTGGGGCCACAATGGGGTCAAATTTTTACATAAGAATATATAGAGTAAATCTTTAAAAAAATCATCTCCTCAAGAACCATT…
CL1	scaffold40420	56167	56573	204	2	407	AGAGAAATTTTCAAAAATCTTCTTCTCAAGAACCAGAAAGCCAGGAAAGCTGAAACTTGTGTGGAAGCATCCTCAGGTAGTGTAGATTCAAAGTTGTGAAAATCATGACCCCTGGGGGTAGGGTGGGGCCACAATGGGGGGTCGAAGTTTTACATAGGAATATATAGAGTAAATTTTTAAAAATCTTCTTCTCAGAAACTAAANAGAGAAATTTTCAAAAATCTTCTTCTCAAGAACCAGAAAGCCAGGAAAGCTGAAACTTGTGTGGAAGCATCCTCAGGTAGTGTAGATTCAAAGTTGTGAAATTCATGAACCCCGGGGGTAGGGTGGGGCCACAATGGGGGGTCGAAGTTTTACATAGGAATATATAGAGTAAATCTTTAAAAATCTTCTTCTCAG…
CL1	scaffold40440	60833	61837	166	6.04598	1005	AAGATTTACTCTATATATTCCTATGTAAAACTTTAACATCCCCCCAATGTGGCCCCACCCTACCCCGGGGTTCATGATTTTCACAACTTTGAATCTACACTACCTGATGATGCTTCCACACAAGTTTCAGCTTTCCTGGCTGATTAGTTTCTGAGAAGAAGATTTTTTAAGATTTACTCTATATATTCCTATGTAAAACTTTGACCCCAATTGTGGCCCCACCCTACCCCCGGGGGTCATGAATTTCACAACTTGGAATCTACACTACCTGGGGATGCTTCCACACAAGTTTCAGCTTTCCTGGCTGATTAGCTTCTGAGAAGAAGATTTTTAAAGATTTACTCTATATATTCCTTTGTAAAACTTCGAGCCCCTATTGTGGCCCCACCCTATCTCCGG…
CL1	scaffold40512	36107	37031	166	5.56818	925	AGGGTGGGGCCACAATGGGGGGGGGGTCGAAGTTTTACATAGGAATATATACAGTATATCTTTAAAAATCTTCTTCTCAGAAACTAATCAGCCAGAGGAAAGCTGACACTTGTGTGGATGCATCCTCAGGTAGTGTAGATTCATAGTTATGAAAATCATGACCACCTGGGGTAGGGTGGGGCCACAATGGGGGATCGAAGTTTTACATAGGAATATATACAGTATATCTTTAAAAATCTGCTTCTCAGAAACAAATCAGCCAGGAAAGCTGACACTTGTGTGGATGCATCATCAGGTAGTGTAAATTTAAAGTTGTGAAAATCATGACCCCCGGGGGTAGGGTGGGGCCACAATGGGGGATCGAAGTTTAACATATGAATATATAGAGTAAATCTTTAA…
CL1	scaffold40514	23414	23914	166	3.00581	501	CAGCCAGGAAAGCTGAAACTTGTGTGGAAGCATCCTCAGGTAGTGAAGATTCAAGGTTGTACAAATCATGACCCCCGCGGGTAGGGTGGGGCCACAATGGGGGGTCGAAGTTTTACATAGGAATATATAGAGTAAATCTTTAAAAATCTTCTTCTCAGAAACTAATCAGCCAGGAAAGCTGAAACTTGTGTGGAAGCATCCTCAGGTAGTGAAGATTCAAGGTTGTACAAATCATGACCCCCGCGGGTAGGGTGGGGCCACAATGGGGGGTCGAAGTTTTACATAGGAATATATAGAGTAAATCTTTAAAAATCTTCTTCTCAGAAACTAATCAGCCAGGAAAGCTGAAACTTGTGTGGAAGCATCCTCAGGTAGTGTAGATTCAAAGTTGTGAAAATC…
CL1	scaffold40526	18737	19278	168	3.22727	542	AAATTTTCAAAAATCTTCTTCTCAAGAACCAGAAAGCCAGGAAAGCTGAAACTTGTGTGGAAGCATCCTCAGGTAGTGTAGATTCAAAGCTGTGAAATTCATGACCCCCGGGGGTAGGGTGGGGCCACAATGGGGGGTCGAATGTTTACATAGGAATATATAGAGTAAATCTTTAAAAATCTTCTTCTCAGAAACTAAACAGCCAGGAAAGCTGAAACTTGTGTGGAAGCATCCTCAGGTAGTGTAGATTCAAAGTTGTGAAAATCATGACCCCTGGGGGTAGGGTGGGGCCACAATGGGGGGGGTCGAAGTTTTACATAGGAAAATATAGTTTAAATCTTTAGAAATCTTCTTCTCAGAAACTAATCAGCCAGGAAAGCTGAAACTTGTGTGGAAGCA…
CL1	scaffold40534	40289	41632	166	8.11834	1344	CTCAGAAACTAATCAGCCAGGAAAGCTGAAACTTGTGTGAAAGCATCATCAGGTAATGTAGATACAAATTTGTGAAAATCATGATCCCCGGAGGTAGGGTTGGGCCACAATGAAGGATCGAAGTTTTACATAGGAATATATAGAATAAATCTTTAAAAATCTTCTTCTCAGAAACTAATCGGCCAGGAAAGCTGACACTTGTGTGGAAGGATCCTCAGGTAGTGTAGATTCAAAGTTGTGAAAATCATGACCCCCGGGGTACGGTGAGGCCACAATGGGGGATCGAAGTTTAACATAGGAATATATAGAGTAAATCTTTAAAAATCTTCTTCTCAGAAACTAATCAGCCAGGAAAGCTGAAACTTGTGTGAAAGCATCCTCAGGTAGTGTAGATTCATA…
CL1	scaffold40556	5630	6005	172	2.24138	376	AAATTTTCAAAAATCTTCTTCTCAAGAGCCATTTAGCCAGGAAAGCTGAAACTTGTGTGATAGCATCATCAGGTAGTGTAGATTCAAAGTTCTGAAAATCATGACCCCCGGGGGTAGGGTAGGGCCAAAATGGGGGTCGAAGTTTAACATAGGAATATATAGAGTAAATCTTTAAAAATCTTCTTCTCAGAAACTAATCAGCCAGGCAAGCTGAAACTTGAGTGCAAATATCCTCAGGTAATGTAGATTCAAAGTTGTGAAAGTCATGACCCCCGGGGGTAGGATGGGGCCACAATGGGGTGGGGGGTCAAAGTTTAACATAGGGATATATAGAGTAAATATTTAAAAAACTTCTTCTCAGAAACTAATCAGCCAG
CL1	scaffold406	307256	307613	165	2.25	358	AAATTTTTAAAAATCTTCTTCTCAATAACCATAAAGCCAGGAAAGCTGAGACTTATGTGCAAGCATTCGCAGGTAGTGTAGGTTCAAAGTTGTGAAATTCATGACCCCCAGGGGTAGGGTGGGGCCAAAAGTTTTAAATAGGAATATATAGAGTAAATCTTTAAAAATCTTCTTCTCAGAAACTAATCAGCCAGGAAAGCAGAAACTTATGTGGAAGCATCCTCAAGAAGTGTAGATTCAAAGTTGTGAAAATCCTGACCCCCGGGGGTAGGATGGGGCCACAATGGGACTCGAAGTTTTACATAGGAATGTATAGAGTAAATCTTTAAAAATCTTCTTCTCAGAAACTAATCAGCCA
CL1	scaffold406	741003	741883	169	5.18889	881	AAAAATCTTCTTCTCAAGAACCAGAAAGCAAGGAAAGCTGAAACTTGTGTGGTAACATCCTCAGGTAGTGTAGATTCAAAATTGTGAAATTCATGACCCCGGGGGTAGGGTGGGGCCACATTGGGGGGGGGGTCGAAGTTTTGCATAGGAATATATAGAGTAAATCTTTAAAAATCTTCTTCTCAGAAATTAATCAGCCTGGAAAACTGAAACTTGTGTGGAAGCATCCTCAGGTAGTGTAGATTCAAAGTTGTGAAAATCATGACCCCTGGATGTAGGGTGGGGCCACAATGGGGGGTCGAAGTTTTACATAGGAATATATAAAGTAAATCTTTAAAAACCTTCTTCTCAGAAACTAATCAGCCAGGAAAGCTGAAACTTGTGTGGAAGCATCCTCAG…
CL1	scaffold406	817339	818032	166	4.20118	694	TTAAAAATCTTCTTCTCAGAAACTAATCAGCCAGGAAAGCTGACACTTTTGTGGATGCATCCTTAGGTAGTGTAAATTCAAAGTTGTGAAAATCATGACCCCCGGGGGTAGGATGGGGCCACAATGGGGGATCGAAGTTAAACATAGGAATATATAGAGTAAATCTTTAAAAATCTTCTTCTCAGAAACTAATCTGCCGGCAATGCTGAATCTTCTTCGGAAGCATCCTCAGGTAGTGTTGATTCACAGTTGTGAAAATAATAACCCCTGGGGGTAGAATGGGGCCACAATGGGGGGTCGAAGTTTAACATATGATTATATAGAGTAAATCTTTAAAAATCTTCTTCTCAGAAACTAATTAGCCAGGAAAGCTGAAACTTGTGTGGAAGCATCCTCAGG…
CL1	scaffold40606	47169	50437	166	19.6142	3269	CCCCCCATGTTGCCCCACTCAACCCCAAGGGATCATGACTTTCACAACTTTGAATCTACACTACCTGAGGATGCTTCCACACAAGTTTCAGATTTCCTGGCTGATTAGTTTCTAAGAAGGTTTTTATAGATTTACTCTACATATTCCTATGTTAAATTTTGACTCTCCATTGTGGCCACATCCTACACCTGGAGGTCATGATTTTCACAACCTTGAATCTACAATACCTGAGGATGGTTTCACACAAGTGTCAGCTTTCCTGGCTGATTAGCTTTTGAGAAGAAGCTTTTTAAAGATTTACTCTTCATATTCCTATATAAAACTTCGATTCCACTTCCCCATTGTGGCCCCATCCTACCCCCCGGGGGTCATGAATTTCACAATTGTGAATCTATATTA…
CL1	scaffold40614	93250	93633	179	2.23626	384	CTGGCTGATTAGTTTCTGAGAAGAAGATTTTTCAAGATTTACTCTATATATTCCTATGTAAAACTTTAACACCCCCCCAATGTGGTCCCACCCTACCCCCAGGGATCATGATTTTCAGAACTTTGAATCTACACTACCTGAGGATATCTTTCCACACAAGTTTCAGCTTTCCTGGCTGATTAGTTTCTGAGAAGAAGATTTTTAAAGATTTACTCTATAGACTCTATTACTCTATGTAAAACTTCGACCCCCCATTGTGGCCCCACCCTACCCCCGGGGGTCATGATTTTCAAAACTTTGAATCTACACTACCTGAGGATGCTTCCACACAAGTTTCAGCTTTCCTGGCTTTATGGTTCTTGAGAAGAAGATTTTTGAAAATTT
CL1	scaffold40638	16020	17387	166	8.21978	1368	AAATTTTCAAAAATCTTCTTCTCAAGAACCAGAAAGCCAGGAAAGCTGAAACGTGTGTGGAAGCATCCTCAGGTAGTGTAGATACAAAGTTGTGAAATTCATGACCCCCGGGGGTAGGGTGGGGCCACAATGGGGGGTCGAAGTTTTACATAGGAATATATAGAGTAAATCTTTAAAAATCTTCTTCTCAGAAACCAAACAGCCAGGAAAGCTGAAACTTGTGTGGAAGCATCCTCAGGTAGTGTAGATTCAAAGTTGTGAAATTCGTGACCCCCGGGGGTAGGGTGGGGCCACAATGGGGGGTCAAAATTTTACATAGGAATATATAGAGTAAATCTTTAAAAATCTTCTTCTCAGAAACTAAACAGCCAGGAAAGCTGAAACTTGTGTGGAAGCATC…
CL1	scaffold40664	24142	25179	165	6.24571	1038	CTGGCTGATTAATTTCTGAGAAGAAGATTTTTAAAGATTTACCATAAATATTCCTTTGTTAAACTTTGGCCTCCCATTGTGGCCCACCCTACCCCTGGGGATCATGATTTTCACAACTTTGAATTTACACTACCTGAGGACGCTTCCACACAGATTTAAGCTTTCCTGGCTGATTAGTTTCTGAGAAGAAGATTTTTAAAGATTTACTCTATATATTCCTGTGTAAAACTTTGACCTTCCATTTTGGCCCCACCCTACCCTCAGGGGTCATGATTTTCACAACTTTGTATCTACACTACCTGAGGATGCTTCCACACAAGTGTCAGCTTTACTGGCTGATTAGTTTCTGAGAAGAAGATTTTTAAAGATTTACTCTATATATTCCTATGTAAAACTTCG…
CL1	scaffold40664	54311	54751	171	2.59302	441	AAATTTTAAAAAATCTTCTTCTCAAGAACCAATGGGCCAGGAAATCTGAAACTTATGTTGAAGCATCCTCAGGTAGTGTAGATTCGAAGTTATCAGAATCATGACCCCCAGGGGTAGGGTGGGGCCACAATGGGGGGGGGGGTCGAAGTTTAACATAGGAATATATAGAGTAAATCTTTAAAAATCTTCTTCTCAAAAACTAATCAGCCAGGAAAGCTGAAATTTATGTGGAAGCATCCTCAGGTATTGTAGATTCAAAGTTGTGAAAATCATGACCCCCAGGGGTAGGGTGGGGCCACAATGGGGGGGGATCAAAGTTTTACATAGGAATATATAGAGTAAATCTTTAAAAATCTTCTTCTCAAAAACTAATCAGCCAGGAAAGCTGAAATTTGTGTG…
CL1	scaffold40664	54753	55128	169	2.2659	376	TAGAGTAAATCTTTAAAAATCTTCTTCTCAGAAACTAATCAGCCAGGAAAGCTGAAATTTGTGTGGGAGCATCCTCAGGTTTGTGTTGATTCAATGTTATGAAAATTATGACCCCCGGGGATAGGGTGGGGCCACAATGGGGGGTCAAAGTTTTACATAGGAATATATAGAGTAAATCTTTAAAGATCTTCTTCTCAAACACTAATCAGCCAGGAAAGCTGAACTTTGTGTGGAAGCACCCTCAGGTAGTGTTGATTCAAAGTTGTGAAAATAATGACACCCCGGGAGTAGGGGGGGGGGAATGGGGGGGTCAAAGTTTTACATAGGATTATGTAGAGTAAATCTTTAAAACTCTTCTTCTCAGAAACTAATCAGC
CL1	scaffold40702	52425	54268	165	11.2461	1844	AAATTTTCAAAAATCTTCTTCTCATGAACCATAAGACCAGGAAAGCTGAAACTTGTGTGGAAGCATCATCAGGTAGTGTAGATTCTAATTTGTGAAAATCATGACCCCCGGGGGTAGGATGGGGCCACAATAGGGGGTTGAAGTTTAACAGAGGAATATATAGAGTAAATCTTTAAAAATCTTCTTCTCATGAACCATAAGTTCAGGAAAGCTGACACTTGTGTGGAAGCATCCTCAGGTAGTGTAGATTCTAATTTGTGAAAATCATGACCCCCGGGGGTAGGGTGGGGCCACAATTGGGGGTCGAAATTTAACATAGGAATTAAAGAGTAAATCTTTAAAAATCTTCTTCTCATGAACCATAAGACCAGGAAAGCTGAAACTTGTGTGGAAGCATCC…
CL1	scaffold40702	84124	84796	166	4.03409	673	CTGGCTGATTAGTTTCTGAGAGGAAAATTTTAACAAATTTACTCTATATATTCCTATGTAAAACTTCAACCCTCCATTGTGGCCCCACCCTACCCCCTGGGATCATGATTTTCACAACTTGGAATCTACACTACCTGAGGATGCTTCCACACAAGTTTCAGCTCTCCTGGCTGATTAGTTTTCGAGAAGATTTTTAAAGATTTACTCTATATATTCCTATGTAAAACTTCAACCCCCAATTGTGGCCCCACCCTACCCCCGGGGGTCATGATTTTCACAACTTTGAATCTACACTACCTGAGGATGCTACCACACAAGTTTCAGCTTTCCTGGCTGATTAGTTTCTGAGAAGAAGATTTTTAAAAATTTACTCTATATATTCCTATGTAAGACTTTGAC…
CL1	scaffold408	47074	47502	165	2.60588	429	CCCCAATGTGGCCTCACCCTACCCCCAGGGATCATGATTTTCACAACTTTGAATCTACACTACCTGAGGATGCCTCCACACAAATTTTAGCTGTCCTGGCTGATTAGTTTCTGAGAAGAAGATTTCTAAAGATTTACTCTATATTTTCCTATGTAAAACTTCGAACCCCATTGTGGCCCCACCCTACCCCTGGGGGTCATGATTTTCACAACTATGAATCTAACCTACCTGATGATGCTTCCACACAAGTTTCAGCTCTCCTGGCTGATTAGTTTCTGAGAAGAAGATTTTTAAAGATTTACTCTATATATTCATATGTTAAAATTCGACCCCCATTGTGGCCCAACCCTACCCCCGGGGGTCATGATTTTCATAATTGAGTATCTACACTACCTGAGG…
CL1	scaffold408	491322	491573	125	2.01587	252	CCATTGTGTCCCACCCTACATCCGGAAGTTATGATTTTCACAACTTTGAATCTACACTACCTGAGGATTAATGTACACAAGTTTCAGCTTAAGTAATTTCCTGGCTGATTAGTTTCTGATCCACANCCATTGTGTCCCACCCTACATCCGGAAGTTATGATTTTCACAACTTTGAATCTACACTACCTGAGGATTAATGTACACAAGTTTCAGCTTAAGTAATTTCCTGGCTGATTAGTTTCTGATCCACAC
CL1	scaffold40832	76804	77247	169	2.64246	444	TTTTACATAGGAATATATAGAGTAAATCTTTTAAAATCTTCTCAGAGGCCAATCAGCCAGGAAATCTGAAACTTATGTGGAAGCATCCTCAGGTAGTATAGATTCAAAGTTGTGAAAATCATGACTCCCAGGGGTAGGGCGGGCCCACAATGGGGGGGGGGGTCAAATTTTACAAAGGAATATACAGGTATTGAGTAAATCATTAAAAATCTTCTTCTCATGAACCAGTTTGCCAGGAAAGCTGAAACTTATGCTGAAGCATCCTCAGGTAGTGTAGATTCAAAGCTGTGAAAAGCGTTACTCCCGGGGGTAGAGTGGGGCCACAATTGGGGGTCAAATTTTACATAGGAATATATTGAGTACATCTTTAAAAATCTTCTTCTCAGAAACCAATCAGCC…
CL1	scaffold40836	29992	31240	166	7.53801	1249	GCTGATTAGTTTCTGAGAAGATTTTTAAAGATCTACCCTATATATTCCTTTGTTAAACTTTGACCCCCCCCCCATTGTGGCCCCACCCTACCCCTGGGGATCATGATTTTCACAACCTTGAATCTACACTACCTGAGGATGCTTTCACACACGTTTCAGCTTTCCTGGCTGATTAGTTTCTGAGAAGAAGATTTTTAAAGATTTACTCTGTTTATTCCTATCTAAAACATCGACCTCCCATTGTGGCCCAAACCTACCCCCAGGGTTATGATTTTCACAAATTTGAATCTACACTACCTGAGGATGCTTCCACACAAGTTTCAGCTTTCCTGGCTAATTAGTTTCTGAGAAGAAGATTTTTAAAGATTTACTCTATTTAATCATATGTTAAACTTCGAC…
CL1	scaffold40836	61976	62583	168	3.6686	608	AAATTTTCAAAAATCTTCTTCTCATGAACCATAAGACCAGGAAAGCTGAAACTTGTGTGAAAGCATCCTCAGGTAGTGTAGATTCAAAGTTGTGAAAATCATGACCCTCGTTTGTAGGGTGGGGCCACAATGGGGGGTCGAAGTTTAACATAGGAATATATAGAGTAAATCTTTAAAAGTCTTCTTCTCTGAAACTAATCAGCCAGGAAATCTGAAACTTGTGTGGAAGCATCCTCAGGTAGTGTAGATTCAAAGTTGTGAAAATCATGATCCCCCGGGGGTAGGGTGGGGCCACAATGGGGGGTCGAAGTTTAACATAGGAATATACAGAGTAAATCTTTAAAAATCTTGTTCTCATGAACCATAAGATCAGGAAGGCTGAAACTTGTGTGAACGCAT…
CL1	scaffold40856	66554	67182	166	3.73743	629	CTGGCTCATTAGTTTCTGAGAAGAAGATTTTTAAAGATGTACTCTATATATTCCTATGTAAAACTTCGAGCCCCCATTGTGGCCCCAACCTACCCCCGGGGGTCATGAATTTCACAACTTTGAATCTACACTACCTAAGGATGCTTCCACCCAAGTTTCAGCTTTCCTGGCTGATTAGTTTCTGAGAAGAAGATTTTTAAAGATTTACTCTATAAATTCCTATGTTAAACTTCGAGCCCCCATTGTGGCCCCAACCTACCTCCGGGGGTCATGAATTTCACAACTTTGAATCTACACTACCTGAGGATGCTTCCACACACGTTTCAGCTTTCCTGGCTTTATGGTTTTTGATAAGAAGATTTTTAAAGATTTCCTCTATATATTCCTATGTAAAACTTT…
CL1	scaffold40874	48659	49161	166	3.02367	503	CCAGGAAAGCTGAAACTTGTGTGGAAGTATCCTCAGGTAGTGTAGATTCAAATTTGTGAAAATCATTACCCCGGGGGTTAGGGGGGGGGGCCACAAAGGGTGGTCAAAGTTTAACACATGAATATATAGAGTAAATCTTTAAAAATCTTCTTCTCAGACACTAATCAGCCAGGAAAGCTGAAACTTGTGTGGAAGCATCCTCAGGTAATGTAGATACAAAGTTGTGAAAATCATGACCCCCGGGGGTAGGGTGGGGCCAAACGGGGGGTTGAAGTTTAATACATGAATATACAGAGTAAATCTTTAAAAATCTTCTTCTCAGAAACTAATCAGCCAGGAAAGCTGAAACTTGTGTGGAAGCATTCTCAGGTAGTGTAGATTCAAAGTTGTGAAAATCAT…
CL1	scaffold40894	68516	69872	166	8.14286	1357	TGAGAAGAAGATTTTTAAAGATTTACCATATATATATTCCTTTGTTAAACTTTGACCCCCCCCCATTGTGGCCCCACCCTACCCCTGGGGATCATGATTATCACAACTATGAATCTACACTACCTGATGATGCTTCCACACAAGTGTCAGCTTTACTGGCTGATTAGTTTCTGAGAAGAAGATTTTTAAAGATTTACTCTATATATTCCTATGTAAAACTGCGATCCCCCATTGTGGCCCCACCCTACCCCTGGGGATCATGATTTTCACAACTATGAATTTACACTAACTGAGAATGCTTCCACACAAGTTTCAGCTTTCCTGGCTGATTAGTTTCTGAGAAGAAGATTTTTAAAGATTTACTTTATATATTCCTATGTTAAACTTCGACACCCCATT…
CL1	scaffold40952	13075	13584	166	2.98925	510	ATTAGTTTCTGAGAAGAAGATTTTTACAAGATTTACTTTACATATTCCTATGTAAAACGTTGACCCCCCCCCCCCCCCCCATTGTGGCTCAACCCTTCTACCGGGGGTGTCATTATTTTCACAACTTTGAATCTTCACTACCTGAGGATGCTTCAAAACAAGTTTCAGCTTTCCTGGCTGATTAGTTTCTGAGAAGAAGATTTTAAAGATTTACTCTATATATTCCTATGTAAAACGTCGACCCCCCATTGTGGCCCAATCTTACCCCTAGGGGTCATGATTTTCACATCTTAAAATCAACACTACCTGAGGATGCTTCCACATAAGTTTCAGCTTTCCTGGCTGATTTGTTTCTGAGAAGATTTTTACAGATTTACTCTATATATTCCTATGTAAAAC…
CL1	scaffold410	140017	140934	166	5.54913	918	AAATTTTCAAAAATCTTCTTCTCATGAACCATAAGACCAGGAAAGCTGAAACTTGTGTGGAAGCATGTGGAAGGTAGTGTAGATACAAAATTGTGAAAATCATGACCCCCGGGGAGAGGGTGGGGCCATAATGGGGGGTAGAAGTTTTACATAGGAATATATAGAATAAATCTTTAAAAAATCTTCTTCTCAGAAACTAATCAGCCAGCAAAGCTGACACTTGTGTGGAAGCATTCTCAGGTAGTGTAGATTCAAAGTTGTGAAAATCATGACCCCCGGGTGTAGGGTGGGGCCACAATGGGGGATCGAAGTTTTACATAGGAATATATAGAGTAAATCTTTTAAAATCTTCTCAGAAACTAATCAGCCAGGAAAGCTGACACTTGTGTGGAAGCATCC…
CL1	scaffold41054	84383	85419	165	6.25287	1037	CTGGCTGATTAGTTTCTGAGAAGAAGATTTTTAAAGATTTACTCTATATATTCCTATGTTAAACTTCGACCACCCATTGTGGCCCCACCCTACCCCCGGGGATCATGATTTTCACAACTTTGAATCTACACTACCTGAGAATGCTTCCACACAAGTTTCAGCTTTCCTGGCTGATTAGTTTTTGAGAAGAAGATTTTTAAAGATTTACTCTATATATTCCTATGTAAAACTTCGACCACCCATTAAGGCCCCACCCTACCCTCGGGGGTCATGATTTTCACAGCTATGAATCTACATTACCTGAGGATGCTTCCACACAAGTTTCAGCTTTCCTAGTCTTATGGTTCATGAGAAGAAGATTTTTAAAGATTTACTCTATATATTCCTATGTTAAATTTC…
CL1	scaffold41082	32000	32482	163	2.94186	483	TGGGGCCACAATAGGGGTTCAAATTTTTACAAGGGATATATAGAGATTATCTTTAAAAATCACTTTCTCAGAAACCAATTGACCAGAAAAGCTACAACTTGTATGAAAGCATCCTCAGGTAGTGTAGATTCAAGAATATTTAAATCATGATCCCTGAGGAAAGGCTGGGGCCACAATGGGGGTCGAATTATTATAAAGGGATTTATAGAAATTATCTTTAAACATCTTCTCAGAAAGCAATTGGCCAGAAAAGCTGTAACTTGTATAGAAGCATCCTCAGATAGTGTAGATTCAAGTTTGTTCAAATCATGATCCCCGGGGTTAGGGTGGGGCCATATTGGGGGTCAATTTTTTTTTCAAAGGGTTATATAGAGATAATCTTTAAAATCTTCTTCTCAG…
CL1	scaffold41086	76811	77984	163	7.03093	1174	AGCCAGGAAAGCTGAAAGTTGTGTGGAACCATCCTCAGGTAGTGTAGAATTAAAGTTGTGAAAATCATGACCCCCAGGGGCAGGGTGGGGCCACAATGGGGGGGGGTCAACGTTTTTCATAGGAATATATTGAGTAAATCTTTAAAAATCTTCTTCTCAGAAACTTATCATCCAGGAAAGCTGAAACTTCTTTGGAAGAATCCTCAGGTAGTTAGATTTAAAGTCGTGAAAATCATGAACCCTGGGGGAAGGGTGGGGCCACAATGGAGGGTCGATGTTTTACATAGGAATATAAAGAGTAAATTTTTTAAAAATCTTCTTCTCAAAAACTAATCAGCCAGGAATCCTGAAACTTGTATGGAAGCATCCTCAGGTAGTGTAGATTTAAAGTTGTGAAAA…
CL1	scaffold41090	24341	25050	166	4.24044	710	TAAATTTTCAAAAATCCTCTTCTCACGAACCATAACACCAGAAAAGCTTAAACTTGTGTGGAGGCATCCTCAGGTAGTGTAAATGCAAAGTTGTGAAAATCATGATCCCCGGAAGTAGGCTGAGGCCAAAATGGAGCGGGGTCAAATTTTAACAAAGGAATATATAGAGTAAATCTTTAAAAATCTTCTTTTCAGAAACAAATCAGCCAGGAGAGCTGAAACTGGCGTGGAAGCATCCTCAGGTAGTGTAGAATAAAAGTTGTGAAAATCATGATCCCCGGAAGTAGGCTGGGGCCAAAATGGGGGGTCAAAGTTTAACAAAGGAATATATAGAGTAAATCTTTTAAAATCTTCTTCGCAGAAACTAATCAGCCAGGAGAGCTGAAACTTGTATGGAAG…
CL1	scaffold41090	95287	95725	172	2.56647	439	GGGGTAGGGTGGGGCCACAATGGGGGGGGGGTCGAAGTTTTTCATAGGAATATATAGAGTAAAATCTCTAAAAATCTTATTCTCAGAAACTAATCAGCCAGGAAAGCTGAAACTTGTGTGGAAGCATCGTCAGGTAGTGTAGATTCAAAGTTGTAAAAATCATGACCCCCGGGGGTACGGTGGGGCCACAATGAAGGGGTGTTAAAGTTTAACTTAGGAATATATAGAGTAAATCTTTAAAAATCTTCTTCTCAGAAACTAATCAGCCAGGAAAGCTGAAACTTGTGTGGAAGCATCCTCAGGTAGTGTAGATTCAAAGTTTTGAAAATCATGCCCCCCCCTGGGGTAGTGTGGGGCCACAATGGGGGGGGGGTCAAAGTTTTACATAGGAATATATGG…
CL1	scaffold41136	25936	26799	166	5.21978	864	AAATTTTCAAAAATCTTCTTCTCAAGAACCAGAAAGCCAGGAAAGCTGAAACTTGTGTGGAAGCATCCTCAGGTAGTGTAGATTCAAAGTTGTGAAAATCATGACCCCCGGGGGTAGGGTGGGGCCACAATGGGGGGTCGCAGTTTTACATAGGAATATATAGAGTAAATCTTTAAAAATCTTCTTCTCAGAAACTAATCAGCCAGGAAAGCTGAAACTTGTGTGGAAGCATCCTCAGGTAGTGTAGATTCAAAGTTGTGAAAATCATGACCCCCGGGGGTAGGGTGGGGCCACAATGGGGGGTCGAAGTTTTACATAGGAATATATAGAGTAAATCTTTAAAAATCTTCTTCTCAGAAACTAAACAGCCAGGAAAGCTGAAACTTGTGTGGAAGCATC…
CL1	scaffold41162	4895	5860	165	5.81287	966	CCACAATGGGGGGTCGAAGTTTTACATAGGAATATATAGAGTAAATCTTTAAAAAATCTTCTTCTCAGAAACTAATCAGCCAGCAAAGCTGAAACTTGTGTGGAATCATCCTCAGGTAGTGTAGATTTAAAGTTGTGAAAATCATGACCCCTGGGGTAGGGTGGGGCCACACTGGGGGGTCGAAGTTTTACATATGAATATATAGAGTAAATCTTCAAAAATCTTCTTCTCAGAAACTAATTAGCCAGGAAAACTGACACTTGTGTGGAAGCATCCTCAGGTAGTGTAGATTCAAAGTTGTGAAGATCATGGCCCCCGGAGGTAGGGTGGGGCCACAATGGGTGATCGAAGTTTTACATAGGAATATATAGAGTAACTCTTTAAAAATCTTCTTCTCAA…
CL1	scaffold41174	36528	37306	162	4.80117	779	TCTATATATTCCTATGTAAAAATTTGACCCCCAATGAGGCCCCATCCTTGCTCCGGGGGTCATCATTTTCACAAGTTTGAATCTACACTACCTGAGGATACTTCTACACAAGTTTCAGGTTTCCTGGCTAATTAGTGTCTGAGAAGATTATAAAAAATTACTCTATATATTCTAATGTAAAAATTTGACCCCCCATTTGAAGCCCCACCCTTGCTCCGGAGGTCATCATTTTCACAAGTTTGAATCTACACTACCTGAGGGTGCTTCTACACAAGTTTCAGGTTTCCTGGCTAATTAGTGTCTGAGAAGATTATAAAAGATTACTCTATCTATCCCTATGTAAAAATTTGACCCCCCCCCCCAATGAGGCCCCACCCTTGCTCCGGGGGTCATCATATT…
CL1	scaffold41174	58816	59266	152	2.95833	451	TGTATTCCTATGTAAAATTCGACCCACCCACTGTGGCCGCACCCTACCACGGGGATCATGGTTTGAACAAATTTGAATCTACACTACCTGAGGATGCTTCCAAACAAGTTACAGCTTTTCTGGCCTTCTGGTTTTTGTTGAGAAGATTTTTCTCTATGTATTCCTATGTAAAAATTTCGGACCCCCATTGTGGCCCCACCTTACCCCCGGGGATCGTGATTTGAAAAAAATTTGAATCTACACTACCTGAAGATGCTTCCACAGTTCCAGTTTTTCTGGCTAACTGGTTTTTGCAAAGAAGATTTTAATGATTTTTCTCTAAAAATTTGATCCCCCATTGGAGCCCCACCTACTCCCGGGGATCATGGTTTGAACAAGCTTGAATCTACACTACTTGAG…
CL1	scaffold41206	96001	96773	166	4.60795	773	CCCCCCATTGTGGCCCCACCCTTCATCCAGGGGACATGAGTTTCACAACTTGGAATCTACACTACCTGAGGATGCTTCCACACAAGTTTCAGCTTTCCTGGCTGATTAGTTTCTGAGAAGAAGATTTTTAAAGATTTACTCTATATAATTCTGTGTAAAATTTCGACCCTCCATTGTGGCCCCACCCTACATCCAGGGGTCATGATTTTCACAACTTGGAATCTACACTACCTGAGAATGCTTCAACACAAGTTTAAGCTTTCCTGGCTGATTAGTTTCTGAGAAGAAGATTTTTAAAGATTTACTCTATATATTCCTATGTAAAATTTCGCCCCCCCCCCCCATTGTGGCCCCACCCTACTCCCGGGGGTCATGATTTTCACAACTTGGAATCTACAC…
CL1	scaffold41210	107299	108211	165	5.53107	913	CTGGCTGATTAGTTTCTGAGAAGATTTTTAAAGATTTACCCTATATATTCCTTTGTTAAACTTCGACCTCCCATTGTGGCCCCACCCTACCCCTGGGGATCATTATTTTCACAACTTTGAATCTACACTACCTGAGGATGCTTTCACACAAGTTTCAGCTTTCCTGGCTGATTAGTTTCTGAGAAGGAGATTTTTTAAAAGAATAACTCTGTTTATTCCTATGTAAAACATCGACCTCCCATTGTGGCCCAAACCTACCCCCAGGGGTCATGATTTTCACAACTTTGAATCTACACTACCTGAGGATGCTTCCACACAAGTTCCAGCTTTGCCGGCGAATTAGTTTCTTAGAAGAAGATTTTTAAAGATTTACTGTATATATTCCTATGTTAAACTTCG…
CL1	scaffold41214	77458	78016	153	3.59281	559	TGTGGCCCACCCTACCCCCGGGGGTCATGATTTTCAAATCTTTGAATCTACACTCCCTGAGGATGCTTCCACACAAGTTTCAGCTTTCCTGGCTGATTAGCTTCTGAGATTTACTCGATATATTCCTATGTAAAACTTCGACCCCCCATTGTGGCCCTACCCTACCCCCGTGGGTCATGATTTTCACAACTTGGAATCTACACTACCTGAGGATGCTTCCACACAAGTTTCAGCTTTCCTGGCTGATTAGTTTCTGTGAAAAAGATATTCTCAATATATTCCTATGTAAAACTTCGACCCCCATTGTGGCCCCACCCAACCCCCAGGGGTCATGAATTTCACAACTTTGAATCTACACTACCTGAGGATACTTCCACACAAGTTTCAGCTTTCCTGGCT…
CL1	scaffold41220	98992	100128	166	6.95349	1137	CTGGCTGATTAGTTTCTGAGAAGATTTTTAAAGATTTACCCATTATATTCCTTTGTTAAACTTTGACCCCCCATTGTGGCCCCACCCTACCCCTGGGGATCATGATTTTCACAACTATGAATCTACACTACCTGAGGATGCTTTCACACAAGTTTCAGCTTTCCTGGCTGATTAGTTTCTGAGAAGAAGATTTTTAAAGATTTACTCTATTTATTCCTATGTAAAACATCGACCTCCCATTGTGGCCCAAACCTACCCCCAGGGTTATGATTTTCACAAATTTGAATCTACACTACCTGAGGATGCTTCCACACAAGTTTCAGCTTTCCTGGCTAATTAGTTTCTGAGAAGAAGATTTTTAAAGATTTACTCTATATAATCATATGTTAAACTTCGACC…
CL1	scaffold41242	59862	60869	166	6.01734	1008	AGCCAGGAAAGCTGAAACTTGTGTGGACGCATCCTCAGGTTGTGTAGATTCAAAGTTGTGAAAATCATGAACCCCTGGGGTAGGGTGGGGCCACAATGGGGGGTCGAAGTTTTACATAGGAATATATAGAGTAAATCTTTAAAAATCTTCTTCTCAGAAACTAATCAGCCAGGAAATCTGAAACTTGTGTGGAAGCATCCTCAGGTAGTGTAGATTCAAATTTGTGAAATTCATGACCCCTGGGGGTAGGATGGGGCCACAATGGGGGGTCGAAGTTTTACAAAGGAATATATAGAGTAAATATTTAAAAATCTTCTTCTCAGAAACTAAACAGACAGGAAAGCTGAAAGTTGTGTGGAAGCATCCTCAGGTAGTGTAGATTCAAAGTTGTGAAAATCA…
CL1	scaffold413	317698	318100	170	2.40571	403	CTGGCTGATTAGTTTCTGAGAAGAATATTTTTAATTTAAATTTACTCTGAATATTCCTATGTTAAACTTTGACCCCCTATTGTTGCCAACCCTACCACAGGGGGTCATGATTTTCACAACTTTGAATCTACACTACCTGAGGATGCTTCCACACAAGTTTCAGCTTCCCTGGCTAATTCGTTTCTGAGAAGAAGATTTTTAAAGATTTACTCTATATATTCCTATATAAAACGTTAACACCCCTCCATTGTGGCCCCATCCTACCCCCAGGGGTCATGATTTTCAAAACTTTGAATCTTCACTACCTGAGGATGCTTCCACACAAGTATCAGCTTTCCTGGCTGATTAGTTTCTGAGAAGAAGATTTTTAAAGATTTACTCTATTCATTCCTATGTAAA…
CL1	scaffold413	411979	412390	181	2.34254	412	AATATATAGGGTAAATCTTTAAAATTCTTCTTCTCAGAAACTAATCAGTCAGGAAACCTGCAATTTGTGTGGAAGCATCCTCAGGTAGTGTAGATGCAAAGTTGTGAAAATCATGACCCCTTGGTTTAGGTTGGGGCCACAATGGGGGAGGGGGGTCAAGTTTTAACATAAAAATATATAGAGTAAAAATTTAAAAATCTTTTTCTCAGAAACTAATTAGCCAGGAAAGCTGAAATTTGTGTGGAAGCATCCTCAGGAAGTGCAGATTCAAAGTTGTAATAATCATGACCCCTTGGGGTTGATTAGGGCCACAATGGGGGGGGGGGGGGGCGGTCGAAGTTTAACATAGGGATTTATAGAGTAAATCTTTAAAAATCTTCTTCTCCGAAACAAATCGGA…
CL1	scaffold413	412566	413037	172	2.74719	472	TCAAAGTTGTGAAATTCATGACCCCTGAATGTAGGGTTGGGCCACAATGGGGGGGAGGGGGGTCGAAGTTTTACATAGGAATATATAGAGTAAATCTTTAAAAATGTTATTCTCAGAAACTAATCAGCCAGGAAAGCTGAAACTTGTGTGGAAGTATCATCAGGTAGTGTAGATTCATAGTTGTGAAAATCATGACCCCCGGGGGTAGGGTGGGGGCACAATGGGTGGGGGGTGTCGAAGTTGTACATAGGGATATGTAAAGTAAATCTTTAAAAATATTTTTCTCAGAAACTAATCAGCCAGGAAAACTTAAATTTGAGTGGAAGCATCCACAGATAATGTAGATTCAAAGTTGCGAAAATAATGACATCCCGGGAATAGGGTGGGGTCACAATGGGG…
CL1	scaffold41470	96898	97442	165	3.25287	545	CCCCGGGGGTTATGATTTTCACAACATTGAATCTACACTACCTTAGGATGCTTCCACACAAGTTTCAGCTTTCCTGGCTGATTAGTTTCTGAGAAGAAGATTTTTAAAGATTTACTCTATACATTCCTATGTTAAACTTCAACCCCCCCATTGTGGCCCCATCCTAACCCAGGGGGTTATGATTTTCACAACATTGAATCTACACTACCTGAGGATGCTTCCACACAAATTGCAGCTTTCCTGGCTGATTAGTTTCTGAGAAGAAGAGTTTTAAAGATTTACTCTATAGTTCCTATGTTAAACTTCAACCCCCCATTGTGGCCCCATCCTACCCCCGGGGTTATGATTTTCACAACTTTGAATCAACACTACCTGAGGATGCTTCCATACAAGTTTCAG…
CL1	scaffold41480	111557	112255	164	4.24855	699	TAAATCTTTAAAATCATCTTCTCAAAAACGAATCAGTTAGGACAGCTGAAACTTACGTGGAAGTATCCTCCGGTAGTGTAAATTCAAAGTTGTGAAAATTATGAACCCCGGGGGTAAGGTGAGGCCAATATGGAAGATTAAGTTTTTACCTAGGAGTATATAGAGTAAATCTTTTAAATCTTCTTCTCAAAAACCAATCAGCCAGGAAAGCTGACACTTATGCAGAAGCATTCTCAGGTAGTGTAGATTCAAAGTTTTGAAAATCATGACCCTCGGGGGTAGGATGGGGCCATAATGGTGGTCAATTTTACATAAGAAAATATAGAGTAAATCTTTAAAAATCTTCTTCTAAAAACCAATCAGCCAGGAAAACTTAAACTTAAGTGGAAGCATCCTCAG…
CL1	scaffold41540	31848	32311	167	2.8046	464	TTTTCAAAAACTTCTTCTCAAAACCATTTGACCAGAAAAGCTGAAACTTGTGTGGAAGCATCTCCAGATAGTGTAGATTCAAGTCTATTCAAATCATGGTCCCTGGGGGTAAGGTGGGATCACAATGGGGGGTTGAAATTTTATATAGAATATATAGAGTAAATCTTTATCAATCTTCTTCTCAGCAACCAATCAGCCAGAAAAGCAGAAACTTGTGTGGAAGCATCCTCATGTAGTATAGATTCAAGTTTATAAAAATCATGGTCCCCGGGGGTAGGGTGGAGCCACAATTGGGGGGGTCATACTTTTACATAGAAATATATATTGTAAATCTTTTGAAAAATTTTTCTCAAAAACCATTTGGTCAGAAAAGCTGAACCTTGTGTGGCATCCTTAGAT…
CL1	scaffold41560	120865	122406	166	9.13	1542	AAATTTTCAAAAATCTTCTTCTCATGAACCATAAGACCAGGAAAGCTGAAACTTGTGTGGAAGCATCATCAGGTAGTGTAGATTCTAATTTGTGAAAATCATGACCCCCGGGGGTAGGATGGGGCCACAATGGGGGGTCGAAGTTTTACATAGGAAAATACAGAGTAAATCTTTGAAAATCTTCTTCTCATGAACCATAAGACCAGGAAAGCTGAAACTTGTGTGGAAGCATCCTCAGGTAGTGTAAATTCTAATTTGTGAAAATCATGACCCCCGAGGGTAGGGTGGGGCCACAATGGGGGGTCGAAATTTAACAGGAATATATAGGGTAAATCTTTAAAAATCTTCTTCTCATGAACCATAAGACCAGGAAAGCTGAAACTTGTGTGGAAGTACCTT…
CL1	scaffold41568	20202	20771	177	3.20652	570	TAAATCTTTAAAAATCTTCTTCTCAGAAACTAAACAGCCAGGAAAGCTGAAACTTGTGTGGAAGCATCCTCAGGTAGTGTAGATTCAAAGTTGTGAAAATCATGATCCCTGGGGGTAGGGTGAGGCCACATTGGGGGGGGGGGTTAAAATTTTACATAGAAATACATGTTTATAGAGTAAATCTTTAAAAATCTTCTTCTCAGAAACTAATCAGCCAGGAAAGCTGAAACTTTTGTGGAAGTATCCTCAGGTAGTGTAGATTCAAAGTTGTGAAAATCATGATCCCTGGGGGTAGGGTGAGGCCACATTGGGGGGGGGGGTTAAAATTTTACATAGAAATACATGTTTATAGAGTAAATCTTTAAAAATCTTCTTCTCAGAAACTTATCAGCCAGGAAA…
CL1	scaffold41594	73045	74409	166	8.25146	1365	AAATTTTCAAAAATCTTCTTCTCAAGAACCAGAAAGCCAGGAAGGCTGAAACTTGTTTGGAAGCATCCTCTGGTAGTGTAGATTCAAAGTTGTGAAAATCATGACCCCCGGGGGTAGGGTGGGGCCACAATGGGGGGTCGAAGTTTTACATAGGAATATATAGAGTAAATCTTTAAAAATCTTCTTCTCAGAAACTAAACAGCCAGGAAAGCTGAAACTTGTGTGGAAGCATCCTCAGATTGTGTAGATTCAAAGTTGTGAAATTCATGACCCCCGGGGGTAGGGTGAGGCCACAATGGGGGGTCGAAGTTTTACATAGGAATATATAGAGTAAATATTTAAAAATCTTTTTCTCAGAAACTAAACAGCCAGGAAAGCTGAAGCTTGTGTGGAAGCATC…
CL1	scaffold416	105262	106137	166	5.18785	876	AAAAATCTTCTTCTCAAGAACCAGAAAGCCAGGAAAGCTGAAACTTGTGTGGAAGCATCCTCAGGTAGTGTAGATTCAAAGTCGTGAAATTCATGACCCCCAGGGGTAGGGTGGGGCCACAATGGGGGGGGGTCGAAGTTTAACATAGGAATATATAGAGTAAATCTTTAAAAATCTTCTTCTCAGAAACTAATCAGCCAGGAAAGCTGAAACTTGTTTGGAAGCATCCTCAGGTAGTGTAAATTCAAAGTTGTGAAAATCATGACCCTGGGGGTAGGGTGGGGCCACAATGGGGGGTCAAAGTTTTACATAGGAATATATAGAGTAAATCTTTAAAAATCTTCTTCTCAGAAACTAATCAGCCAGAAAAGCTGAAACTTGTATGGAAGCATCCTCAGG…
CL1	scaffold416	124975	125728	165	4.56287	754	GTAGGATGGGGCCACAATGGAGGGTCGATGTTTTACATTGGAATATATAGGGTAAATCTTTAAAAATCTTCATCACAGATACTTATCAGCCAGGAAAGCTGAAACCTGTCTAGAAGCATCCTAAGGTAGTGTTGATTTAAAGTTGTGAAAATCATGATCCCCAGGGGTAGGGTGGGGCCACAACTAGGTGTCGAAGTTTTTCATAGGAATATATAGAGTAAATCTTTAAAAATCTTCTTCTCAGAAACTAATCAGCCAGGAAAGCTGAAACTTGTGTGGAAGTATCCTCAGGTAGTGTAGATTCAAAGTTGTGAAAATCATGACCCTGGGGGTAGGGTGGGGCCACAATGGGGGGTCGAAGTTTTACATAGGAATATATATAGTAAATCTTTAAAAATC…
CL1	scaffold41604	1703	2786	164	6.53631	1084	TGGGGCCACAATGGGGGGTCGAAGTTTAACAAATGAATATATAGAGTAAATCTTTAGAAATCCTCTTCTCAGAAACTAATCGGCCAGGAAAGCTGAAACTTGTGTGGAAGCATCCTCAGGTAGTGTAGATTCAAAGATGTGAAAATCATGACCCCTGGGGATAGGGTGGGGCCACAATGGAGGGTCGAAGTTTAACATATGAATATAAAAAGTAAATCTTTAAAAATCTTCTTCTCAGAAACTAATTGGCCAGGAAAGCTGACACTTGTGTGGATGCATCCTTATGTAGTGAAGATTCAAATTTGTGAAAATCATGACCCCCGGGGGTAATTTTGGGCTACAATGGGAGATCGACGTTTTACATAGGAATATACACAGTTAATCTTTAAAAATCTTCTT…
CL1	scaffold41616	20318	21065	164	4.44974	748	AAATTTTCAAAAACCTTCTTCTCAAAAAGCAATTATCCAGGAAAGCTGAAACTTGTGTGGAAGCATCCTCGGGTAGTGTAGATTCAAATTTGTGAAAATCATGACCCTCAGAGATAGGATGGGGTCACAAGGGGGGTTCAACTTTTTGCATATGAATATATAAAGTAAATCTTTAAAAATCTTCTTCTCAAGAACCATTCGGCAAGGAAAGTTGAAACCCATGTGGAAGCATCCTTAGCTAGCGTAAATGCAAGATTGTGAAAATCATGACCCTAGGGGGTAGGGTGGGGCCACAATGAGGGTCAAATTTTTACATAAGAATATATAGAGTAAATCCTTAGAAATCTTCATTTCAAGAATCATTTGGCCAGGAAAGCTGAAAATTATATAGAATCATCC…
CL1	scaffold41616	24680	25161	171	2.87079	482	TGTAGATTCAAAGTTGTTAAAATCATGATCCCCGGGGGTAGGGTGGGGCCACAATTGGGGGGGGGTCGAAGTTTTACATATAAATATATTGAATAAATCTGTAAAAAATCTTCTTATAAACTAATCAGCCAGGAAAGCTGAAACTTGTGAAAAGGCTTACCCAAGTAATGTAGATTCATAGTTGTATATATTATGATCGCCGGGGTGGAGGGTGGGGCTACAATGGGGGGGGGGGGCGAAGTTTTACATAGGAATATATAGAGTAAATCTTTAAAAATCTTCTTCTCAGAAACTGATCAGCCAGGAAAGCTGAACTTCTGAAATCCTCAGGTAGTGTAGATTCAAATTTGTACAAATCATGTTCCGCAGTGGTAGGATGGAGCCACAATTGGGGGGCGG…
CL1	scaffold41652	51019	51412	171	2.36842	394	ATTTTCACAACTTTGAATCTACACTACCTGAGGATGCTTCCACACAAGTTTCAGCTTTCCTGGCTGATCAGTTTTTGAGAAGATTTTTAAAGATTACTCTATATGTTCCTATATAAAACTTTAACACCCCCCCCAATGTGGCCCCATCCAACCCCCAGGGAATATGATTTTCACAACTTTGAATCTACACTGCCTGAGGATGCTCCACACAAGTTTCAGCTTTCCTGGCTGATTAGTTTCTGAGAAGAAGATTTTTAAAGATTTACTCTATATATTCCAATGTAAAACTTTGAGCCCCTATTGTGGCCCCACCCTACCCTCCGGGGTAATGATTTTCACAACTTTAAATCTACACTACCTGAGGATGCTTCCACACAAGTTTCAGCTTTTCTGG
CL1	scaffold41730	91028	91708	164	4.07222	681	GTTTCAGTTTTCCTGCTCAAATTGTTCTTGAGAAGAAGATTTTTAAATATTTACTTTATATATTCCTATGTAAAAAATCCCCCCCCCCTCCATTGTGGCCCAACCCTAACTCAAAGGGTAATGATTTTCACAACTTTGAATTTTCACGACCTAAGGATGCTTCCATATAAGTTTCAGCTTTCCTGGCCAAATGGTTCTTGAGAAGAAGATTTTTAAAGATTTACTCTATATATTCTTATGTAAAAAGTCGACCTTCCATTGTGGCCCCACCCTACCAGAAGGTCATGATTTTCACAACCTTGAATGAACACCACCTGTGAATGCTTTAAAACAAGTTTCAGCTTTTTTGGCTGATTGTTTTCTGAGAAGAAGATTTTTAAAGATTTACTCTATATATTC…
CL1	scaffold41740	73923	75170	166	7.54491	1248	CTGGCTGATTAGTTTCTGAGAAGATTTTTAAAGATTTACCCTACATATTCCTTTGTTAAACTTTGACCCCCAATTGTGGCCCCACCCTACCCCTGGGGATCATGATTTTCACAACTATGAATCTACACTACCTGAGGATGCTTTCACACAAGTTTCAGCTTTCCTGGCTGATCAGTTTCTGAGAAGAAGATTTTAAAAGATTTACACTGTTTATTCCTATGTAAAACATCGACCTCCCATTGTGGCCCAAACCTACCCCCAGGGTTATGATTTTCACAAATTTGAATCTACACTACCTGAGGATGCTTCCACACAAGTTTCAGCTTTCCTGGCTAATTAGTTTCTGAGAAGAAGATTTTTAAAGATTTACTCTATATAATCATATGTTAAACTTCGACC…
CL1	scaffold41772	140	1391	166	7.55491	1252	AGGGTGGGGCCACAATGGGGGGTCGAAGTTTAACAAATGAATATATAGAGTAAATCTTTAAAAATCTTCTCCTCAGAAACTAATCAGCCAGGAAAGCTGAAACTTGTGTGAAAGCATCATCAGGTAATGTAGATACAAATTTGTGAAAATCATGATCCCCGGAGGTAGGGTTGGGCCACAATGAAGGATCGAAGTTTTACATAGGAATATATAGAATAAATCTTTAAAAATCTTCTTCTCAGAAACTAATCGGCCAGGAAAGCTGACACTTGTGTGGAAGGATCCTCAGGTAGTGTAGATTCAAAGTTGTGAAAATCATGACCCCCGGGGTACGGTGAGGCCACAATGGGGGATCGAAGTTTAACATAGGAATATATAGAGTAAATCTTTAAAAATCTT…
CL1	scaffold41772	12185	12955	166	4.65294	771	AAATTTTCAAAAATCTTCTTCTCAAGAACCAGAAAGCCAGGAAAGCTGAAACTTGTGTGGAAGCATCCTCAGGTAGTGTAGATTAAAAATTGTGAAATTCATGACCCCCGGGGGTAGGGTGGGGCCACAATGGGGGGTCAAAGTTTTACATAGGAATATATAGAGTAAATCTTTAAAAATCTTCTTCTCAGAAACTAATCAGCCAGGAAAGCTGACACTTGTGTGGAAGTATCCTCAGGTAGTGTAGATTCAAAGTTGTGAAAATCATGACCCCCTGGGGTTGGGTGGGGCCACAATGGGGTGGTCGAAGTTTTACATAGGAATATATAGAGTAAATCTTTAAAAATCTTCTTCTCAGAAACTAATCAGCCAGGAAAGCTGACACTTGTGTGGAAGCAT…
CL1	scaffold419	248728	249063	167	2.02395	336	CTGGCTGATTAGTTTCTGAGAAGCAGATTTTTAAAGATTTACTCTATATATTCCTATGAAAAACTTCGACCCCCCATTGTGGCCCCACCCTACCCCCGGGGGTCATGATTTTCATAACTTTGAATCTACACTACCTGAGGATGCTTCAACACAAGTTTCACCTTTCCTGGCTGATTAGTTTCTGAGAAGAAGATTTTTAAATATTTACTCTATATATTCATATGTTAAACTTCGACCCCCCATTGTGGCCCCACCCTACCCCCGGGGGTCATGATTTTCATAACTTTGAATCTACACTACCTGACAATACTTTCACACAAGTTTCAGCTTTCCTGG
CL1	scaffold419	425244	426694	165	8.48058	1451	AGGGTGGGGCCACAATGGGGGGTCGAAGTTTAACAAATGAATATATAGAGTAAATCTTTAAAAATCTTCTTCTCAGAAACTAATCAGCCAGGAAAGCTAAAACTTGTGTGAAAGCATCATCAGGTAATGTAGATTCAAATTTGTAAAAAATCATGACCCCCGGGGGTAGGGTGGGGCCACAATGGGAGATTGAAGTTTAACATAGGAATATATAGAGTAAATCTTTAAAAATCTTCTTCTCAGAAACTAATCGGCCATGAAAGCTGAAACTTGTGTGGAAGCATCCTCAGGTAGTGTAGATTCAAAGTTGTGAAAATAATAACCCCTGGGGGTAGGGTGGGGTCACAATGGGGGTCGAATTTTAACATATGATTATATAGAGTAAATCTTTAAAAATCT…
CL1	scaffold419	1088339	1089588	165	7.51955	1250	CACAATGGGGTGGTCGAAGTTTTACATAGGAATATATAGAGTAAATCTTTAAAAATCTTCTTCTCAGAAACTAATCAGCCAGGATAGCTGAAACTTATGTGGAAGCATCCTCAGGTAGTGCAGATTCATAGTTGTGAAAATCATGATCCCTGGGGGTAGGGTGGGGCACAATGGAGGGTCGAAGTTTTACATAGGAATATATAGAGTAAATCTTTAAAATTCTTCTTCTCAGAAACTAATCAGCCAGGAAAGCTGAAACTTGTATGGAAGCATCCTCAGGCAGTGTAGATTCAAAGTTGTGAAAATCATGATCCCTGGGGGTAGGGTGAGGCCACATTGGGGGGGGGGTGTTAAAGTTTTACCTAGAAATATTGAGTAAATCTTTGAAAATCTTCTTCT…
CL1	scaffold419	1412735	1413154	166	2.53254	420	TTGAATCTACACTACCTGAGGATGCTTCCACACAAGTTTCAGCTTTTCTGGCTGATTAGTTTCTGAGAAGAAGATTTTTAAAGATTTACTCTATATATTCCTATGTAAAACTTCGACCCCCCATTGTGGCCCCACCTTACCCCCAGGGATCATGAATTTCACAACTTTGAATCTACACTACCTGAGGATGCTTCCACACAAATTTCAGCTTTCCTGGCTGATTAGTTTCTGAGAAGAAGATTTTTAAAGATTTACTCTATATATTCCTATGTAAAACTTTGACCCCCCATTGTGGCCCCACCCTACCCCCGGGGGTCATGAATTTCACAACTTTGAATCTACACTACCTGAGAATGCTTCCACACAAGTTTCAGCTTTCCTGGCTTTCTGGTTCTTGAG…
CL1	scaffold41974	128121	128975	165	5.14857	855	CCCCCCTTGTGGCCCCACCCTACCCCTGGGGATCATTATTTTCACAACTTTAATATACACTACCTGAGGATGCTTTCACACAAGTTTCAGCTTTCCTGGCTGATTACTTTCTGAGAAGAAGATTTTTAAAGATTTACTCTGTTTATTCCTATGTAAAACATCGACCTTCCATTGTGGCCCAAACCTACCCCCATGGGTTATTATTTTCACAACTTTGAATCTACACTACCTGAGGATGCTTCCTCACAAGTTCAAGCTTTGCCGGCGGATTAGTTTCTGAGAGGAAGATTTATAAAGATTAACTGTATATATTCCTATGTTAAACTTCGATCCCCCATTGTAGCCCCACCCTACCCCCGGGGGTCATGATTTTCACAACTTTGTATTTACACTACCTGA…
CL1	scaffold41988	112017	112514	167	2.97633	498	CTGAAACTTGTGTGGAAGCATCTTCAGGTAGTGTAGATTCAAAGTTGTGAAAATCATGACCCCTGGGGGTAGGATGGGGCCACAATGGGGGGTCGAAGTTTTACATTGGAATATAAAGAGTAAATCTTTAAAAATCTTCTTCTCAAAAACTAATCGGCCAGAAAAGCTGAAACTTGTGTGGGAGCATCCTCAGATAGAGTAGATTCAAAGTTGTGAAAATCATGATCCCTGGGGGTAGGGTGGGGCCACAATGGGGGGGGGTCGAAGTTTTACATTGGAATATATAGAGTACATTTTTAAAAATCTTCTTCTCAGAAACTAATCAGCCAGGAAAGCTGAAACTTGTGTGGAAGCATTCTCAGGTAGTGTAGATTCAAAGTTGTGAAAATCATGACCCCC…
CL1	scaffold41988	123649	124729	166	6.52874	1081	CTGGCTGATTAGTTTCTGAGAAGATTTTTAAAGATTTACCCTATATATTCCTTTGTTAAACTTTGACCCACCCCATTGTGGCCCCACCCTACCCCTGGGGATCATTATTTTCACAACTTTGAATCTACACTACCTGAGGATGCTTTCACACAAGTGTCAGCTTTCCTGGGTGATTAGTTTCTGAGAAGAAGATTTTTAAAGAATAACTCTGTTTATTCCTATGTAAAACATCGACCTCCCATTGTGGCCCAAACCTACCCCCAGGGGTCATGATTTTCACAAATTTGAATCTACACTACCTGAGGATGCTTCCACACAAGTTTTAGCTTTCCTGGCTAATAAGTTTCTGAGAAGAAGACTTTTAAAGATTTACTGTATATAATCATATGTTAAACTTCG…
CL1	scaffold42022	131151	131533	168	2.32748	383	AATAAGGGTCGAAGTTTTGCATAGGAATATATAGAGTAAATCTTCAAAAATTCTCTCAAAAACGTATCAGCCAGGAAAGCTGAAACTTGTGTGGAAGCATCCCCAGGTAGTGTAGATTCAAAGTTGTAAAAACTTTGTCTCCCAGGGAATGGGTGGGGCCACAATAAAGGGTAGAAGTTTTACATAGGAATATATAGAGTAAATCTTTAAAAATCTTCTTCTCAAAAACTAATCAGCCGGAAAAGCTTAAACTTGTGTGGAAGCTTCCTCAGGTAGTGTCAATTTAAAGTTGTGAAAACTATGACCCCCGGGGGGATGGGTGTGGCCACAATGAGAGGTCGAAGTTTTACATAGGAATATATAGAGTAAATCTATAAAAATTT
CL1	scaffold42030	5445	5997	162	3.33333	553	TGGGGCCACAATGGGGGATCAAAGTTTAACATAGGAATATATACAGTAAATCTTTAAAAATCTTCTTCTCAGAAACTCATCCGCCGGCAAAGCAGGAACTTTTGTGGAAGCATCTTCAGGTAGTGTAGATTCAAAGTTGTGAAAATAATAACCCCTGGGGGTAGGTTGGGGCCACAATGGGGGGTCGAAGTTTAACATATGATTATATAGAGTAAATCTTTAAAAATCTTCTTCTCAGAAACCAGCCAGGAAAACTGAAACTTGTGTGGAAGCATCCTCAGGTAGTGTAGATTCAAATTTGTGAAAATCATGACCCCTGGGGGTAGGTTTGGGCCACAATGGGAGGTCGATGTTTTACTTAGGAATAAACAGAGTAGATCTTAAAAAATCTTCTTCTCA…
CL1	scaffold42046	61047	62232	166	7.14535	1186	AAATTTTCAAAAATCTTCTTCTCATGAACCATAAGACCAGGAAAGCTGAAACTTGTGTGGAAGCATCATCTGGTAGTATAGATTCTAATTTGTGAAAATCATGACCCCCGGGGGTAGGGTGGGGCCACAATGGGGGGTCGAAGTTTTACATAGCAATATACAGAGTAAATCTTTGAAAATCTTCTTCTCATGAACCATAAGACCAGGAAAGCTGAAACTTGTGTGGAAGCATCCTCAGGTAGTGTAAATTCTAATTTGTGAAAATCATGACCCCCGAGGGTAGGGTGGGGCCACAATGGGGGGTCGAAATTTAACATAGGAATATATAGGGTAAATCTTTAAAAATCTTCTTCTCATGAACCATAAGACCAGGAAAGCTGAAACTTGTGGGGAAGCATC…
CL1	scaffold42060	4551	5795	165	7.52601	1245	TGGGGCCACAATGGGGAGTAAAAGTTTAACAAATGAATATATAGAGTAAATCTTTAAAAATCTTCTTCTCAGAAATTAATAAGCCAGGAAAGCTGACACTTGTGTGGAACCATCTTCAGGTAGTGTAGATTCAAAGTTGTGAAAATCATGACCCCCGGGGGTAGGATGGGGCCACAATGGGGGATCAAAGTTTAACATATGAATACATAAAGTAAATCTTTAAAACTTTTCTTCTCAGAAACTAATCGGCCAGGAAAGCTGACACTTGTGTGGAAGCATCCTCAGGTAGTGTAGATTCAAAGTTGTGAAAATCATGACCCCCGGGGTAGGATGGGGCCACAATGGTGGGTCGAAGTTTTACATAGGAATATATACAGTAAATCTTTAAAAATGTTCTTC…
CL1	scaffold42086	57763	58593	166	5.01198	831	AGGAAAGCTGAAACTTGTGTGAAAGCATGCTCAGGTAGTGAAAATTCAAAGTTGTGAAAATCATGACCCCAATGGGTAGGAAGGGGCCACAATGGGGGGTCGAAGTTAAACATAGGAATATATGGAGTAAATCTTTAAAAATCTTCTCCTCAGAAACTAATCAGCCAGGAAAGCTAAAACTTGTGTGAAAGCATTCTCAGGTAGTGTAGATTCAAAGTTGTGAAAATCATGACCCCCAGGGGTAGGGTGGGGCTACAATGGGAGGTCGGAGTTTTACATAAGAATTTACAGAGTAAATCTTTAAAAATCTTTTTCTCAAAAACTAATCAGCCAGGAAAGCTGAAACTTGTGTGGAAGCATGCTCAGGTAGTGAAAATTCAAAGTTGTGAAAATCATGAC…
CL1	scaffold42086	79041	79766	169	4.22872	726	AAATTTTCAAAAATCTTCTTCTCATGAACTATAAGACCAGGAAAGCTGAAACTTGTATGGAAGCATCCTCAGGTGGTGTAGATTCAAAGTTGTGAAAATCATAACCCCCAGGGGTAGGATGGGGCAACAATGGGGAGGGGGGTGTCAAAGTTTTACATAGGAATACATGTATATAGAGTAAATCTTTAAAAATCTTCTTCTCAGAAACTGATCAGCCAGGAAAGCTGAAACTTGTGTGAAAGCATCCTCAGGTAGTGTAGATTCAAAGTTGTGAAAATCATAACCACCAGGGATAGGATGGGGCCACAATGGGGGGGTCAAAGTTAAACATATGCATATATAAAGTAAATCTTTAAAAATCTTCTTCTCAGAAACTAATCAGAAAGGAAAGCTGAAACT…
CL1	scaffold42086	94789	95977	165	7.14444	1189	AAATTTTCAAAAATCTTCTTCTCATGAACCATAAGACCAGGAAAGCTGAAACTTGTGTGGAAGCATCATCTGGTAGTGTAAATTCTAATTTGTGAAAATCATGACCCCCGAGGGTAGGGTGGGGCCACAATGGGGGGTCGAAATTTAACATAGGAATATATAGGGTAAATCTTTAAAAATCTTTTTCTCATGAACCATAAGACCAGGAAAGCTAAAACTTGTGTGGAAGCATCCTCAGGTAGTGTAAATTCTAATTTGTGAAAATCATGACCCTCGAGGGTAGGGTGGGGCCACAATGGGGGGTCAAAGTTTTACATAGGAATATATAGAGTAAATCTTTAAAAATCTTCTTCTCATGAACCATAAGACCAGGAAAGCTGAAACTTGTGTGGAAGCATC…
CL1	scaffold42086	113368	115790	166	14.6146	2423	ACTTTGTATCTACACTACCTGAGGATGCTTCCACGCAAGTGTCAGCATTCCTGTCCAATTAGTTTCTGAGAAGAAGATTTTTAAAGATTTACTCTATATATTCCTATGTAGAACTTCAACCCCCCCATTGTGGCCCTACCCTACCCCCAGGGGTTATTATTTTCACAACTTTTGAATTAACACTACCTGAGGATGCTTCAACACAAGTTTCAGCTTTGCCGGCTGATAAGTATCTGAGAAGAAGATTTTTAAAGATTTACTCTATATATTCCTATGTTAAACTTTGACACCCCATTGTGGCCCCACCATACCCCCGAGGGCCATGATTTTCACAACTTTAAATCTACACTACCTGAGGATGTTTCAACACAAGTGTCAGCTTTCCTGGCTGATTAGTTT…
CL1	scaffold42090	32539	33284	165	4.56322	746	CTGGCTGATTAGTTTCTGAGAAGATTTTTAAAGATTTAACCTATATATTCCTTTGTTAAACTTTGACCCCCCCCCATTGTGGCCCCACCCTACCCCTGGGGATCATTATTTTCACAACTTTGAATCTACACTACCTGAGGATGCTTTCACACAAGTTTCAGCTTTCCTGGCTGGTTAGTTTCTGAGAAGAAGATTTTTAAAGATTTACTCTGTTTATTCCTATGTAAAACATCGACCTCCCATTGTGGCCCAAACCTACCCCCAGAGGTCATGATTTTCACAAATTTGAATCTACACTACCTGAGGATGCTTCCACACAAGTTTCAGTTTTCCTGGCTGGTTTTTGAGAAGACTTTTAAAGATTTACTCTATATAATCATATGTTAAACTTCGACCCCC…
[truncated: 499 more rows]

## Sheet: CL2
Cluster name	Fasta header	First index	Last index	Pattern size	Copy number	Array length	Array sequence
[truncated: 1,031 more rows]

[truncated: 11 more sheets: CL3, CL4, CL5, CL6, CL7, CL8, CL9, CL10, CL11, CL12, CL13]
